# Supplementary material for: Importance of replication in analyzing time-series gene expression data: Corticosteroid dynamics and circadian patterns in rat liver
Source: BMC Bioinformatics. 2010 May 26;11:279. doi: 10.1186/1471-2105-11-279 (PMC2889936; doi:10.1186/1471-2105-11-279)
Supplement: Additional file 1 — Supplemental Data. Provide detailed clustering results in this study, including cluster_id, probeset_id, gene_id and corresponding 'true' expression profiles of identified probesets in responses to acute/chronic corticosteroid administration and in circadian patterns. Detailed results of Figure 3 are also included. [file 1471-2105-11-279-S1.XLS]

## Sheet: acute cortecosteroid data
cluster	probeset id	genes	0	0.25	0.5	0.75	1	2	4	5	5.5	6	7	8	12	18	30	48	72
1	rc_AA859725_at	AA859725	-0.711662	-0.772323	-0.341371	-1.32817	-0.398904	0.640329	2.34396	0.519907	1.81926	0.790859	0.128415	0.65718	-0.611998	-0.557544	-0.624425	-0.683683	-0.869829
1	rc_AA859920_at	AA859920	-1.4754	-0.361045	0.018859	-0.780914	-0.288054	0.426205	0.923893	1.5595	0.991151	0.877336	1.24733	1.13112	0.049692	-1.30801	-1.03972	-0.664736	-1.30722
1	rc_AI638974_at	AI638974	-0.62059	-0.773521	-0.932462	-0.297951	-1.01252	0.851076	1.04479	1.9194	0.465454	0.892292	1.36987	0.813818	-0.41841	-1.58688	-0.653188	-0.144316	-0.916869
1	J03190_at	Alas1	-0.898048	0.31407	-0.97626	0.471429	0.461566	-1.14817	0.230713	-0.024113	2.70082	1.75926	-0.228886	0.104664	-0.906099	-0.77748	-0.170473	-0.384674	-0.528323
1	rc_AI639107_at	Arl11	-0.859504	-0.871214	-0.653002	-0.107372	-0.563433	0.759806	0.133039	1.29585	2.35275	0.687299	0.91342	0.927117	-1.0733	-1.17244	-0.790325	-0.223992	-0.754694
1	X77235_at	Arl4a	-1.30177	-0.107024	-0.268136	-0.416693	0.088215	0.614542	0.459336	2.05491	1.10764	0.847753	1.15207	0.849128	-1.14013	-1.05048	-1.0608	-1.04657	-0.781982
1	rc_AI230614_s_at	Atp1b1	-0.837569	-0.195113	-0.591124	0.869845	-0.976692	0.674997	-0.048777	0.946388	1.13596	1.5776	1.33763	0.979172	-1.49873	-0.906035	-1.18161	-0.521725	-0.764213
1	rc_AA875661_at	Bcl7b	-1.92874	0.530919	-0.824256	-0.38628	0.190568	0.430073	0.966776	1.43418	0.972015	1.08709	0.613543	0.91922	-0.085078	-1.38228	-1.17812	-1.11486	-0.244772
1	rc_AA894004_at	Capg	-0.575795	0.277086	-1.43089	-0.359262	-0.041424	0.410744	1.25609	1.32438	0.759879	0.736651	0.629607	0.829769	-0.343559	-2.57131	-0.372376	0.326567	-0.856154
1	rc_AA859983_g_at	Cnnm4	-0.845073	0.262966	-0.793097	-1.00415	0.502178	-0.198758	0.145256	0.587607	1.11847	2.68083	0.603421	0.44395	0.269385	-0.656716	-0.982741	-1.36399	-0.769536
1	rc_AA800179_at	Cox4nb	-0.488294	0.435551	-1.53104	-0.252777	-0.798824	-0.315518	0.897669	0.861461	2.24348	1.50721	0.871548	0.117062	-0.391929	-0.528347	-0.751932	-0.790147	-1.08518
1	D28557_s_at	Csda	-1.3513	-0.12066	-0.098628	-0.99723	-0.365511	0.707342	0.63	0.708182	0.785823	1.04793	0.899663	1.73563	0.798739	-1.26894	-0.943656	-1.63048	-0.536899
1	rc_AI013513_at	Csnk1d	-1.88337	-0.565965	-0.256477	-0.255132	-0.453837	0.772952	1.28227	2.16323	0.826325	0.281183	0.989547	0.569303	-0.5276	-1.12328	-0.290103	-0.674942	-0.854104
1	rc_AA956930_s_at	Ece1	-0.842106	-0.089182	-0.89316	-0.582739	-0.128582	-0.076302	0.851111	1.10553	2.18108	0.790288	1.55128	0.540015	-0.814814	-1.16545	-0.583694	-0.78908	-1.0542
1	rc_AI012604_at	Eif5	-0.307884	-0.241566	-1.05577	-0.455057	-0.834505	0.813885	0.265108	2.07246	1.06518	0.790957	0.788964	1.36228	-0.861231	-1.63116	-0.628865	-0.80759	-0.335201
1	rc_AI169612_at	Fabp4	-1.19584	-0.395559	-0.46118	-0.711517	-0.435753	2.17562	0.780397	1.07539	1.3635	0.322894	-0.073349	1.26012	-0.057792	-0.687883	-1.02823	-0.805145	-1.12568
1	rc_AA892550_g_at	Fbxo22	-0.790193	-0.489331	-1.02062	-0.34766	-0.73088	1.02179	1.45418	1.2847	1.89129	0.128136	0.983397	0.468016	-0.451498	-1.46312	-0.372355	-0.516827	-1.04903
1	rc_AI228247_at	Gnai3	-0.384396	-0.640002	-0.41488	-0.710259	-0.17026	0.278664	0.476402	2.57166	0.6746	0.277876	0.346336	1.68081	-0.000734	-1.15728	-0.776322	-1.40942	-0.642787
1	AF022083_s_at	Gnb1	-1.18972	-0.11392	-0.597606	-0.710967	0.005607	1.65068	0.86137	1.05162	1.68062	0.206501	0.582459	1.17051	-0.434753	-1.19577	-1.05429	-0.934718	-0.977628
1	U88324_g_at	Gnb1	-0.953875	-0.096258	-0.39522	-0.813849	-0.021161	0.5536	1.19767	1.58323	1.16559	-0.175472	0.822331	1.26704	0.142981	-2.19264	-0.542255	-0.898881	-0.642832
1	U88324_at	Gnb1	-0.760472	-0.297325	-0.826132	-1.15476	-0.347956	0.787961	0.951755	1.33076	1.13272	0.293365	1.21662	1.36684	0.528552	-1.50394	-0.564839	-1.11404	-1.03911
1	rc_H33084_at	H33084	-1.09004	-0.836218	-0.094038	-0.504274	-0.074101	1.39952	1.05085	1.01042	0.569027	2.14589	-0.019161	0.393688	-0.53734	-0.764797	-0.885466	-0.026808	-1.73714
1	L20900_at	Ica1	-1.4088	0.346958	-0.32561	-0.419008	-0.317366	0.102421	0.207672	0.283788	2.64813	1.62359	0.661174	0.348787	-0.33338	-1.08215	-0.907438	-0.863845	-0.564927
1	rc_AI639246_at	Lyve1	-1.37763	-0.196148	-0.499237	-0.175653	-0.482936	0.828775	0.567152	1.66387	0.98962	0.853772	0.960229	1.42678	-0.250019	-1.5221	-0.766256	-0.786292	-1.23394
1	rc_AA799508_at	Map1lc3b	-1.16534	-0.380879	-0.495004	-0.170123	-0.064512	0.524195	1.24696	1.69563	1.5702	0.252945	0.701771	1.00985	-0.994851	-1.37863	-1.04035	-0.090689	-1.22116
1	U05784_s_at	Map1lc3b	-0.946092	-0.272916	-0.780009	-0.645625	-0.145885	0.334766	1.73229	1.84281	1.57789	0.38585	0.704085	0.610681	-0.792394	-1.13663	-0.719404	-0.884928	-0.864484
1	AF012714_at	Minpp1	-0.751198	-0.548938	-0.68062	-0.456167	-0.846295	1.93246	0.810802	1.42632	0.695025	1.40636	0.730079	0.356291	-0.135678	-0.585224	-1.22242	-1.25829	-0.872503
1	rc_AA799656_at	Mrps31	-1.27269	-0.147353	-0.263132	-0.677347	-0.159758	0.759971	2.02122	1.17054	1.55762	0.526776	0.82662	0.287125	-0.897616	-0.924477	-0.959211	-0.840495	-1.00779
1	AF062594_g_at	Nap1l1	-1.1063	-0.184012	-0.667691	-0.43897	-0.763949	0.420404	0.685657	1.01972	1.46973	0.733264	1.32077	1.59003	-0.063724	-1.26617	-0.762634	-0.40071	-1.58542
1	D38035cds_s_at	Nkx2-1	-1.59997	-0.639062	0.278194	-0.33288	-0.305926	1.12336	1.90864	-0.415906	0.341438	-0.127422	1.41347	1.64371	-0.983275	-0.235963	-0.230279	-1.11232	-0.725804
1	rc_AA891107_at	Nudt4	-0.793094	-0.165007	-1.07007	-0.563301	0.017036	0.269091	1.89095	1.84798	1.5019	0.413672	0.677083	0.200593	-0.877944	-0.944723	-1.24975	-0.555106	-0.599316
1	X07944exon_1-12_s_at	Odc1	-1.09394	-0.19174	-0.305953	-0.724193	-0.425981	0.197558	1.17645	1.16501	1.34226	0.844087	1.42448	1.30872	-0.357529	-1.06971	-0.911654	-1.17777	-1.20011
1	J04792_at	Odc1	-0.979546	-0.136238	-0.527787	-0.347261	-0.143224	0.475907	2.17863	1.07123	0.750624	0.381056	1.27171	0.71418	-0.014818	-1.06585	-1.25087	-0.945846	-1.43189
1	rc_AA925887_at	Pcyt1a	-0.988283	0.04591	-1.05287	-0.639916	-0.432126	-0.2941	0.307912	0.372842	1.2559	1.87221	2.03335	1.04907	-0.769291	-0.528116	-0.927592	-0.433293	-0.87161
1	D21132_at	Pitpnb	-0.848018	-0.324066	-0.606139	-0.605373	-0.108431	0.404422	1.26016	2.27623	1.71965	0.485277	0.420881	0.384342	-0.888493	-0.86509	-0.9369	-0.901374	-0.867075
1	rc_AA998446_s_at	Pitpnb	-1.18385	-0.026701	-0.860686	-0.494056	-0.529639	0.276333	1.64766	0.94656	2.2957	0.552679	0.858394	0.321989	-0.98871	-1.00779	-0.483445	-0.412137	-0.912306
1	AB012759_at	Prep	-0.361609	0.223938	-1.26904	-0.706003	-0.381686	0.379561	0.47259	0.87024	1.27599	2.18593	1.27583	-0.08564	-0.054552	-0.580062	-0.959713	-1.65542	-0.63036
1	rc_AI639342_at	Rbm25	-1.61943	-0.087039	-0.502821	-0.346696	-0.403872	0.068845	0.675256	1.56572	1.85794	0.907254	1.10629	0.830953	-0.996896	-1.18098	-0.441533	-0.963425	-0.469561
1	U18762_at	Rdh7	-0.686721	-0.676533	-1.01364	-0.800982	0.18542	1.14721	1.65773	0.112693	1.93964	0.320539	0.07511	1.44093	-0.158739	-1.17426	-0.727097	-0.642018	-0.99929
1	rc_AI639425_at	RGD1565784	-0.506066	-0.142977	-0.843962	-0.56249	-0.911712	1.11352	-0.748994	0.37938	2.32295	1.17855	0.441888	1.4128	-0.238493	-0.167744	-1.00918	-1.28539	-0.432079
1	X67877_g_at	Rnuxa	-2.2737	0.280922	0.113959	-1.04439	0.26194	0.523815	1.60765	0.773292	0.76922	1.32792	0.729385	0.457091	-0.578523	-1.23983	-0.648918	-0.237042	-0.822788
1	M58340_at	Rps6kb1	-1.32683	-0.187566	-0.670389	-0.125159	-1.00567	-0.035645	1.12082	2.18627	1.28133	0.589844	0.61571	0.853438	-1.15867	-1.30608	0.165609	-0.396918	-0.600079
1	U38180_at	Slc19a1	-0.96686	-0.002889	-0.702619	-0.581345	-0.997546	0.685064	1.75533	1.3698	1.42231	0.511385	0.716377	0.420557	-1.72924	-0.809816	-0.242174	0.197339	-1.04566
1	rc_AA799457_at	Slc41a3	-0.974044	-0.342875	-0.282432	-0.953759	0.497609	0.714118	0.178576	0.697042	1.6278	1.45821	1.49226	0.727671	-1.16634	-1.07438	-0.437219	-0.865396	-1.29682
1	D86373_s_at	Soat1	-0.447681	-1.02327	-0.33057	-1.35636	-0.109337	0.695614	1.47442	2.32	0.159309	-0.176777	1.15698	0.854021	-0.787277	-1.03365	-0.192661	-0.899792	-0.302972
1	rc_AA799581_at	Tatdn2	-1.05162	-0.015481	-0.982546	-0.6733	-0.67532	0.200613	1.10947	1.89973	1.38624	1.01154	0.707491	1.06437	-0.565471	-1.0153	-0.402185	-0.83805	-1.16017
1	X53565_at	Tgoln1	-0.67958	-0.472779	-1.00487	-0.516368	0.113614	-0.303993	0.577772	0.376215	2.68117	1.81182	0.117005	0.629604	-0.574852	-0.413819	-0.745679	-0.446937	-1.14832
1	rc_H31144_g_at	Tnk2	-1.24414	-0.160081	-0.467339	-0.418995	-0.577566	0.524896	1.11399	0.768906	2.29294	0.638613	0.749098	1.12751	-0.997796	-0.9156	-0.667561	-0.527838	-1.23904
1	U13176_at	Ube2d2	-1.42775	0.400497	-0.853953	0.090997	0.481797	-0.716564	1.2819	1.56023	1.60975	0.500297	0.876793	0.367094	-0.2067	-1.38074	-0.483391	-0.818897	-1.28136
1	D88461_at	Wasl	-1.16308	-0.067989	-0.45484	-0.444895	-0.594427	-0.241309	1.08979	0.85354	2.03673	1.09473	1.44127	0.630901	-0.305545	-0.942805	-0.662498	-0.920959	-1.34862
1	Z15123exon_5_s_at	Z15123	-1.14411	-0.2322	-0.237093	-0.147384	0.085552	0.357551	1.00644	0.457021	2.42773	0.36252	0.192422	1.47858	-0.494566	-0.927404	-0.511045	-1.41673	-1.25728
2	rc_AA866426_at	AA866426	1.25742	0.000451	-0.61297	0.515989	-0.25959	-1.38463	-1.97506	-0.295489	-1.08811	-0.65167	-0.155424	-0.504323	1.12702	1.37487	0.361915	1.09776	1.19185
2	rc_AA893242_at	Acsl1	0.864088	-0.684621	-0.173355	-1.06272	0.254614	-0.488678	-0.426164	-0.691569	-0.50803	-0.644835	0.01434	-1.49774	0.125497	0.593738	2.29677	0.003586	2.02508
2	L32601_s_at	Akr1c18	0.401356	-0.44747	0.292145	0.617212	-0.192446	-1.85305	-0.6873	-0.867599	-0.981728	-1.1929	-0.415596	-0.132904	1.40516	0.903405	1.28653	0.006841	1.85834
2	L34821_at	Aldh5a1	1.26291	-0.663521	-0.157783	0.436536	-0.310132	-1.69204	-0.901471	-0.755395	-0.52868	-0.144295	-0.349169	-0.821303	0.222549	0.824743	2.55941	0.002853	1.01478
2	rc_AA892395_s_at	Aldob	0.854839	-0.346397	-1.09882	-0.17447	0.257742	-1.89796	-0.974608	-0.45668	-0.4492	-0.521348	-0.17182	-0.790767	1.6681	1.40242	0.605137	0.477581	1.61626
2	X02291exon_s_at	Aldob	0.913707	-0.287142	-1.26312	-0.125985	0.18833	-1.47261	-0.825055	-0.432352	-1.07268	0.071557	-0.403964	-1.20637	1.13175	1.56503	0.530843	1.32747	1.3606
2	J02597cds_s_at	Apoa1	0.716532	-0.429221	-0.492882	-0.791384	-0.30556	-0.973014	-1.3336	-0.258038	-0.342628	-0.35993	0.083567	-1.31886	0.920013	1.53128	0.493251	0.423033	2.43744
2	rc_AI105050_at	Atp5b	0.650894	-0.818233	-0.256516	-0.877023	-0.061883	-0.262001	-1.01628	-0.065067	-0.631382	-0.349354	-0.090564	-1.54611	1.7345	1.19212	0.588929	-0.443622	2.25159
2	L19927_at	Atp5c1	0.695432	-0.872327	-0.500998	-0.163955	-0.403613	-0.623849	-1.12515	-0.673895	-0.384056	-0.016545	-0.239025	-1.00217	0.713574	3.03017	0.267289	0.208152	1.09096
2	rc_AI171844_at	Atp5e	0.6873	-0.461554	-1.23933	-0.194739	-0.257377	-0.877427	-0.679504	-0.612219	-0.425735	0.433463	-0.258505	-1.69486	0.531884	1.00414	1.42954	0.305993	2.30893
2	D13127_g_at	Atp5o	0.683951	-0.159262	-0.066261	0.030275	-0.666409	-1.17108	-1.27844	-0.625742	-0.3905	-0.626287	-0.23181	-0.828161	1.26141	2.72634	0.216924	-0.017011	1.14206
2	X86178mRNA_g_at	Azgp1	0.032194	0.078797	-0.885725	-0.503799	-0.64704	-1.21544	-0.864077	-0.817869	-0.771743	-0.300016	-0.39779	-0.770871	1.10768	1.74495	1.34281	1.52727	1.34067
2	D38101_s_at	Cacna1d	0.592393	0.107375	0.224924	0.140487	-0.299694	-1.41553	-0.345076	-0.587419	-0.47457	-1.11832	-0.934166	-0.524209	-0.631087	0.31341	2.61371	0.765357	1.57241
2	L24907_at	Camk1	0.762255	0.302962	-0.867995	0.068121	-0.590936	-2.47642	-0.647833	-0.331792	-0.489086	0.092513	-0.671895	-0.60061	0.835125	1.38223	1.5569	0.664515	1.01194
2	Z36944cds_at	Clcn4-2	1.11259	-1.03565	0.023374	-0.276656	0.053652	-1.01983	-0.709768	-0.4558	-1.33734	0.016251	-0.274155	-1.23803	0.268526	0.43988	1.6064	0.513124	2.31344
2	AF007107_s_at	Cyb5	1.22108	0.452964	-0.613765	0.443338	0.20455	-1.99445	-0.757329	-0.569012	-0.811795	-1.00563	-0.517325	-0.56394	-0.193079	1.87015	1.00225	0.503558	1.32843
2	D00636cds_s_at	Cyb5r3	0.604181	-0.079961	-0.070172	0.261347	-0.267424	-1.24709	-1.29693	-0.387099	-1.262	-0.491788	-0.573584	-1.19126	0.626969	1.2726	1.87589	0.611012	1.61531
2	rc_AI229440_s_at	Cyb5r3	0.712244	0.151478	0.177878	0.520519	-0.647123	-1.36654	-1.2084	-0.272721	-0.97271	-0.886157	-0.990051	-0.812069	0.688031	1.43431	1.55815	0.18629	1.72687
2	D00636Poly_A_Site_1_s_at	Cyb5r3	0.48712	0.235647	-0.066182	0.613417	-0.094187	-1.88719	-0.786582	-0.653838	-1.69622	-0.233259	-0.258748	-0.783743	0.158788	1.35362	1.94025	0.63706	1.03404
2	M33312cds_s_at	Cyp2a1	0.743105	-0.125681	-0.1846	0.744014	-0.555692	-1.3303	-1.24232	-0.464989	-1.31451	-0.106101	-0.511332	-0.96277	0.151584	0.385452	2.03525	1.28529	1.4536
2	rc_AI169735_at	Cyp2b3	0.091677	-0.392436	-0.426185	-0.316508	-0.312238	-0.783013	-0.789651	-0.85406	-0.772384	-0.565017	-0.434229	-0.438197	2.43748	2.34606	0.593097	-0.015663	0.631266
2	M24239cds_2_f_at	Cyp2c6	0.752437	-0.851871	-0.259716	-1.22622	0.445367	-0.846971	-0.241739	-0.465922	-0.502589	-0.863345	0.095032	-0.886244	1.25433	1.36368	0.536904	-0.731523	2.42839
2	J02869mRNA_s_at	Cyp2d5	0.602138	-0.075634	-0.358632	0.059214	-0.254822	-1.3466	-1.02443	-0.373402	-0.545548	-1.18448	-0.595998	-0.69829	0.145915	1.91001	0.823505	0.656418	2.26064
2	M13646_s_at	Cyp3a2	0.658666	-0.470591	-0.200353	0.283649	-0.556492	-0.899388	-0.118827	-0.154298	-1.45265	-1.07492	-0.870595	-0.947927	0.619722	0.866845	1.42486	0.498252	2.39405
2	M84648mRNA_s_at	Ddc	0.924648	0.271083	-0.639117	0.398873	-0.102986	-1.39872	-1.13276	-0.89584	-1.10999	-0.161808	-0.459224	-1.26692	0.78828	1.57185	1.39407	0.322794	1.49576
2	rc_AA799732_at	Dgcr6	0.504757	0.142364	-0.455611	0.943369	-0.329108	-1.76861	-1.49579	-1.07244	-0.624114	-0.424313	-0.569235	-0.498713	0.80271	1.5652	0.939118	1.44077	0.899649
2	X57999cds_at	Dio1	0.644199	-0.136037	-0.84141	-0.307664	-0.301454	-1.0497	-0.899604	-0.489152	-0.700317	-1.71972	-0.422829	-0.321695	0.95109	1.2075	1.56209	1.42133	1.40337
2	rc_AI639418_at	Dio1	0.504138	-0.361379	-0.684855	-0.034889	-0.293122	-0.988293	-0.817274	-1.08937	-1.26069	-0.416228	-0.217858	-0.913929	0.699799	1.0951	1.68651	1.18025	1.9121
2	rc_AA875050_at	Etnk2	0.932944	-0.183443	-0.868551	0.250065	-0.263617	-1.63799	-1.45764	-0.693418	-0.613337	-0.235045	-0.433246	-0.593637	0.473496	0.905394	1.14356	1.29317	1.98129
2	X05861exon_1-6_s_at	Fgg	0.754919	-0.37179	-0.303903	-1.37543	0.124016	-0.839457	-0.618397	-0.37433	-0.431861	-0.51364	-0.12611	-0.777262	0.503323	1.82637	1.22089	-0.940324	2.24299
2	U85512_s_at	Gchfr	1.04575	-0.376836	-0.564741	0.480298	-0.492925	-1.09234	-1.36437	-0.93049	-1.18342	-0.523054	-0.120986	-0.53465	0.102496	1.12888	1.30966	1.22702	1.88972
2	H32189_s_at	Gstm1	0.470927	-0.017352	-1.13796	-0.725555	-0.01867	-0.837367	-0.256105	-0.297327	-0.603067	-0.851867	0.079833	-0.603362	1.21154	1.61357	0.084787	-0.756064	2.64404
2	X67654_at	Gstt1	0.853335	0.290032	0.036855	0.320695	-0.18105	-1.76258	-0.826665	-1.35547	-0.616088	-0.861144	-0.491457	-1.02902	0.555741	1.15286	1.60801	0.908582	1.39736
2	D44494_at	Haao	1.14435	-0.25454	-0.723696	0.142973	-0.071644	-1.34175	-1.62474	-0.592862	-0.906244	-0.596797	-0.310452	-0.596264	1.21274	1.78973	1.18108	0.333442	1.21467
2	X70900_at	Hpn	0.793195	0.26128	-0.994787	-0.05971	-0.261044	-1.11713	-1.47416	-0.584468	-0.64397	-0.648292	-0.200261	-0.919041	0.158843	1.2569	2.05988	1.40513	0.967641
2	X97195exon_s_at	Klrg1	0.434367	0.355802	0.419933	-0.373184	-0.334627	-0.534207	-0.113272	-0.515505	-0.786854	-0.489246	-1.60736	-1.67263	-0.400692	0.906748	1.77086	1.38851	1.55137
2	U68168_at	Kynu	0.673562	-0.216967	-0.609766	0.186858	-0.14868	-1.17167	-1.18004	-0.817483	-0.893746	-0.408075	-0.274078	-1.05272	0.678125	2.11138	0.354894	0.830874	1.93755
2	rc_AA891810_at	LOC652955	0.987337	-0.137737	-0.871626	-0.180502	-0.057072	-1.54601	-1.52663	-0.479308	-0.628082	-0.340313	-0.364338	-0.772659	0.487077	0.850186	1.32697	1.55884	1.69387
2	rc_AI229497_at	LOC681418	1.00908	-0.112317	-0.511552	0.211912	-0.63294	-1.65142	-1.06699	-0.293155	-0.360627	-0.698735	-0.357009	-0.432857	1.55733	2.52144	0.253682	-0.148513	0.712668
2	rc_AA800220_at	Lypla1	1.45217	-0.309978	-0.889811	-0.441377	-0.564735	-1.0976	-1.08759	-0.205919	-0.842186	-0.383539	-0.304872	-0.670568	0.144315	0.729161	1.38778	0.698478	2.38628
2	M14776_f_at	M14776	0.627667	-0.804554	-0.785493	-0.791399	-0.474873	-0.328975	0.227309	-1.12698	-1.00666	-0.323893	-0.485395	-0.93765	1.15343	0.440885	1.49307	0.788884	2.33463
2	D00688_s_at	Maoa	0.465436	0.425857	0.664064	0.444591	-0.12995	-1.50855	-1.71472	-0.962528	-1.11728	-0.273653	-0.577248	-0.332903	-0.04601	1.63849	0.876959	0.275221	1.87222
2	Z17223_at	Meox2	0.085552	0.542882	-0.62148	-0.031766	-0.379891	-1.30291	-1.85672	-0.148191	-0.673582	-0.723138	-0.132827	-0.474932	0.028562	1.96806	1.66228	0.91844	1.13966
2	U01344_at	Nat1	0.404331	-0.41019	-0.455662	1.09925	-0.916238	-1.33558	-0.47628	-1.09471	-0.701584	-0.739042	-1.33789	0.257933	0.767285	0.619683	1.71637	1.34717	1.25515
2	rc_AI104679_s_at	Ndufc1	0.439115	0.088861	-0.575037	0.103534	-0.595199	-1.53571	-1.41781	-0.752249	-0.109082	-0.859928	-0.296222	-0.196198	1.31649	2.36776	0.789422	0.082437	1.14982
2	K03041mRNA_s_at	Otc	0.283689	-0.202516	-0.533699	-0.178651	-0.182213	-0.911119	-0.328717	-1.29705	-1.33171	-0.464432	-0.750163	-0.687372	1.21013	1.09605	0.610009	1.58938	2.07838
2	M83740_s_at	Pcbd1	0.796829	-0.3151	-1.41967	0.330154	-0.284483	-1.16105	-1.06586	-0.126354	-0.954953	-0.58949	-0.207892	-0.85104	0.592209	1.18418	1.19719	0.658753	2.21657
2	rc_AA859700_g_at	Ppox	0.472481	0.246697	-0.54804	0.514825	-0.376853	-1.51145	-0.931253	-1.16896	-0.132956	-0.592486	-0.249986	-0.623579	0.123358	2.87345	0.504976	0.985924	0.413847
2	rc_AA892112_g_at	Prodh2	0.686709	0.394267	-1.28147	0.216062	-0.504972	-1.30155	-1.35562	-0.579706	-0.507771	-0.062219	-0.697905	-0.897313	1.09427	1.767	0.364632	1.36474	1.30084
2	M83675_at	Rab8a	0.499305	0.057915	-0.628867	0.60113	-0.340165	-1.79387	-0.494529	-0.276467	-0.597304	-0.387031	-0.68431	-1.74141	1.7893	0.818379	1.27672	0.850982	1.05022
2	rc_AA894338_at	Rdh10	1.12526	-0.10255	0.134108	-0.518285	-0.955953	-0.120179	-0.617158	-1.11187	-0.354637	-0.125159	-0.842566	-1.63071	-0.457003	1.8602	0.99025	1.44877	1.27748
2	rc_AA894277_at	RGD1305587	1.0585	-0.076665	-0.655148	0.309023	-0.35765	-1.50872	-1.45591	-0.727844	-0.751469	-0.543504	-0.36145	-0.555314	0.252613	1.59555	0.719571	1.21941	1.83901
2	rc_H31897_at	RGD1562317	0.654162	-0.025471	0.013527	0.313051	-0.337733	-1.35878	-1.20586	-1.23241	-0.621359	-0.552251	-0.889497	-0.49072	0.403035	2.32729	0.809418	1.39434	0.799255
2	rc_AA893793_at	RGD1565310	1.20302	0.23521	-0.865685	1.095	-1.03334	-1.39983	-0.687215	-0.705212	-0.51863	-0.61486	-0.84016	-0.489656	-0.365655	1.17369	0.929101	1.90338	0.980849
2	AF016387_g_at	Rxrg	0.393697	0.098935	-0.32149	0.463471	-0.597634	-1.22325	-1.67114	-1.13507	-0.62274	-0.449371	-0.378097	-0.483078	0.592168	1.62548	1.03524	2.03632	0.636566
2	S45812_s_at	S45812	0.850625	-0.032811	-0.656158	0.714257	-0.475195	-1.45742	-1.37636	-0.703717	-1.13224	-0.401194	-0.298738	-0.739785	0.622237	1.45932	1.63847	0.583962	1.40475
2	D00753_at	Serpina3n	1.22767	-0.759268	-0.113073	-0.113054	-0.055791	-1.60788	-0.909855	-0.17101	-0.354763	-0.736544	-0.602437	-1.2139	-0.029473	1.78422	0.96311	1.02585	1.66619
2	AF052042_s_at	Zfp99	0.656527	-0.213492	-0.812912	0.625958	-1.02419	-1.60645	-1.11846	-0.114051	-0.49543	-0.314196	-0.390709	-0.646029	1.64155	2.25597	0.312094	0.684671	0.559156
3	rc_AI231778_at	2009-03-08	0.154224	-0.003292	-0.873766	1.18849	-0.607011	-1.71748	-1.56109	-0.299201	-0.79094	-0.513624	-0.406747	0.302493	1.77759	0.152297	0.881115	1.44626	0.870682
3	AFFX_Rat_GAPDH_3_at	_NAME?	0.509026	-0.571414	-0.42146	-1.13307	-0.056075	-1.21046	-0.244844	-0.819745	-0.601495	-0.282161	0.724316	-0.820715	2.49383	1.51524	0.310651	-0.507072	1.11545
3	rc_AA800797_at	AA800797	1.07188	-0.191616	-0.002257	0.819442	0.454109	-0.942223	-1.10759	-1.0257	-1.36549	-0.639143	-1.0191	-1.16431	0.308268	1.21158	0.800011	1.36615	1.426
3	rc_AA859933_at	AA859933	0.781946	-0.040488	-0.375168	0.640281	-1.10872	-1.03981	-0.780359	-0.076385	-1.73098	-0.190615	-0.668445	0.273823	1.27048	1.04811	-0.186542	2.36159	-0.178729
3	rc_AA859994_at	AA859994	0.693484	-0.008285	0.510036	0.197408	0.367134	-1.19619	-0.881644	-0.749778	-0.724866	-1.18815	-1.0536	-1.12949	0.464316	1.07259	0.717933	0.485273	2.42382
3	rc_AA866290_at	AA866290	0.658429	-0.504558	0.882411	-0.227181	1.85402	-0.251926	-0.832146	0.189821	-0.558652	-0.343088	-1.45147	-0.437724	-1.60245	0.679138	1.60065	-0.795501	1.14024
3	rc_AA874859_at	AA874859	0.794045	-0.00236	-1.28045	0.125082	0.17946	-1.25876	-1.00085	-1.06007	0.436802	-1.37657	-0.112649	-0.119576	0.51036	0.157054	2.54151	0.873203	0.593755
3	rc_AA891596_at	AA891596	0.844646	-0.866097	-0.590859	1.19447	0.78564	-0.732795	-0.998173	-0.301747	-0.255773	-0.77669	-1.34464	-1.39081	0.185399	1.73282	0.430651	0.44452	1.63944
3	rc_AA891737_at	AA891737	0.574753	0.182809	0.208673	0.369069	0.674915	-0.687486	-1.17057	-0.993196	-1.18853	-0.522806	-1.30788	-1.10829	-0.23329	1.20554	1.97139	0.785857	1.23903
3	rc_AA891884_at	AA891884	1.56656	0.065545	-0.402748	0.902972	-0.126432	-1.89175	-1.60008	-1.05508	-0.654427	0.162493	-0.846074	0.194363	-0.088074	0.908992	0.615175	1.54087	0.70769
3	rc_AA891922_at	AA891922	0.330745	0.039808	0.294413	0.641532	0.327121	-1.78929	-1.51348	-0.819882	-1.28954	-0.448723	0.309922	0.293777	-0.551899	0.238623	1.96387	1.66031	0.312696
3	rc_AA892593_at	AA892593	0.45985	-0.174411	0.196977	1.78892	-0.080827	-0.922062	-1.15762	-1.13197	-0.86737	-0.243957	-0.975763	-0.987331	0.40678	-0.016233	0.216072	1.70364	1.78531
3	rc_AA892778_at	AA892778	1.36805	0.161301	0.210155	1.37952	0.533595	-0.811831	-0.579231	-0.719283	-1.40139	-0.874671	-1.26503	-1.16199	-0.40095	0.27908	0.714755	0.721626	1.84629
3	rc_AA892805_g_at	AA892805	1.22946	-0.002215	-0.364191	0.403892	0.182365	-0.518438	-1.30199	-1.31419	-0.236678	-0.42416	-1.09838	-0.7073	-1.06215	1.37272	0.659112	1.6798	1.50235
3	rc_AA892832_at	AA892832	1.24427	-0.070376	-0.217808	0.82884	0.179059	-0.949144	-0.848047	-0.742996	-0.71447	-0.749273	-1.05411	-1.29486	-0.583367	1.66485	0.555324	0.906419	1.84569
3	rc_AA893032_at	AA893032	0.640485	0.133521	0.180682	0.814664	0.154876	-1.67777	-1.84188	-0.975843	-0.977769	-0.224985	-0.551648	-0.476161	0.228552	1.25572	1.77281	0.464822	1.07993
3	rc_AA893260_at	AA893260	0.517266	-0.006695	-0.136256	0.45677	0.095415	-0.956342	-1.32468	-0.924318	-1.68354	-0.453147	-0.598058	-0.927857	0.635183	1.32146	0.910378	1.60634	1.46809
3	rc_AA893453_at	AA893453	0.907863	-0.454958	-0.337437	0.439228	0.058112	-1.05406	-1.27494	-0.869632	-1.63132	-0.285048	-0.407264	-0.861114	1.17328	1.56443	0.807088	0.582038	1.64373
3	rc_AA893485_at	AA893485	1.28858	-0.363522	-1.03615	0.414561	-0.343658	-1.45422	-1.45331	-0.646104	-0.90362	-0.496336	-0.214594	-0.090512	0.17155	1.35057	0.739929	1.33102	1.70582
3	rc_AA894316_at	AA894316	1.44834	0.396051	-0.967229	-0.108584	0.223468	-1.85137	-2.13812	-0.113729	-0.817873	-0.096491	0.534467	0.009388	0.351856	0.937745	1.16444	-0.151392	1.17904
3	D87839_at	Abat	0.745887	-0.251027	-0.191891	0.857046	-0.063566	-1.265	-1.42993	-0.828248	-0.828727	-0.534432	-0.71454	-0.701076	0.503958	2.54967	0.684978	0.732784	0.734113
3	D87839_g_at	Abat	0.549982	-0.082938	-0.229835	0.749512	-0.166186	-1.5581	-1.41023	-0.760048	-0.913057	-0.669245	-0.761228	-0.591822	0.486966	1.8578	0.972109	1.16735	1.35897
3	AB010466_s_at	Abcc6	0.967966	0.065524	-0.29663	1.46522	-0.209582	-1.69322	-1.77983	-0.725111	-0.613345	-0.717421	-0.801161	-0.256195	0.636638	1.02793	1.21874	1.17992	0.530552
3	rc_AA891774_at	Abhd14b	0.948991	0.196484	-1.37507	1.62497	-0.283544	-1.41022	-1.07682	-0.644694	-0.517544	-0.34096	-0.615764	-0.962797	0.213982	1.56132	0.828291	1.31901	0.534372
3	J05210_at	Acly	0.959073	-0.520226	-0.426989	-0.584355	0.029973	-1.51772	-1.59172	-0.931512	-0.860847	0.232336	-0.152035	0.149839	0.580001	1.16836	1.78186	-0.00806	1.69203
3	J05210_g_at	Acly	0.206049	-0.341123	-0.149803	-0.234581	-0.221275	-1.54976	-1.57217	-1.0481	-0.531713	0.103584	-0.359133	-0.087576	0.366478	1.5061	1.64588	0.230493	2.03666
3	rc_AA893242_g_at	Acsl1	0.748708	-0.36515	-0.483079	0.162748	0.311311	-0.699024	-1.0374	-0.937294	-1.02404	-0.664453	-0.668776	-1.26465	-0.028964	1.21023	1.50306	1.67401	1.56276
3	rc_AI044900_s_at	Acsl1	0.528081	-0.237828	0.339507	0.48693	0.323059	-0.358211	-1.36476	-1.31717	-1.11101	-0.383003	-0.664095	-1.38829	-0.135384	1.01173	1.12701	1.08187	2.06157
3	D90109_at	Acsl1	0.76369	-0.027279	-0.406824	0.78796	0.06689	-0.647558	-1.07874	-1.19007	-0.980858	-0.676512	-0.92018	-1.09079	0.096383	0.849955	1.3474	2.18457	0.921974
3	rc_AA874941_at	Adfp	1.32898	-0.728925	-0.225852	-0.363715	0.520795	-0.440096	-1.26197	-1.06889	0.439816	-1.86097	-0.169577	0.730195	-0.455027	1.19537	-0.145565	0.444972	2.06045
3	X72792cds_s_at	Adh1	0.277224	-0.404015	-0.812283	0.353504	-0.131676	-1.21459	-1.06818	-0.815114	-0.95516	-0.4937	-0.599783	-0.59001	1.39491	1.81597	0.370605	1.04414	1.82815
3	X90710_at	Adh4	1.02979	-0.478848	-0.66762	0.940012	0.217975	-1.31471	-1.00394	-0.558528	-0.802954	-0.394955	-0.72726	-0.953166	-0.195176	0.268453	1.4682	0.974799	2.19793
3	rc_AA874874_at	Adh4	0.943176	0.029229	-0.00331	1.19392	-0.098208	-1.73274	-0.617876	-0.439118	-0.734395	-0.043982	-0.963299	-1.13539	-0.741579	-0.093126	1.27624	1.29963	1.86084
3	rc_AA858588_g_at	Adipor2	0.645154	-0.06164	-0.94902	0.532499	0.286555	-1.25759	-2.27433	-0.661013	-0.196978	-0.16648	-0.489187	-0.450046	0.273713	0.725405	0.876962	1.24217	1.92382
3	M60655_at	Adra1b	0.85841	-0.11723	-0.90566	0.237187	0.251996	-1.17636	-2.38197	-0.631709	-0.790758	-0.140502	0.145329	-0.376472	0.576607	0.759391	0.869817	0.96515	1.85677
3	rc_AA875427_at	Aes	0.110996	0.299218	-0.881085	0.708605	0.034617	-1.36304	-1.069	-1.86475	1.51297	-0.428579	-0.728895	-0.168037	0.2296	1.44962	-0.03977	1.61743	0.580106
3	X76456cds_at	Afm	1.19512	-0.136689	-1.42876	-0.007802	0.437556	-0.503802	-0.557459	-1.84436	-1.00947	-0.117106	-0.753177	-0.310299	0.468882	0.87226	0.393739	1.84093	1.46043
3	X02361_g_at	Afp	0.389305	-0.310144	-1.18275	0.717047	-0.314958	-1.25888	-1.81788	-0.849619	0.07232	-0.640258	-0.069184	-0.24779	1.43682	1.67909	0.057798	1.28034	1.05875
3	M86912exon_at	Agtr1a	0.858876	0.408423	0.208774	1.32927	0.22802	-1.34695	-0.682034	-0.855695	-1.17768	-0.634722	-0.604623	-1.36956	-0.416052	0.58909	0.125198	1.47264	1.86703
3	M74054_s_at	Agtr1a	0.842114	0.224363	-0.88141	0.68847	-0.071205	-1.19877	-0.718332	-0.901155	-1.30906	-0.726557	-0.645786	-1.12224	0.978522	0.981098	0.765035	1.48877	1.60614
3	M86912exon_g_at	Agtr1a	1.0357	0.458879	-0.164993	1.75001	-0.085586	-0.898459	-0.99318	-1.21605	-0.840516	-1.27179	-1.0693	-0.502653	0.109051	0.966927	0.17713	1.7257	0.819134
3	rc_AI171355_s_at	AI171355	0.327982	-0.786198	-0.544016	-1.26365	0.026089	-0.653975	0.177942	-0.467848	-0.789552	-0.723001	0.270569	-0.461029	1.44765	0.990334	0.393825	-0.694185	2.74906
3	rc_AI179150_s_at	AI179150	0.548168	-0.427701	-0.23314	-2.66682	0.373119	0.458123	-0.016292	-0.534521	-0.522067	0.718968	-0.025908	-0.956902	0.740351	1.13302	0.286553	-0.753259	1.87831
3	rc_AI639103_s_at	AI639103	0.447214	-0.192877	0.161714	0.722757	0.421007	-0.514156	-1.2509	-0.794468	-1.24386	-1.06742	-1.18378	-0.399824	-0.28839	0.742978	0.680496	1.59359	2.16592
3	rc_AI639108_at	AI639108	0.313075	-0.017211	-0.944841	1.21974	-0.314646	-1.69432	-1.26838	-1.01179	-0.179775	-0.1692	-0.633357	-0.33157	0.00417	0.730758	2.01004	1.42362	0.863693
3	rc_AI639166_at	AI639166	0.6496	0.616451	-0.056325	2.39939	-0.100399	-0.841732	-0.456084	-1.05996	-0.433169	-0.817943	-0.31389	-1.35072	-1.37002	0.573946	0.724137	0.609698	1.22701
3	rc_AI639181_at	AI639181	0.703314	1.14719	-0.401348	0.452115	-0.038232	-0.159785	-0.518537	-1.49335	-0.789278	-1.03503	-0.289298	-0.138154	-1.30258	-0.387538	1.20909	0.635575	2.40584
3	rc_AI639513_at	AI639513	0.98687	-0.316354	-1.03462	1.07208	-0.042722	-1.01629	-1.20837	-0.991662	-0.594349	-0.572904	-1.00963	-0.550331	0.483312	0.758218	1.06812	2.14332	0.825313
3	rc_AI639525_at	AI639525	0.540269	-0.123657	1.05266	0.152318	0.241604	-0.521968	-1.2964	-1.25923	-0.886037	-0.67109	-0.639173	-1.15344	-0.180906	1.32266	1.92742	-0.081803	1.57677
3	rc_AA891949_at	Ak3l1	0.540856	-0.515038	-0.532812	0.983078	-0.345493	-1.2018	-1.03386	-0.489383	-1.1194	-0.851685	-0.442874	-0.787495	0.332879	0.980899	0.836951	1.59023	2.05495
3	D17309_at	Akr1d1	0.623751	0.217668	-0.128581	0.991829	-0.109737	-0.515198	-1.05568	-0.996234	-1.54545	-0.949967	-1.12544	-0.962247	0.620667	1.27168	1.46863	0.843473	1.35084
3	S80431_s_at	Akr1d1	0.223013	-0.213567	0.053339	1.30746	0.268384	-0.208246	-1.66378	-1.22524	-1.28659	-0.890111	-0.955267	-0.62363	0.448027	0.956481	1.51259	1.23976	1.05737
3	rc_AA892821_g_at	Akr7a2	0.730764	0.192736	-0.854231	-0.19183	-0.387959	-1.90827	-1.79549	-0.644296	-0.317619	-0.179565	-0.181529	-0.095789	1.16167	1.82336	1.01117	0.718601	0.918278
3	rc_AA800745_at	Alad	1.27618	0.042025	-0.303369	1.0907	0.258756	-0.954298	-1.32964	-0.689375	-1.25105	-0.632246	-0.927818	-1.31862	0.386412	1.38256	0.921105	0.640346	1.40832
3	M23995_at	Aldh1a7	-0.245764	0.544332	1.06925	1.14137	0.736407	-0.887696	-1.57579	-0.287335	-0.935646	-0.276588	-0.330537	-1.7858	-0.115033	1.48682	-0.04425	-0.166318	1.67258
3	M23995_g_at	Aldh1a7	-0.167027	0.443211	0.623902	1.66562	0.740006	-1.30743	-1.39864	-0.153881	-1.71048	-0.507627	-0.175771	-1.21826	0.342425	1.29976	0.593644	-0.271183	1.20173
3	M73714_at	Aldh3a2	1.17179	-0.150829	-1.01022	0.977738	0.02474	-1.88009	-1.88692	-0.622377	-0.160871	-0.35663	-0.337094	-0.379065	0.427371	1.18324	1.1064	1.20709	0.685723
3	rc_AA996484_g_at	Aldh3a2	0.855826	-0.24576	-1.5524	0.010848	-0.101123	-1.7135	-1.50408	-0.376613	-0.497704	-0.093986	-0.151447	-0.462983	0.875876	1.08447	1.36538	1.28797	1.21923
3	U89905_at	Amacr	1.13494	-1.54034	0.239024	-0.15391	0.393748	0.628334	-1.56416	0.416122	-1.4486	-0.859131	-0.971772	-0.259711	0.402511	0.37292	1.55624	1.58519	0.068602
3	D32209_at	Anp32a	0.328022	0.032748	0.231674	1.00663	0.501054	-1.18003	-1.82406	-1.77607	-0.167814	-0.746392	-0.728707	-0.566115	1.15025	1.26909	0.417626	0.869848	1.18225
3	rc_AA893202_at	Ap1s1	0.575871	0.178803	0.011392	0.527169	-0.093413	-1.06219	-2.38045	-0.709201	1.43489	0.708275	-1.20921	-1.13386	0.359095	0.995594	0.345649	1.20029	0.251304
3	rc_AA945171_at	Apoc4	0.912141	0.062449	-0.983744	0.639726	-0.061318	-1.28722	-1.01151	-1.10023	-1.03598	-0.390645	-0.325083	-0.938253	0.53182	1.98241	0.663623	0.792944	1.54886
3	AB005547_at	Aqp8	0.505186	0.495993	-0.142365	0.814378	-0.162086	-0.47961	-1.49474	-1.53203	-1.12346	-0.622508	-0.524744	-1.09499	1.00431	1.74931	0.281303	1.14822	1.17784
3	X07636_at	Asgr2	1.24517	0.227608	-0.759533	1.03933	0.567192	-0.833236	-1.55681	-0.251953	-0.616826	-0.833532	-0.426053	-1.3178	-0.403036	-0.239135	1.76436	1.34764	1.0466
3	J03754Complete_seq_at	Atp2b2	0.276534	0.066189	0.934198	0.916554	0.070498	-0.977882	-1.10757	-0.881926	-0.989013	-1.15493	-0.717511	-1.18586	0.245998	2.0792	0.178669	0.93928	1.30757
3	rc_AI171844_g_at	Atp5e	0.752789	-0.051321	0.023271	0.182469	-0.203536	-0.611855	-1.4005	-0.794188	-1.70022	0.541303	-0.134115	-1.61071	1.04119	1.54926	1.54324	0.020584	0.852337
3	D13127_at	Atp5o	0.272118	-0.108187	0.218963	0.248942	-1.05229	-0.621935	-1.15715	-1.18431	-0.648766	-0.118054	-0.513117	-0.4611	1.28387	2.90635	-0.113595	0.510954	0.537316
3	D43964_at	Baat	1.238	-0.431345	-0.486327	0.492615	-0.135175	-0.826424	-1.4383	-1.03138	-1.38237	-0.522807	-0.611656	-0.522689	0.853349	1.22781	0.764287	0.980682	1.83173
3	J02827_g_at	Bckdha	0.799907	-0.187975	-0.933178	0.298806	0.562491	-0.89107	-0.835923	-0.495539	-0.80965	-0.050227	-0.426135	-0.986745	-0.487229	-0.83263	1.3341	1.86938	2.07161
3	Z38067exon_at	Bmyc	1.25707	0.435743	-0.849854	1.28823	0.223845	-0.885543	-0.906907	-0.545758	-1.12761	-0.464024	-0.546944	-1.01783	-1.17535	0.316295	1.0071	1.27092	1.72062
3	U20194_at	C8b	0.731668	0.044571	-0.836355	1.24536	0.210693	-0.595227	-0.656509	-0.479225	-0.674415	-1.10382	-0.40027	-1.53492	-0.167847	-0.34963	1.02296	1.27635	2.26662
3	rc_AI180288_s_at	Cald1	0.836483	0.137221	-0.031412	0.817257	0.207451	-0.743176	-1.84773	-0.869742	-1.09881	-0.357276	-0.928975	-1.00075	0.034256	1.73154	0.780485	1.56452	0.768653
3	M11670_at	Cat	0.188978	-0.300728	-0.376728	0.782492	-0.386679	-0.974949	-0.453072	-0.787162	-0.951095	-1.06375	-0.853455	-1.26059	0.778191	1.04703	1.63075	1.35364	1.62712
3	rc_AA926149_g_at	Cat	0.185459	0.231473	0.565908	1.02384	0.172251	-1.57626	-0.436522	-1.03169	-0.538597	-1.4631	-1.21307	-1.00477	0.733493	1.32896	0.42495	1.34223	1.25545
3	rc_AA818025_g_at	Cd59	1.04911	-0.177649	-0.559342	0.096385	0.739245	0.178464	-0.97656	-0.601039	-1.66671	-0.340919	-0.831293	-1.06455	-0.406588	0.642501	0.839793	0.562331	2.51681
3	rc_AA818025_at	Cd59	1.28946	-0.631729	0.654115	0.097078	0.250112	0.128014	-1.70315	-0.566619	-1.12351	-0.558644	-0.554024	-0.665624	-0.240771	-0.062833	0.859294	0.174578	2.65425
3	rc_AI103957_at	Cd81	0.879147	0.119268	0.060519	0.28415	-0.214303	-0.540146	-0.775227	-0.267601	-0.558742	-0.908766	-1.0586	-0.931496	-1.20597	0.205929	2.09434	2.16361	0.653885
3	rc_AI103957_g_at	Cd81	0.557315	-0.010812	0.275592	-0.363675	-0.193924	0.639052	-0.687166	-0.347948	-0.306128	-0.845605	-1.01105	-0.829891	-1.24021	-0.254832	0.977785	0.651831	2.98967
3	D10262_at	Chka	0.044856	-0.173263	-0.75577	1.56233	0.17616	-0.568924	-0.647527	-0.231472	-1.44905	-0.952217	-0.515834	-0.527535	0.511195	2.1455	-0.823368	0.55281	1.6521
3	rc_AA859919_at	Churc1	0.945898	0.218093	-0.428487	0.715943	0.617663	-0.394392	-2.62602	-0.484176	-0.519759	0.814443	-0.916506	-1.2671	0.026615	0.543	1.02528	0.378599	1.35091
3	M55532_at	Clec4f	1.39654	-0.673603	-0.616906	0.8251	0.120996	-0.852898	-0.514101	-0.428732	-0.254775	-1.09536	-0.55202	-1.44439	-0.743368	0.597419	0.695573	1.6526	1.88792
3	rc_AA892382_at	Cml1	1.58656	-0.266879	-0.701339	0.740142	0.357824	-0.90534	-1.26788	-0.303712	-1.23419	-0.983087	-0.743589	-1.12474	0.711646	0.799632	1.62482	0.564666	1.14546
3	L48209_s_at	Cox8a	0.456375	-0.079736	-0.81478	0.136881	-0.532425	-1.61675	-1.13913	-0.508872	-0.545582	-0.521084	-0.034664	-0.292933	1.21083	2.78585	0.596954	0.399354	0.499721
3	rc_AA858607_at	Creg1	1.44501	-0.254529	-0.566207	0.334377	0.281359	-0.543491	-0.842587	-0.223628	-2.20409	0.208837	0.127628	-1.69869	0.955239	0.094979	0.585051	0.618246	1.68249
3	U26033_at	Crot	0.737573	-0.598277	-0.49556	0.68233	-0.706797	-1.93675	-1.25234	-0.590302	0.5686	-0.504743	0.648652	0.346459	-0.138709	2.36837	-0.526941	0.37002	1.02842
3	D17370_at	Cth	0.656285	-0.313007	-0.390109	0.523288	-0.101153	-1.18453	-1.05714	-1.22543	-0.749048	-0.393266	-0.22708	-0.469567	0.161767	1.57645	-0.346529	1.01755	2.52153
3	D17370_g_at	Cth	0.555383	-0.301624	-0.426139	0.818412	-0.298169	-1.28528	-1.07703	-1.06178	-0.824512	-0.426867	-0.32449	-0.545141	0.210046	1.83481	-0.194638	1.22256	2.12445
3	D90404_at	Ctsc	0.533383	0.264355	-0.27317	0.401129	0.920991	0.160421	-0.790436	-1.12568	-1.14231	-0.734032	-1.13464	-1.25117	-0.813772	0.769007	0.963471	1.13806	2.11439
3	D90404_g_at	Ctsc	0.617	0.220491	-0.087032	0.635663	0.971503	-0.203977	-0.753955	-1.26987	-1.30854	-1.00025	-1.14197	-0.895805	-0.614201	0.419868	1.32319	1.7691	1.31878
3	X54467_at	Ctsd	0.539309	0.178888	-1.45496	0.748638	0.077846	-0.19268	-1.49436	0.055771	-0.266426	-0.152237	-1.06465	-1.21116	-0.483761	0.175104	0.750521	1.9009	1.89325
3	rc_AA963839_s_at	Cyb5r3	0.761953	-0.031787	-0.156976	0.905312	-0.192841	-1.3097	-1.22522	-0.785168	-0.997598	-0.784789	-0.918808	-1.03881	0.847483	1.37958	1.47141	0.700164	1.3758
3	J03867_s_at	Cyb5r3	0.656214	-0.011507	-0.266836	0.805814	-0.105968	-1.28979	-1.18444	-0.544635	-0.999932	-0.929721	-0.856994	-1.0747	0.556275	1.61074	1.68461	0.780569	1.1703
3	J05156_s_at	Cyp11a1	0.377316	0.136797	0.529248	1.72283	-0.893285	-0.843683	-1.80252	-0.048681	0.201596	-1.71532	-0.969076	0.683722	-0.006257	-0.41077	0.909862	1.36297	0.765247
3	J02669_s_at	Cyp2a1	1.39737	-0.41406	-0.19203	1.3805	-0.057384	-1.49863	-1.13078	-0.586669	-1.19625	-0.68949	-0.518119	-0.892336	-0.013667	1.01973	1.49297	0.853593	1.04525
3	J04187_at	Cyp2a2	1.12602	-0.28897	-0.244701	0.623966	-0.120014	-1.30294	-1.06438	-0.473336	-1.0467	-0.890218	-0.413232	-0.947564	-0.089986	2.23592	0.774487	0.663532	1.45812
3	rc_AI169735_g_at	Cyp2b3	1.00802	-0.524433	-0.98967	-0.230281	-0.157587	-0.732234	-1.12823	-0.649743	-1.03277	-0.80634	-0.389438	-0.787927	1.30425	1.41226	1.89753	0.94198	0.864604
3	rc_AA945571_s_at	Cyp2c6	0.575731	-0.685635	0.05218	-0.908177	0.368119	-0.440235	0.366896	-1.03195	-0.812274	-1.19542	-0.713463	-1.04502	0.589273	0.323995	0.547172	1.57705	2.43176
3	M94548_at	Cyp4f1	0.66088	0.267014	-0.117817	0.466197	-0.630103	-0.820088	-1.16725	-1.14655	-1.28977	-0.85302	-0.531254	-0.741679	0.863421	0.723313	1.57829	0.744115	1.9943
3	U39206_at	Cyp4f4	0.706624	0.085866	-1.00587	1.48437	-0.350228	-1.48507	-0.852314	-0.681892	-0.693803	-0.789636	-0.604628	-0.533455	-0.27904	0.899501	1.21921	1.93107	0.949297
3	AB003400_at	Dao1	0.22138	-0.209654	-0.664978	0.49605	-0.372248	-1.22035	-1.17786	-1.37321	-1.11824	-0.43946	-0.273502	-0.13666	0.907661	1.45056	0.594343	1.63402	1.68214
3	rc_AI058941_s_at	Ddah1	0.735279	-0.757166	-0.177513	-0.06314	0.943945	0.104503	-1.34884	-0.137103	-1.31286	0.038797	-0.604886	-1.89723	0.978416	1.75091	1.28791	-0.333079	0.792051
3	Z36980_g_at	Ddt	1.13769	-0.062006	-0.593831	0.214739	0.156693	-1.19642	-1.33005	-0.757126	-0.425801	-0.575931	-0.420982	-1.04055	0.24223	2.04568	0.375771	0.150333	2.07956
3	Z36980_at	Ddt	1.01552	-0.216415	-0.111558	-0.219665	0.257799	-1.06267	-1.42063	-0.772544	-0.111711	-0.257339	-0.868811	-1.31005	-0.12522	1.97911	0.892734	0.440004	1.89144
3	D78588_at	Dgkz	0.748168	0.424485	-1.28985	1.02028	0.031267	-0.573303	-1.71358	-0.285885	-2.19565	-0.036807	0.573835	-0.338163	0.053677	0.513402	0.929725	1.58132	0.557075
3	rc_AA900413_at	Dhfr	0.378299	0.119628	0.105777	0.662988	-0.081422	-1.11298	-1.30154	-1.34519	-0.60751	-1.13411	-0.877276	-0.283166	0.095069	0.754264	2.01971	1.50538	1.10207
3	U75689_s_at	Dnase1l3	-0.077534	-0.800197	0.71654	0.926449	-0.280854	-1.38592	-0.936376	-1.0112	0.045165	-0.885534	-0.714899	-0.874975	1.08339	1.82898	-0.234771	1.47633	1.1254
3	J04591_at	Dpp4	0.884185	-0.197137	-0.138657	0.587776	0.12773	-0.768679	-1.38946	-0.459168	-0.493979	-0.327289	-0.711918	-1.4902	0.014225	0.581352	0.111045	0.859941	2.81023
3	D85035_g_at	Dpyd	0.3591	0.400777	-0.207035	1.27909	0.588443	-1.60092	-0.836812	-0.148042	-0.510977	-1.76782	-0.316814	-0.440922	-0.772939	0.759619	0.521844	2.25364	0.439767
3	D63704_g_at	Dpys	1.22598	0.086476	-0.458839	0.862432	0.398619	-0.879103	-1.01505	-0.78467	-1.43382	-0.652785	-0.882567	-1.15421	-0.268123	0.935429	1.4063	1.41515	1.19878
3	E01415cds_s_at	E01415	0.809172	0.32272	-0.646486	1.59631	0.411852	-0.8283	-0.554232	-1.47445	-1.23361	-0.305603	-0.887114	-0.477689	-0.645539	1.07191	0.720195	0.066874	2.05398
3	E04239cds_s_at	E04239	0.483535	-0.103565	-1.06593	0.44572	0.040403	-1.34431	-0.659229	-0.12734	-1.84406	-0.740406	0.018083	0.079079	1.05807	1.79916	-0.20496	0.22791	1.93785
3	E07296cds_s_at	E07296	0.856786	-0.426064	-1.33196	0.81465	-0.777776	-1.48174	-1.24298	-0.478976	-0.675262	-0.572521	0.06923	-0.090196	1.00236	0.495177	1.69357	1.72663	0.419071
3	D28560_g_at	Enpp2	0.720836	-0.595423	-0.777712	0.777378	-0.197544	-1.31312	-1.01336	-0.921943	-1.2194	-0.563103	-0.697421	-0.209872	0.557257	1.71775	1.18699	1.16465	1.38402
3	D30649mRNA_s_at	Enpp3	-0.032249	-0.646637	-0.045292	-0.225951	-1.18581	-0.670659	-0.921342	-0.812033	-1.42378	-0.143313	0.040526	0.070972	1.97538	1.85469	1.19925	-0.173445	1.13968
3	L20823_at	Epim	0.588402	0.316783	-1.48454	0.136707	0.351737	-1.8803	-1.77109	-0.538693	-0.965099	0.194286	0.308662	0.126349	0.986656	1.46338	0.179417	1.13922	0.848121
3	U72497_at	Faah	0.549084	0.047806	-0.714917	0.442255	0.017812	-1.23995	-1.71825	-1.03407	-1.20949	-0.26007	-0.372111	-0.369808	0.8841	1.91101	0.832719	1.08336	1.15051
3	V01235_at	Fabp1	0.654234	-0.464645	-0.107974	-1.34705	0.442618	0.014917	-0.46145	-0.884148	-0.430495	-0.467536	-0.338072	-1.27239	0.776689	1.19494	0.495162	-0.563155	2.75835
3	M77694_at	Fah	0.747277	-0.266022	-0.646142	0.07593	0.190223	-0.857646	-1.36339	-0.86439	-0.573744	-0.691311	-0.804319	-0.851895	0.387524	1.74806	0.934413	0.614215	2.22121
3	X13527cds_s_at	Fasn	-0.029827	-0.137245	-0.453071	-0.638926	-0.598253	-1.91677	-1.43956	-0.781745	0.043945	0.44982	-0.31893	0.197419	0.923494	0.932484	1.18801	0.328677	2.25048
3	X14323cds_g_at	Fcgrt	0.587748	-0.032774	-1.43633	1.19213	0.042414	-1.66211	-0.848894	-0.905815	-0.060559	-0.191689	-0.81708	-0.092951	-0.345623	0.483561	1.17094	2.22277	0.694267
3	rc_H33426_at	Fdft1	0.648146	0.106067	0.486922	1.58502	0.584311	-1.56649	-1.88884	-1.3522	-0.623176	0.018759	-0.760718	-0.474184	-0.275817	0.731353	0.527939	1.06292	1.19
3	rc_AI044488_at	Fdx1	1.00154	0.256134	0.102736	0.944516	0.19579	-0.866325	-1.10444	-1.01821	-0.784284	-0.468767	-0.561583	-1.68332	-0.139377	1.1545	-0.264846	2.03113	1.20481
3	D50436_at	Fdx1	1.16415	0.328756	-0.641866	1.9387	0.147465	-1.55889	-0.808045	-0.366171	-0.828924	-0.17091	-0.632142	-1.33	-0.363472	0.551745	-0.175668	1.31463	1.43064
3	X14232_at	Fgf1	0.504235	-0.029878	-1.3083	0.690963	0.420067	-1.36937	-1.18955	-0.014674	-1.33521	-0.24921	-0.551299	-0.620943	0.070345	1.95251	1.68156	0.670253	0.678506
3	U60976_s_at	Flot1	0.377529	-0.370962	0.879858	1.17912	0.235161	-0.524744	-0.303524	-0.629532	-1.35538	-1.34914	-1.20739	-0.402408	-0.008439	0.509147	0.4545	2.64154	-0.125339
3	L09647_at	Foxa2	0.857316	0.139881	0.072501	-0.39745	-0.456546	0.158567	-1.75735	-1.60905	-1.58864	0.112665	-0.018872	0.139779	-0.384813	1.32252	1.62339	1.38669	0.399407
3	rc_AI639381_at	Foxn3	0.685298	-0.134227	-0.473353	1.02062	0.013815	-0.301545	-0.575924	-0.525085	-1.3728	-0.833735	-0.800541	-1.2339	0.088751	0.590716	0.22084	0.864978	2.76609
3	U57715_at	Frag1	0.424221	-0.068109	-0.189923	0.840174	-0.313344	-0.148628	-1.33872	-1.03642	-0.82895	-0.35324	-0.981236	-1.32056	0.046993	0.353328	1.52167	2.12667	1.26607
3	rc_AI136914_at	Freq	0.386453	0.468185	-0.45898	0.331763	-0.24098	0.624696	-0.508521	-0.989993	-0.630935	-1.68932	0.071616	0.066521	0.067455	-1.46614	0.618837	0.622017	2.72733
3	X16145_at	Fuca1	0.559674	-0.517313	-0.194017	0.350893	0.168837	-0.460619	-1.17976	-0.408931	-1.00259	-0.639036	-0.908714	-1.33136	0.188737	0.447143	0.884215	1.66292	2.37993
3	rc_AA799645_g_at	Fxyd1	0.910106	0.349126	-0.568856	0.930206	0.150497	-1.10641	-0.910355	-0.934789	-1.33578	0.067275	-0.901369	-0.897621	-0.698899	1.16509	0.527643	1.42027	1.83387
3	rc_AA893235_at	G0s2	0.615537	-0.103873	-1.16122	-0.541678	-1.24079	-1.43473	-1.2673	-0.419663	0.096754	-0.347473	-0.196038	-0.093707	1.85457	1.07065	0.537704	1.50849	1.12277
3	AB003515_at	Gabarapl2	0.772719	-0.150463	-0.517567	1.35133	0.48654	-0.318454	-1.42104	-0.654338	-0.942427	-0.716182	-0.310371	-1.71826	-0.067073	1.13489	-0.012908	1.49775	1.58584
3	L05541_at	Galt	1.18034	0.262564	-0.51328	0.610575	-0.367898	-1.42823	-1.83264	-0.985823	-0.094291	-0.73269	-0.538879	-0.420269	0.704246	1.88419	0.405839	1.39734	0.468906
3	J03588_at	Gamt	0.764877	-0.092886	-0.112554	0.38668	-0.395434	-0.96583	-1.01134	-1.15331	-0.740414	-0.242679	-0.821345	-1.00081	0.376259	2.42998	1.43586	-0.043925	1.18687
3	M96674_at	Gcgr	0.444539	-0.129795	0.416526	-0.235512	0.055596	-0.718351	-1.1292	-1.13743	-0.988685	-0.663227	-0.976997	-0.75593	0.11007	0.594512	2.24041	1.35964	1.51383
3	X53588_at	Gck	0.1414	0.643834	-0.818703	0.000341	-0.505694	-0.30012	0.247106	-0.100687	-2.37676	-0.563195	-1.23336	-0.434664	1.88806	1.29055	0.69515	0.901231	0.525522
3	rc_AI233261_i_at	Gclm	1.0427	-0.253378	-0.43816	0.39544	-0.021275	-0.861594	-1.14885	-0.631206	-1.14385	-0.669669	-0.865261	-0.713922	0.065142	1.03924	2.5605	0.695762	0.948376
3	S65555_at	Gclm	1.0671	0.10802	-0.19169	0.847771	0.441268	-0.808966	-1.38964	-0.847829	-1.57442	-0.289928	-1.02421	-1.0118	0.120072	0.961412	1.79893	1.19327	0.60063
3	S65555_g_at	Gclm	0.418161	-0.014463	0.015944	0.61935	0.060955	-1.05078	-1.27308	-1.11819	-1.34915	-0.627355	-0.769253	-0.543994	0.274782	0.925921	1.83789	1.88295	0.7103
3	rc_AA891916_g_at	Gde1	1.64389	0.075537	-0.601771	0.832629	0.292581	-1.15963	-1.33609	-0.81027	-0.94549	-1.13972	-0.324571	-0.645471	-0.173785	0.4805	1.05272	0.892423	1.86652
3	rc_AA891916_at	Gde1	2.16189	-0.004135	-0.751178	0.75102	0.233789	-0.826817	-1.13187	-1.08576	-0.990859	-0.870227	-0.401019	-0.602945	-0.354586	0.201335	1.23806	1.02091	1.41239
3	Z83757mRNA_at	Ghr	1.48778	-0.320795	0.697891	0.211942	0.641132	0.332906	-0.704052	-1.25397	-1.41126	-0.745318	-0.88376	-1.10259	-0.417108	-0.069791	0.470496	0.856563	2.20993
3	X04070_at	Gjb1	1.1687	0.085633	-1.01679	1.26257	0.208832	-1.21209	-1.43483	-0.539015	-0.967888	-0.329294	-0.524641	-1.09434	-0.233836	1.06887	0.825563	1.42378	1.30877
3	J05499_at	Gls2	0.609716	-0.597156	-0.803857	1.06914	0.992029	-0.272549	-0.9253	-0.12038	-1.05332	-0.902702	-0.71246	-1.10442	-0.815042	0.949323	0.911132	0.478719	2.29713
3	U77483mRNA_s_at	Gnaz	1.0724	-0.086427	-0.944984	1.01204	0.039164	-0.771673	-1.87677	-1.12012	0.21955	0.265062	-1.02061	0.046212	0.18496	2.04919	-0.749143	1.1417	0.539445
3	U36772_at	Gpam	0.484485	-0.414627	-0.843421	0.670853	-0.047916	-1.48127	-1.62269	-0.929398	-1.059	-0.09237	-0.103547	-0.369743	1.50018	1.40057	0.478636	1.02852	1.40074
3	U36771_at	Gpam	0.243943	-0.245049	-1.04135	-0.024548	-0.590021	-0.744845	-1.19448	-0.700335	-0.489187	-0.184627	-0.04738	-0.589615	0.462813	0.992568	0.027481	2.96938	1.15525
3	U36771_g_at	Gpam	1.52661	-0.451181	-0.785941	0.195534	-0.212061	-1.24442	-1.44652	-0.444669	-1.45114	-0.070052	-0.218072	-0.581492	1.40239	0.717285	0.295333	1.26292	1.50548
3	U36773_at	Gpam	1.1117	-0.355888	-0.796737	0.656412	-0.350429	-1.55252	-1.74244	-0.633399	-1.12771	-0.29228	-0.218648	-0.14457	0.888633	1.12688	0.94653	1.50085	0.983615
3	AB002558_at	Gpd1	1.76403	-0.465315	-1.29437	0.343071	-0.591733	-1.58056	-1.48981	-0.679783	0.191322	-0.172228	-0.302231	-0.313283	1.41109	0.868653	0.183294	1.22152	0.906319
3	rc_AA892287_at	Gprc5c	1.25167	-0.172896	-0.988869	0.287427	-0.112692	-0.997672	-1.2257	-0.980329	-1.16429	-0.740867	-0.5253	-0.360305	1.17933	1.73894	0.804777	1.49601	0.510776
3	S45663_g_at	Gpsn2	0.57863	0.125373	-0.100069	0.774045	-0.17996	-1.49878	-0.422537	-0.646999	-0.894402	-0.633733	-0.738041	-1.169	0.779699	-0.793074	1.55874	1.44184	1.81828
3	AF076619_at	Grb14	0.7518	-0.316482	-0.102683	1.29894	0.008189	-2.28589	-0.695737	0.033775	-1.56474	-0.476755	-0.605309	-0.445012	0.883194	0.621743	1.64316	0.760233	0.491577
3	rc_AA893189_at	Gsr	1.2096	0.028044	-1.08929	1.155	0.156739	-1.29932	-1.19995	-0.015026	-1.32678	-0.405217	-0.549517	-1.19413	0.317506	1.49873	1.11325	0.3859	1.21446
3	rc_AI105137_s_at	Gstk1	0.39961	-0.464811	-0.99232	0.820832	-0.660812	-1.84118	-0.694264	-0.238009	-0.264991	-0.660711	-0.281339	0.118581	0.740396	2.7638	0.476137	0.012985	0.766091
3	X04229cds_s_at	Gstm1	0.605446	-0.296102	-0.676157	0.415949	-0.206839	-1.13472	-0.761768	-0.45103	-1.00864	-0.838254	-0.341988	-0.877094	1.22594	1.67086	0.466279	-0.169743	2.37787
3	J03914cds_s_at	Gstm2	1.24626	0.101084	-0.246286	1.71512	-0.445566	-1.49063	-0.848889	-0.779776	-0.633397	-1.11376	-0.565198	-0.486384	-0.069534	1.37621	1.12669	-0.364567	1.47864
3	J02592_s_at	Gstm2	0.559001	-0.273358	-0.233762	1.20944	0.089303	-0.075694	-0.566544	-1.69018	-1.18955	-0.419355	-0.710864	-0.97127	-0.289465	2.03457	0.955986	-0.077877	1.64961
3	rc_AI012589_s_at	Gstp1	1.01586	-0.126396	-0.232512	1.03601	-0.440266	-1.61346	-0.933435	-0.606818	-1.12877	-1.54801	-0.225135	-0.21779	0.423161	1.01104	1.22417	1.69562	0.666718
3	rc_AI138143_at	Gstt2	1.05843	0.036819	0.241039	0.651176	0.025838	-0.882092	-1.09211	-0.639435	-0.850513	-0.707545	-0.816541	-0.931616	-0.502888	0.557754	0.29131	0.714753	2.84562
3	M13962mRNA_2_at	Gusb	0.687015	-0.532258	-1.09698	0.925445	0.277061	-1.1224	-1.09019	-0.602147	-0.558269	-0.377544	-0.506633	-0.769963	-0.392784	0.146086	1.3957	2.21234	1.40552
3	D28339_s_at	Haao	0.698389	-0.01636	-0.966824	1.05746	-0.114253	-1.36804	-1.54212	-1.29794	-0.82694	-0.510962	-0.261769	-0.308194	1.29492	1.23987	1.32039	1.08567	0.51669
3	AB002393_g_at	Hal	1.58985	-0.540929	-0.771346	0.231045	-0.296611	-0.797469	-1.18942	-0.507956	-0.818056	-0.882583	-0.993939	-0.783739	1.21523	1.05884	1.56503	1.26928	0.652778
3	M58308_at	Hal	1.24498	-0.436975	-0.605015	0.521015	0.307401	-0.858131	-1.20719	-0.933888	-1.29912	-0.89602	-0.760172	-0.777187	0.949464	1.41875	1.06914	0.839101	1.42384
3	U09551_at	Hbp1	0.977405	-0.251619	0.245733	-0.795236	0.043466	0.798051	0.116156	0.197157	-1.88981	-1.52832	-0.458552	-0.966408	-0.490325	-0.310105	1.39768	1.39338	1.52134
3	AF008587_s_at	Hfe	0.906193	0.47335	0.085148	0.647386	0.215265	-0.996112	-1.03363	-0.539358	-1.06348	-0.739932	-1.05495	-0.379882	-0.661698	-0.542812	2.43442	1.07787	1.17223
3	rc_AA866302_g_at	Hpd	0.472495	-0.671584	-0.469958	-0.880042	-0.368223	-0.765453	-0.79805	-0.742142	0.171275	-0.041268	0.225497	-1.16756	0.929381	1.84721	-0.068227	-0.248922	2.57558
3	D49363_s_at	Hrsp12	0.525993	-0.026839	-0.157931	1.02775	0.061931	-1.00009	-0.227658	-1.38924	-0.524155	-1.36415	-1.29698	-0.402238	-0.214126	0.744965	0.922973	2.25687	1.06292
3	X91234_at	Hsd17b2	0.315157	-0.108121	-0.685331	1.80319	0.039947	-1.45392	-0.603576	-0.390046	-0.496264	-0.532161	-0.70599	-0.805071	-0.808319	0.484892	2.40401	0.72693	0.814675
3	rc_AI101743_s_at	Hsd17b4	1.03307	-0.742525	-1.49288	0.231949	0.03215	-1.79114	-0.95015	-0.668602	-0.198112	-0.001502	-0.306584	-0.684186	1.54498	1.11219	0.959337	1.48408	0.437928
3	M67465_at	Hsd3b	1.07208	-1.06406	-0.223022	-0.189039	-0.017198	-1.366	-1.12645	-1.14371	-0.633161	-0.576496	-0.083111	0.058603	1.64995	1.85399	0.658786	-0.215128	1.34397
3	rc_AA944025_at	Idh1	0.156677	-0.295346	-0.123406	0.964779	0.012117	-1.06308	-0.666769	-1.19274	-0.9852	-1.09235	-1.11784	-0.657079	1.23049	0.634457	1.28704	1.83976	1.06849
3	S46785_at	Igfals	0.559896	0.066246	-0.094943	0.084829	0.001069	-0.353042	-1.09598	-0.960861	-1.05208	-0.730257	-0.901387	-0.961415	0.163852	0.227435	2.67172	1.22666	1.14826
3	rc_AA924289_s_at	Igfals	0.710995	-0.121828	-0.467783	-0.345947	0.022221	-0.092431	-0.927168	-0.860478	-1.08173	-0.683618	-0.73695	-1.16833	0.252026	0.409637	2.55732	1.31492	1.21914
3	S46785_g_at	Igfals	0.669936	0.09943	-0.068344	-0.027025	0.122832	-0.318648	-0.919509	-1.16058	-1.05314	-0.742991	-0.915282	-1.04171	0.279858	0.223379	2.65028	1.28413	0.917394
3	U69272_at	Il15	0.218879	0.987794	-0.235747	0.795097	-0.191474	-1.11992	-1.77414	-1.94713	-0.301518	0.232741	-0.415187	0.12918	-0.726851	0.739767	1.65522	1.00577	0.947511
3	AF089825_at	Inhbe	1.29422	-0.441391	-0.142313	0.119515	-1.21355	-1.35341	-1.20385	-0.551387	-0.991666	-0.600345	-0.312975	-0.261206	1.66077	0.573779	1.15267	1.65172	0.619423
3	rc_H31118_at	Iqwd1	1.73564	0.465212	-0.898609	1.05142	0.943497	-0.345121	-0.967842	-1.20179	-0.916485	-0.439014	-1.23032	-1.09716	-0.415027	0.644171	0.705022	0.391543	1.57485
3	X65036_g_at	Itga7	0.349443	0.172054	0.097363	0.977736	0.102304	-0.133189	-1.69419	-2.02319	-1.05439	-0.746091	0.102359	-0.147448	-0.443882	0.761853	1.4249	1.77586	0.478517
3	J05031_g_at	Ivd	1.17094	-1.15077	-0.766214	0.0283	0.541134	-1.59051	-1.3656	-0.75091	0.088199	0.346795	-0.650587	-0.624282	0.206951	0.967249	1.09583	0.409619	2.04386
3	J03621_at	J03621	1.44547	-0.470687	0.098212	0.587413	0.486524	-0.78446	-2.52117	-0.527474	-0.530829	0.092845	-0.310038	-1.33518	0.324284	0.688979	0.369076	0.955328	1.43171
3	L38483_at	Jag1	0.053676	-0.37377	1.58561	0.505478	-0.250557	0.592861	-0.538249	-1.19987	-1.39647	-0.5833	-0.840268	-0.106607	0.101804	-0.094284	-0.116248	-0.147261	2.80746
3	U58858_at	Jup	0.969015	0.013131	0.005271	0.177614	0.108085	-1.03685	-1.88324	-0.966927	-1.1969	-0.375824	-0.619723	-0.391347	0.848794	0.534604	0.980061	0.59046	2.24378
3	U93306_at	Kdr	1.35076	-0.158491	0.017165	0.537539	-0.246124	-0.687982	-1.23079	-1.05053	-1.18808	-1.40508	-0.90585	-0.234903	0.621394	1.20597	0.454067	1.20111	1.71984
3	M86235_at	Khk	0.709629	-0.101079	-0.218526	0.046344	-0.016105	-0.506419	-1.32078	-0.943599	-1.23826	-0.504227	-0.794195	-1.11401	0.537981	1.55012	1.09074	0.696856	2.12552
3	L13025UTR_1_f_at	L13025	0.634711	0.57916	0.333791	0.459107	0.227213	-0.463409	-0.097937	-1.40459	-1.79343	-0.727914	-0.695465	-0.905024	-0.765366	0.073514	1.82931	1.27187	1.44446
3	L13235UTR_1_f_at	L13235	0.004472	-0.269587	0.003084	0.394656	-0.243826	-0.92552	0.212012	-1.12396	-0.743628	-0.988375	-0.746075	-0.767277	0.425761	0.327787	3.11393	0.722053	0.604492
3	L13237UTR_1_f_at	L13237	0.018516	-0.333151	0.231882	0.913025	-0.261292	-1.19524	0.372384	-1.00448	-0.81405	-1.02956	-0.908608	-0.886098	-0.171595	0.82044	2.59332	1.16399	0.490513
3	L14001UTR_1_s_at	L14001	0.157401	-0.276081	-0.34983	0.855197	-0.31216	-0.856345	-0.290865	-0.484566	-0.938227	-0.795145	-0.796634	-1.12437	0.448509	0.423685	3.03996	0.742911	0.55656
3	L14003UTR_1_f_at	L14003	0.439142	-0.029797	0.045946	1.14463	-0.453995	-1.17388	-0.333428	-0.485142	-0.812519	-1.1251	-1.02262	-1.39308	0.487979	0.399798	2.1199	0.674123	1.51805
3	L16995_at	L16995	0.347559	-0.188677	-0.42958	0.472947	-0.108809	-1.17533	-1.25351	-0.803221	-0.988768	-0.616708	-0.77295	-0.75619	0.458897	0.766904	1.65077	1.6436	1.75307
3	L31394exon_s_at	L31394	1.54086	-0.176022	-0.983124	1.3072	-0.12338	-1.00716	-1.20926	-1.12426	-0.670089	-0.776718	-0.92296	-0.392704	0.226703	0.847815	0.814119	1.6106	1.03837
3	L40624_at	L40624	-0.122051	0.058156	-0.297893	-0.107754	-0.128299	-0.485439	-0.150651	-1.20398	-0.219356	-0.742309	0.312731	-1.27883	-0.567058	3.1508	0.270385	0.331478	1.18007
3	X13722_at	Ldlr	0.922121	-0.165422	-0.963161	0.41096	-0.084701	-1.58055	-1.55514	-0.957733	-0.990713	0.036202	0.004486	-0.117703	0.549865	0.408381	2.0446	1.49925	0.539265
3	rc_AI232691_at	Lgals8	1.3002	-1.21547	-1.05349	0.043321	0.154428	-1.94403	-1.22127	-0.367578	-0.426429	0.41653	0.003761	-0.632831	0.321093	1.02505	1.00371	1.37309	1.21992
3	AF061443_at	Lgr4	0.561228	0.017184	-0.407609	1.87979	0.300913	-1.49911	-0.836448	-0.663799	-1.23758	-0.493727	-0.888844	-0.512397	0.190028	-0.04785	1.91067	1.36256	0.364994
3	rc_AA874784_s_at	Lipa	0.504081	0.01838	-0.166119	1.43046	0.312785	-1.03036	-0.980061	-0.779056	-0.787853	-0.570446	-0.823297	-1.65023	-0.344269	1.59682	0.665969	1.08086	1.52234
3	S81497_i_at	Lipa	0.850306	-0.026735	-0.612687	1.63221	0.070376	-1.0694	-1.10815	-0.470472	-0.861926	-1.03957	-0.580553	-1.36736	0.253307	0.804238	0.780256	1.88204	0.864115
3	S81497_s_at	Lipa	0.993944	-0.151033	-0.54546	1.59884	0.07414	-0.994043	-1.01907	-0.682382	-0.996529	-0.895628	-0.691758	-1.3377	0.303268	0.84657	0.710868	1.82869	0.957286
3	rc_AA800678_g_at	LOC363328	0.486673	-0.146429	-1.43405	0.001676	-0.709191	-1.44478	-1.49665	-0.448942	-0.736021	-0.074198	0.099643	-0.10102	1.01071	1.17701	2.00358	1.01343	0.798569
3	rc_AI639479_at	LOC364773	1.31484	-0.241766	-0.162567	1.33514	0.380138	-0.904514	-0.767295	-2.07682	-1.02517	-0.274846	-0.443979	-0.902504	0.005133	0.19553	1.03115	1.46874	1.06879
3	rc_AA892773_at	LOC689574	1.7446	0.11439	-0.285919	0.801575	0.142847	-0.829428	-1.08169	-0.654024	-1.00868	-0.682719	-0.867049	-1.33398	-0.422097	1.43907	0.682995	0.539773	1.70033
3	U66322_at	Ltb4dh	0.787705	-0.590062	-0.845859	0.185598	-0.30653	-0.922897	-0.440151	-0.771289	-1.14795	-0.476254	-0.602084	-0.761397	0.53865	1.66997	1.02381	0.234223	2.42452
3	U97146_at	Lypla1	0.793766	-1.39428	-0.387815	0.541221	-0.688563	-0.636671	-0.855087	-0.778118	-0.664324	-1.34337	-0.31309	-0.200778	0.976343	0.572204	2.0269	1.51351	0.838149
3	M15428complete_seq_at	M15428	0.806497	0.08385	-0.156239	0.059871	-0.162177	-0.701842	-2.18174	-0.432631	0.001735	-1.09431	-0.081384	-0.81571	-0.508888	0.557728	1.97187	1.31171	1.34166
3	rc_AA946384_at	Man2c1	1.68118	-0.22105	-0.465813	1.64558	0.220773	-0.668448	-0.63541	-1.14836	-0.259338	-0.146111	-1.14871	-1.06808	-0.916859	-0.022002	0.566257	1.97379	0.612615
3	M23601_at	Maob	0.424217	0.040675	-0.546753	0.733361	0.039481	-0.929362	-1.53155	-1.05472	-1.00796	-0.796673	-0.625687	-0.835846	0.919801	1.45576	0.77176	1.5824	1.3611
3	L27112_s_at	Mapk9	0.538145	0.03472	0.512441	0.402393	0.25618	-0.150782	-0.786664	-1.63688	-0.577341	-0.843426	-0.787142	-0.466617	-0.906212	0.039391	0.711588	0.833014	2.8272
3	rc_AI231354_at	Mapk9	0.850908	-0.260445	0.224109	0.424027	0.156561	-0.957603	-0.523075	-0.837359	-1.13467	-0.9543	-1.4767	-1.16847	0.431338	1.49484	1.31706	1.55994	0.85383
3	X05023_at	Mbl2	1.13292	-0.148516	-0.439281	-0.027969	0.224458	-1.06267	-1.4207	-0.789178	-1.4047	-0.078026	-0.797859	-0.801804	0.487002	1.43748	1.29819	0.659285	1.73137
3	rc_H33101_at	Mcart1	0.556234	0.26773	-0.671342	0.327805	-0.499334	-0.243689	-1.63435	-0.268163	-0.644315	-0.44087	0.397652	-0.061308	-0.80943	-0.54519	3.06689	0.881388	0.320297
3	D16302_at	Mgat1	0.403251	0.354849	-0.925038	1.35879	-0.140823	-0.960536	-2.03549	-1.59472	-0.459255	0.07745	0.100001	0.140785	0.292999	0.197799	1.27578	1.83723	0.076922
3	rc_AA892572_g_at	MGC112899	1.58845	-1.06804	0.081888	0.22115	1.25313	0.011805	-1.48153	-0.169944	-0.559293	-0.292584	-0.767842	-1.3677	-0.60002	-0.17679	1.10796	0.230494	1.98888
3	rc_AA892572_at	MGC112899	1.38372	-0.051075	-0.192745	-0.110935	-0.062525	-0.370005	-1.7309	-0.449107	-0.398615	-0.796635	-0.444305	-1.18416	-0.894353	0.737125	1.48213	1.46666	1.61573
3	rc_AA891739_at	MGC95155	0.418832	-0.317281	-0.652167	0.375655	0.055738	-1.26867	-1.03083	-0.60234	-0.910329	-0.477976	-0.626994	-0.815098	0.713174	2.58815	0.785967	0.323662	1.44051
3	AF095741_g_at	Mosc2	0.800609	0.256143	-0.078242	1.35836	0.420308	-1.05787	-1.07028	-1.41173	-1.02604	-0.533759	-0.863479	-0.798151	-0.380884	0.8751	0.851703	2.07687	0.581343
3	AF095741_at	Mosc2	0.7505	0.351956	-0.66727	1.58954	0.264431	-1.24459	-0.950938	-0.977492	-0.89413	-0.596964	-0.829813	-0.972513	-0.140224	1.12368	0.758572	2.00791	0.427345
3	D50564_at	Mpst	0.732347	-0.109991	-1.04098	0.897123	-0.059325	-1.45867	-1.90168	-1.08272	-0.504216	-0.15289	-0.111465	-0.442998	1.50808	1.47391	0.85915	0.697594	0.696732
3	rc_AI176456_at	Mt2A	1.59607	-0.97125	-0.404911	-0.024966	-0.076034	-0.71348	-0.855251	-0.635879	-0.409008	-0.892325	-0.33139	-0.850777	2.19988	0.687846	0.462534	-0.536698	1.75563
3	rc_AI105463_at	Mtpn	1.24178	-0.900834	-1.39696	0.285651	1.14625	-1.04528	-1.20601	-0.277264	-1.29292	0.194081	-0.519768	-0.529236	0.124973	0.462883	1.86414	0.888125	0.96039
3	rc_AA924198_s_at	Mvk	0.326862	-0.029667	-0.74336	1.06515	-0.066858	-1.04807	-2.18802	-0.780821	-1.03402	0.627656	-0.211208	-0.368984	1.15724	2.02688	0.196602	0.503718	0.566904
3	S77900_at	Myl9	1.05321	0.217966	-0.866713	1.83673	-0.106949	-0.3186	-0.34972	-0.672337	-1.19156	-1.39505	-0.990636	-0.757291	-0.078392	0.032864	0.461819	1.49844	1.62621
3	U60416_at	Myo5b	0.148514	0.33221	-0.403356	0.615035	-0.272623	-0.92756	-1.56089	-1.02575	-0.498212	-0.882518	-0.206578	-0.184221	2.88678	0.895756	0.457734	-0.046731	0.672422
3	rc_AA799560_at	Ndrg2	0.981061	-0.022598	-0.382869	0.280837	0.193232	-0.999909	-1.19596	-0.906136	-1.14064	-0.513489	-0.826698	-1.13196	0.177975	1.57784	1.10734	1.00066	1.80131
3	rc_AA819547_at	Ndufa6	0.309631	-0.049532	-0.130529	2.64317	-0.166295	-1.29553	-0.778442	-0.825493	-0.424614	-1.16758	-1.07088	-0.579305	1.20884	0.441613	0.548805	0.787995	0.548141
3	rc_AI176491_at	Ndufc1	0.484412	-0.020628	-1.41738	-0.120334	-0.529989	-1.36636	-1.40567	-0.753789	0.096958	-0.785975	-0.12752	0.068411	1.27899	1.96616	1.11969	0.255754	1.25727
3	L38437_at	Ndufs6	1.27647	-0.402426	-0.492833	0.590163	-0.526989	-1.21757	-1.09588	-0.811538	-1.03937	-0.821241	-0.433373	-0.622747	1.22348	1.27099	1.98059	0.597232	0.525042
3	AB000098_g_at	Ndufv3l	0.684396	0.257074	-0.052792	-0.295787	0.224529	-0.856465	-2.10336	-0.527462	1.29791	-0.481356	-0.768087	-1.10103	-0.336196	1.39822	0.425293	0.273865	1.96126
3	X13167cds_s_at	Nfia	0.634066	-0.498828	-0.64559	0.889823	-0.460157	-1.50126	-0.94294	-0.721306	-0.184356	-0.717412	-0.392261	-0.592521	1.10167	-0.082045	2.61618	0.632715	0.864222
3	X87157_at	Nln	-0.027711	-0.096492	-0.117155	-1.30087	0.4002	0.688779	-0.699371	-0.350026	-0.684362	-0.191228	-0.819641	-1.20869	-1.0674	0.494238	2.19134	1.7985	0.989895
3	D86745exon_s_at	Nr0b2	0.684813	0.40205	-0.167412	1.36362	0.803354	-1.01862	-0.202723	-1.11175	-1.0194	-0.919697	-1.12141	-1.04587	-0.51538	-0.291306	1.2794	1.16637	1.71396
3	D86745cds_s_at	Nr0b2	0.609011	0.352594	-0.127552	1.20492	0.610095	-0.670124	-0.421308	-0.711789	-1.14271	-0.897039	-0.943723	-1.10234	-0.771306	-0.402245	1.29777	0.843658	2.27208
3	U18374_at	Nr1h4	0.903639	-0.005614	-1.32225	0.409843	-0.27335	-0.886964	-1.3402	-0.350509	-1.03664	-0.451533	-0.676864	-0.976951	1.53755	1.22717	1.59277	0.9423	0.70761
3	M36074_at	Nr3c2	1.12243	-1.04789	0.52578	1.48039	-0.043326	-0.089968	-1.89964	-1.58753	-0.095576	-0.926101	-0.749604	-0.315281	0.914144	-0.104565	0.875188	0.900781	1.04077
3	rc_AA800232_at	Nrbp	0.51733	1.72093	-1.05424	0.694774	0.026776	-1.23332	-0.810932	-0.505468	-0.064895	-1.14051	-0.110193	-1.56806	1.68925	-0.340489	0.673262	1.2053	0.300483
3	U32314_g_at	Pcx	0.67101	-0.151428	-0.486676	1.38689	0.200903	-0.461005	-0.825048	-0.816479	-0.530269	-0.499985	-1.1137	-1.13411	-0.809417	0.01072	1.20075	2.37676	0.981085
3	U32314_at	Pcx	0.724196	0.040822	-0.748488	1.19695	0.439245	-0.369807	-0.714686	-0.625957	-0.919141	-0.460924	-0.924036	-1.12383	-0.981253	-0.116257	1.13575	2.3817	1.06572
3	AF080568_g_at	Pcyt2	0.177758	0.237146	-0.139285	0.7865	-0.849146	-2.12751	-0.956601	-1.14722	-0.32486	-0.564893	-0.386184	-0.083531	1.04588	0.798701	1.66881	1.62506	0.239371
3	Z22867_at	Pde3b	0.387108	-0.360961	-1.13024	0.977276	-0.010064	-1.08833	-1.03389	-0.721575	-1.26336	-0.850611	-0.045515	0.165222	0.043466	0.824364	2.29743	1.52414	0.285533
3	rc_AA892300_at	Pex5	0.905612	-0.167208	-1.46241	0.553252	-0.205553	-2.04237	-1.45957	-0.388164	-0.496952	-0.243799	-0.056865	-0.30421	1.20429	0.911576	1.09685	1.11659	1.03891
3	rc_AI010357_at	Pgrmc1	0.492295	-0.198034	-0.294106	1.82823	-0.086507	-0.522543	-0.841202	-0.735739	-0.91692	-0.332269	-1.61516	-1.07825	-0.118362	0.678995	0.564008	1.90583	1.26974
3	U38376_s_at	Pla2g4a	-0.036573	0.098116	0.906815	1.01884	-0.030529	-0.166823	-0.801503	-0.567489	-1.06207	-1.39952	-1.00284	-0.390577	-0.605698	-0.300316	1.16035	2.59775	0.582057
3	L14323_at	Plcb1	0.687202	-0.213018	0.361069	1.17578	0.870849	-0.836176	-0.314489	-0.093412	-0.964325	-1.54408	-1.09457	-1.93587	1.64548	0.794796	0.261927	0.504335	0.694493
3	U94856_g_at	Pon1	0.836443	-0.03511	-0.018752	0.20529	0.19599	-0.516144	-0.978952	-1.37616	-1.25116	-0.578567	-0.701983	-0.887104	-0.290692	0.436656	1.26994	2.17883	1.51148
3	U94856_at	Pon1	1.31801	-0.008385	-0.870594	-0.173332	0.288544	-0.480454	-1.0468	-1.06962	-1.17653	-0.273914	-0.300416	-0.958601	-0.389991	0.601943	1.13531	1.0495	2.35533
3	rc_AA891800_at	Ppa2	1.71842	-0.036636	-0.22326	0.757025	0.082828	-0.311958	-1.45219	-0.74469	-0.437027	-0.776968	-1.44919	-1.25391	-0.099519	0.748895	0.576337	1.25759	1.64426
3	J04503_g_at	Ppm1a	0.356129	0.150352	-0.561909	0.829567	-0.469115	-1.07909	-1.43714	-0.982399	-0.960775	0.229954	-0.308295	-0.293094	-0.672706	1.61608	0.758619	2.31965	0.504173
3	rc_AA859700_at	Ppox	0.468903	0.375507	-0.653274	1.01162	-0.12974	-1.59975	-2.0273	-1.05083	-0.286525	0.030481	-0.196932	-0.39251	0.267319	1.69395	0.657976	1.64786	0.183246
3	X95577_at	Prkab1	1.01374	-0.227576	-1.59595	0.692762	-0.860948	-1.86119	-1.25155	-0.732079	0.443295	0.587032	-0.595592	0.298485	1.05553	1.38936	0.055085	1.17568	0.413922
3	X57986mRNA_s_at	Prkaca	0.432181	-0.230614	-0.788322	0.845433	-0.25214	-1.28468	-1.652	-0.88129	-0.322162	-0.279116	-0.214678	-0.389229	2.72813	0.611639	0.706815	0.34733	0.622698
3	M74152_s_at	Prlr	0.071884	0.231375	-0.323259	1.00296	0.154961	-1.44411	-1.01843	-0.383124	-0.774751	-0.767903	-1.22296	-0.577555	0.089735	-0.040527	1.45471	1.54787	1.99914
3	M34083_at	Prlr	-0.009683	0.463996	-0.248147	1.13447	1.36104	-0.908137	-1.19084	-0.536175	-1.06001	-0.908936	-0.940564	-0.334657	-0.685097	-0.088539	0.794535	0.865697	2.29106
3	X64336_at	Proc	1.21003	0.352195	-0.749154	1.51906	0.491762	-0.88868	-0.981933	-0.52491	-0.779776	-0.465963	-0.855197	-1.78264	-0.06185	-0.12035	0.950165	1.39644	1.2908
3	U03388_s_at	Ptgs1	0.518164	-0.30939	-0.113919	1.63533	-0.309186	-0.731475	-0.876085	-0.382158	-0.464673	-1.46656	-0.745233	-0.307187	-0.326103	-0.481998	0.437626	1.67568	2.24717
3	AB012944cds_s_at	Pthr1	1.0634	-0.364887	-1.02098	1.38853	-0.210427	-1.11589	-1.04351	-1.44779	-0.748829	-0.759096	-0.353303	-0.403034	0.760075	0.774995	1.31357	1.63801	0.529176
3	M60103_at	Ptprf	0.483922	0.193408	-0.211515	1.44061	0.191767	-0.725799	-1.63734	-0.889851	-0.146543	-0.306029	-1.1914	-1.2972	-0.599488	1.03678	1.53666	1.45321	0.668813
3	J03481mRNA_at	Qdpr	0.634594	-0.331982	-0.849419	0.237078	-0.71826	-1.74958	-0.902642	-0.537839	-0.527799	-0.503215	-0.166682	-0.395501	1.57603	2.29629	0.774255	0.209597	0.955072
3	J03481mRNA_g_at	Qdpr	0.419703	-0.094957	-0.89214	0.544768	-0.841522	-1.90251	-1.15432	-0.812424	0.217351	-0.625354	-0.234274	-0.251157	1.56883	1.98638	0.617889	0.714206	0.739526
3	M83678_at	Rab13	0.614642	-0.296371	-0.4908	1.00641	-0.768742	0.035763	-0.99666	-0.819534	-1.86535	-0.455699	-0.32468	-1.09452	0.392923	1.58828	0.732666	1.54496	1.19671
3	D85844_at	Rabep1	0.96266	-0.084549	-0.353443	0.265716	0.154151	-0.765812	-1.41366	-0.798896	-1.26585	-0.096489	-0.664124	-0.575275	-0.536819	0.797162	0.876996	0.904003	2.59423
3	U15211_g_at	Rara	0.516457	-0.056897	-1.29068	-0.205693	-0.565751	-1.08538	-0.813807	-0.510259	-1.43056	-0.415402	-0.1861	0.195439	2.28891	1.4317	0.229187	1.23667	0.662155
3	rc_AI169372_g_at	Rasl11a	0.980678	-0.440707	-0.279653	-0.399852	0.405665	-0.483117	-0.043289	-0.928735	-0.456648	-1.09089	-0.851005	-0.877997	-0.147051	0.576008	0.410191	0.518436	3.10797
3	M10934_s_at	Rbp4	0.849731	-1.17175	0.719625	0.635798	-0.712589	0.426004	-0.682218	-0.733887	-0.030534	-2.57589	-0.218199	-0.725756	0.761924	0.629297	0.665471	0.681154	1.48181
3	rc_AA875665_g_at	Rcn3	0.436449	-0.589984	0.696615	0.001608	-0.258614	0.224571	-0.805844	-0.371696	0.071429	0.453569	-0.470448	-2.12644	-1.44585	-0.286601	1.05947	1.67247	1.7393
3	rc_AA892861_at	RGD1305347	1.41023	-0.53724	-0.596423	0.715349	-0.317555	-1.08918	-1.17043	-0.841432	-1.12625	-0.577886	-0.583617	-0.576972	0.784151	2.1547	1.05393	0.685286	0.613334
3	rc_AA891727_g_at	RGD1306917	0.834341	0.126095	-1.90526	-0.570381	-0.607895	-1.12069	-0.795528	-0.712738	0.095333	0.345625	0.00233	-0.375948	1.82408	1.879	0.260178	-0.384433	1.1059
3	rc_AA799488_at	RGD1308143	0.848277	-0.235543	-0.743006	0.760333	0.033749	-1.48224	-1.90219	-0.090164	-0.574577	-0.378739	0.017174	-1.06684	0.297147	0.614987	1.6919	0.438659	1.77106
3	rc_AA799396_at	RGD1309592	1.22572	0.175136	-1.30663	1.08872	-0.434066	-1.30767	-1.68549	-0.629713	-0.483085	-0.607977	-0.156407	-0.30591	0.011249	0.46548	1.69197	0.920707	1.33798
3	rc_AA799762_g_at	RGD1310660	0.926172	0.21297	0.205233	1.1226	0.242337	-1.00566	-1.39574	-1.31419	-1.00125	-0.645303	-0.905843	-1.02194	-0.064617	1.4856	0.709257	1.06865	1.38173
3	rc_AA891950_at	RGD1311364	1.71054	-0.064544	-0.526272	0.777941	-0.051144	-1.56518	-1.42912	-0.708827	-0.888528	-0.540862	-0.505105	-0.498472	0.186502	0.22165	1.85755	0.905951	1.11792
3	rc_AA891423_at	RGD1311612	1.18249	0.180301	-0.118654	0.239245	0.313073	-1.00168	-1.46542	-0.681298	-1.50375	0.115839	-0.464407	-1.04143	-0.444262	1.6492	0.810057	0.35756	1.87315
3	rc_AA892470_at	RGD1560813	1.3071	0.04633	-0.547829	0.663422	-0.275749	-1.51597	-1.38861	-0.67704	-0.258308	-0.621762	-0.941694	-0.584366	0.255354	0.568087	1.41086	2.13185	0.428324
3	J02749_g_at	RGD1562373	1.66891	0.093679	-0.44987	1.20384	0.008217	-0.521984	-1.27744	-1.11158	-1.20687	-0.204461	-0.877068	-1.10177	-0.445361	1.12862	0.841731	0.795707	1.45569
3	J02749_at	RGD1562373	1.56242	0.442967	-0.040564	1.18843	0.207883	-0.040692	-1.33385	-1.58047	-0.356279	0.064561	-1.04471	-0.870551	-0.018912	0.77463	-0.243343	-0.797396	2.08587
3	rc_AA926193_at	RGD1565421	0.696509	-0.253802	-0.565375	0.827128	0.036569	-1.05067	-0.577811	-0.614892	-0.887676	-0.889138	-0.749882	-1.01018	-0.621134	0.636969	1.71365	2.01738	1.29235
3	D31662exon_4_s_at	Rgn	0.736718	0.066449	0.007299	1.33766	0.166184	-1.07258	-0.603091	-1.46322	-1.11026	-0.745182	-0.75938	-0.450068	-0.44461	-0.0363	1.80791	1.85691	0.705556
3	AF041066_at	Rnase4	1.00826	0.024464	-0.76485	0.486751	0.402041	-0.779317	-0.498288	-0.382815	-0.842264	-0.378808	-0.833176	-1.59232	-0.923079	0.433636	1.24749	1.16491	2.22736
3	rc_AA892777_at	Rnaseh2a	1.20153	0.128385	-1.17899	0.339544	0.336541	-1.36288	-0.979474	-0.875261	-0.660887	-0.508527	-0.815636	-0.905691	0.241838	0.572008	1.73501	1.48518	1.24731
3	D87515_at	Rnpep	0.992439	0.779939	-0.157288	0.450541	0.012213	-0.927263	-1.59322	-0.452595	-0.47793	0.221931	-0.374583	-1.34184	-1.1655	-0.380314	1.52298	1.02253	1.86796
3	AF022774_g_at	Rph3al	0.772477	-0.342131	0.299191	0.575854	0.151824	-1.37459	-2.47149	-0.923643	-0.641065	-0.047822	-0.362602	-0.181359	1.41935	0.502184	1.62587	0.447186	0.550766
3	AF016387_at	Rxrg	0.639158	0.082709	-0.485885	1.33448	-0.432141	-1.14259	-1.52571	-1.33293	-1.2696	0.102464	-0.140551	-0.805206	0.27243	1.29487	0.953019	1.17017	1.28531
3	AJ223083_at	Rxrg	0.870383	-0.307363	-0.879693	1.05038	-0.421806	-0.967296	-1.07969	-1.00267	-0.758043	-0.916819	-0.495581	-0.838601	0.893281	1.10394	1.9191	0.563685	1.26679
3	S50461_s_at	S50461	0.542753	-0.295958	-1.31092	0.552943	0.261455	-1.86569	-1.13169	-0.349649	-1.19834	-0.581532	-0.091739	0.376631	0.382983	1.18359	1.72784	1.43193	0.365408
3	J02585_at	Scd1	0.167576	-0.255486	0.40039	-0.195039	-0.269511	-0.538455	-0.50733	-0.59402	-0.66568	-0.011644	-0.870975	-0.755434	-0.379506	-0.257821	1.08508	0.255231	3.39262
3	rc_AA893080_at	Scly	0.906986	0.420767	0.102147	1.10654	0.326889	-1.23974	-1.74412	-0.92346	-1.29002	-0.304961	-0.733311	-1.05038	0.101596	1.38661	1.00901	0.853193	1.07225
3	M62763complete_seq_at	Scp2	0.669089	-0.363041	0.017327	0.244014	0.260372	-1.30238	-1.33912	-0.831546	-1.01847	-0.724546	-0.552257	-0.850749	0.036041	1.62255	1.24254	1.73365	1.15652
3	X60651mRNA_s_at	Sdc1	0.658098	-0.823419	-0.926087	0.439316	-0.155079	-1.43762	-0.746796	-0.523307	-1.59742	-0.341137	-0.098502	-0.401846	1.00064	1.05968	1.96938	1.29584	0.628262
3	S61865_s_at	Sdc1	0.59222	0.168368	-0.895801	0.499859	0.05689	-1.32608	-0.917369	-1.1844	-2.0384	-0.130045	-0.190925	-0.006235	1.16271	0.944847	1.5834	1.14825	0.532713
3	M63574_at	Sepp1	0.158116	0.345549	0.140965	1.76999	-0.837814	-1.63156	-0.904536	-0.462185	-0.70921	-1.13647	-0.756434	-0.115457	-0.249318	0.306898	1.63674	1.44981	0.994919
3	rc_AA893495_at	Serpina6	0.674849	-0.135264	-0.326054	0.180026	0.568188	-0.072454	-0.408578	-0.541183	-0.428903	-0.669068	-0.704691	-1.58845	-0.294216	-0.800062	0.704284	0.837565	3.00401
3	X74549_at	Serpind1	0.651997	-0.299655	-0.858231	0.126455	0.125088	-0.953774	-1.48055	-0.507102	-0.979457	-0.279417	-0.064356	-1.01575	0.203435	1.37264	0.804643	0.644867	2.50917
3	rc_AA859899_at	Serpinf1	0.368762	-0.098581	-0.273357	0.392271	-0.662732	-0.61679	-0.830763	-0.682298	-1.03645	-0.400114	-0.543128	-1.27678	-0.184131	0.621959	1.18166	2.52577	1.5147
3	M77479_at	Slc10a1	0.915536	0.252082	-0.26321	0.304305	0.30479	-0.80748	-0.905902	-0.829397	-1.23669	-0.520428	-0.79802	-1.16343	-0.843163	1.16948	1.29667	1.20891	1.91594
3	rc_AA892920_at	Slc17a1	0.716051	-1.26175	0.340504	0.452204	0.215298	-0.234364	-1.34021	-0.930403	-1.77228	-0.380741	-0.395558	-0.095579	0.530084	2.46415	0.67079	0.643472	0.37833
3	rc_AA892545_at	Slc22a18	0.529585	0.11029	0.326911	1.08639	0.061869	-0.834391	-1.38327	-1.0946	-0.987639	-0.590266	-0.733539	-1.37157	0.031713	2.01917	0.96337	1.17634	0.68965
3	L27651_at	Slc22a7	1.09721	-0.487043	0.147208	0.654545	0.458236	-0.948598	-1.57235	-0.014129	-1.70757	-0.291538	-0.267675	-1.05703	-0.357424	0.570291	0.399385	1.79778	1.5787
3	L27651_g_at	Slc22a7	1.0507	-0.288503	-0.523548	1.08707	0.30439	-1.19206	-1.15593	-0.786841	-0.550621	-1.06446	-0.674406	-1.29587	0.79768	0.710971	0.429261	1.68477	1.46738
3	AJ223355_g_at	Slc25a10	0.56944	-0.222061	0.054592	0.393424	-0.518268	-0.687172	-1.47075	-0.478216	-1.44501	-0.763612	-0.693195	-0.669351	1.7737	0.334028	1.8978	0.850585	1.07407
3	rc_AA859666_i_at	Slc25a10	-0.095078	-0.407956	0.189755	-0.027891	0.163473	-0.040641	-1.54533	-0.813408	-1.08433	-0.843386	-0.880867	-0.244679	2.73407	0.503985	1.02501	1.05263	0.314646
3	U84727_at	Slc25a11	1.36212	-0.436787	-0.819051	0.776828	-0.403219	-1.98788	-1.54444	-0.201334	-0.500646	-0.463484	0.151638	-0.769865	0.991559	0.596109	1.3987	1.0871	0.762644
3	rc_AA859975_at	Slc25a11	0.845237	-0.233624	-0.787932	1.13172	-1.06744	-1.05376	-1.8739	-0.713785	-0.571757	0.125025	-0.398707	-0.073127	1.83652	0.812958	0.111395	1.53836	0.372813
3	rc_AA859663_at	Slc25a23	0.383586	0.205804	-0.16949	1.21143	0.319705	-0.74476	-1.0834	-1.05635	-1.04225	-0.932833	-0.674495	-1.09572	-0.1307	0.133033	1.38253	2.0855	1.2084
3	D85100_at	Slc27a2	0.447208	-0.450588	-0.740018	-0.060412	-0.112629	-0.869687	-0.550653	-0.662602	-0.770895	-0.810383	-0.436092	-1.04719	0.553727	1.03444	0.595412	1.00829	2.87207
3	AF015304_at	Slc29a1	0.701918	0.298357	-0.179615	0.14527	-0.147584	-0.969427	-1.9873	-1.46152	-1.09471	-0.488025	-0.176222	-0.116884	0.767278	1.82237	0.755173	1.27312	0.857804
3	L28135_at	Slc2a2	0.477557	-0.487327	-0.73216	1.90949	0.071188	-1.25222	-0.860854	-0.422514	-1.09662	-0.327133	-0.655336	-1.01409	0.34052	2.18181	0.591387	0.477504	0.798803
3	U76714_g_at	Slc40a1	0.692283	-0.506739	-1.32945	1.07688	-0.286637	-1.4273	-1.26583	-0.375258	-0.629277	-0.823041	-0.28477	-0.44679	0.927726	1.07391	1.58182	1.53989	0.482582
3	U28927_at	Slc6a12	0.738967	-0.336419	-0.91798	1.16979	0.04577	-1.83696	-1.7265	0.039795	-0.43915	-0.220286	-0.360985	-0.776053	0.347724	1.13416	0.328622	0.995518	1.81399
3	U88036_at	Slco1a4	0.65779	-0.381102	-0.35222	1.27313	0.02489	-0.495235	-0.610867	-0.777806	-1.0614	0.144252	-1.47534	-1.00083	-0.350829	1.50253	0.40737	0.137278	2.35839
3	M21060_s_at	Sod1	1.37026	0.265852	0.022932	0.752722	0.474096	-0.733884	-0.212421	-1.4192	-0.190893	-1.61343	-1.42292	-1.16545	0.520272	-0.102066	0.729538	1.12312	1.60148
3	rc_AI030175_s_at	Sord	1.5467	-0.105955	-0.924843	0.713722	0.500879	-0.692094	-1.37865	-0.822655	-1.26093	-0.647204	-0.643596	-1.18786	0.755785	1.20124	1.32787	0.856961	0.760629
3	M35299_s_at	Spink1	0.599317	-0.110922	0.56721	0.549708	0.566111	-0.199524	-1.41749	-1.09846	-1.81191	-1.12537	-0.843516	-0.548263	0.726678	0.347946	0.80798	1.2793	1.71121
3	rc_AA894130_at	Spint2	0.923535	0.25338	-1.15455	0.437349	-0.033904	-1.45706	-1.13367	-0.513572	-0.291646	-0.937386	-0.339955	-1.018	0.255213	2.2715	0.819314	1.08532	0.834141
3	rc_AA858573_s_at	Spp2	0.791225	-0.14688	-0.575665	1.47952	0.267556	-0.334624	-0.974688	-0.367861	-0.829314	-0.594873	-0.870681	-1.70601	-0.486621	0.312086	0.61975	2.09351	1.32358
3	U19485_g_at	Spp2	0.608046	-0.442438	-0.453809	-0.020857	0.175104	0.218847	-0.554844	-0.169413	-1.0924	-1.26659	-0.300878	-0.404165	-0.653345	-0.409981	0.513739	1.16246	3.09053
3	U19485_at	Spp2	0.51139	-0.221384	-0.468983	0.131292	0.310866	-0.09555	-0.281609	-0.178245	-0.647935	-0.924927	-0.424497	-2.08818	0.012256	0.232791	0.544992	0.646642	2.94108
3	L22339_g_at	Sult1c1	1.00314	0.081927	0.263629	0.762617	0.369311	-0.712657	-0.338576	-0.835022	-0.793585	-0.941302	-0.849778	-1.34289	-1.25688	-0.073449	1.50918	1.55739	1.59694
3	rc_AI638982_at	Sult1c2a	0.808435	-0.811062	-0.48431	0.292657	-0.057983	-0.434249	-0.457269	-0.246673	-1.00807	-0.748119	-0.44694	-1.30308	-0.399876	0.070529	2.15563	0.861527	2.20885
3	rc_AA818122_f_at	Sult2a1	0.218133	-0.018927	-1.32146	-0.087878	-0.237049	-1.47894	-0.892066	-0.249231	-0.90076	-0.708588	-0.294908	-0.23815	1.59979	0.876046	1.4282	2.05141	0.254381
3	D14987_f_at	Sult2a1	-0.233229	-0.081928	-0.949804	-0.092992	-0.679657	-1.2455	-1.23513	-0.164791	-0.771657	-0.180808	-0.227503	-0.248049	2.46862	0.602177	1.2709	1.62074	0.148609
3	rc_AA891738_at	Suox	0.596395	0.416917	0.327341	0.693243	0.119344	-0.690974	-0.924928	-0.841614	-1.82399	0.110632	-0.633116	-0.787955	-0.915519	-0.177115	0.828251	1.68659	2.01649
3	rc_AA800735_g_at	Svil	0.176422	0.618568	-0.17653	1.68471	0.014783	-0.891689	-2.13604	-0.973251	-0.57562	-0.529956	-0.516518	-0.261214	0.197015	1.60409	-0.265077	1.61562	0.414689
3	rc_AA799879_at	Syngr1	0.952483	0.033669	-0.852198	0.268109	-0.057582	-1.12926	-1.02646	-0.544615	-0.154531	-1.20907	-0.103155	-1.33664	0.878475	2.25282	1.43945	-0.086313	0.67483
3	AJ001044cds_at	Tacstd1	0.447334	0.015118	0.211098	1.5594	-0.119713	-1.05378	-0.613109	-1.60565	-1.02509	-0.168056	-1.22353	-0.269278	-0.261496	0.221388	1.53484	2	0.350526
3	rc_AI639417_at	Tc2n	1.45504	-0.349336	-0.227567	1.645	-0.218332	-0.918407	-0.860992	-0.932873	-0.920419	-0.740114	-0.394671	-0.771365	-0.717325	0.033571	1.76644	0.625979	1.52537
3	X75856_at	Tegt	0.649402	-0.260932	-0.529652	-0.610623	0.359289	0.233252	-0.708154	-0.843277	-0.873276	-0.503398	-0.625464	-1.40049	-0.071113	0.709278	0.854925	0.737729	2.88251
3	rc_AA893237_at	Tmem205	1.0594	0.784556	-0.361258	0.765384	0.804631	-0.021222	-0.898853	-0.875422	-0.539961	-1.36688	-0.68563	-1.99131	-0.135689	0.7326	0.797479	0.052139	1.88003
3	rc_AA892353_at	Tmem53	0.581907	0.633343	-0.153413	0.703361	0.194762	-0.578403	-1.48157	-1.5247	-0.591283	-0.553529	-0.855514	-0.881401	-0.604726	0.602037	1.15976	1.71136	1.63801
3	X56228_g_at	Tst	0.326938	-0.060335	-1.19852	-0.687254	-0.635165	-1.1856	-0.750523	-0.757579	-0.128978	-0.264669	-0.017175	-0.492948	1.96232	2.13448	0.313404	-0.040903	1.48251
3	U01145UTR_1_s_at	U01145	0.289935	-0.25357	0.195602	0.948007	-0.09946	-1.11706	-0.426408	-1.03026	-0.97861	-1.22805	-0.76462	-1.18505	0.214527	1.04347	1.56849	0.976189	1.84688
3	U06230_s_at	U06230	0.902933	-0.259904	-1.03033	0.336937	0.097327	-0.527142	-0.407227	-0.56836	-0.73854	-0.42291	-0.666904	-1.67871	-0.160558	0.216702	0.847281	2.30237	1.75704
3	U33540exon_f_at	U33540	1.20117	-0.429886	-0.180095	0.381231	-0.47244	-0.856194	-0.729341	-1.40763	-0.958197	-0.53719	-0.429583	-1.35013	1.10069	1.91813	0.981769	0.667184	1.10051
3	U42209_at	U42209	1.44953	0.027764	-0.692959	0.887779	0.012698	-1.0278	-0.730864	-0.588471	-1.12018	-0.844918	-0.701729	-1.05107	-0.526986	1.38057	0.570894	1.83076	1.12499
3	D38069exon_s_at	Ugt1a5	1.10475	-0.140707	-0.157127	1.97214	0.048993	-0.928868	-0.425044	0.000788	-1.3605	-0.586907	-1.13318	-1.51276	-0.261645	0.261681	0.483892	1.0086	1.62589
3	J05132_s_at	Ugt1a6	0.237268	-0.444876	-0.546457	-0.372946	0.095643	0.261507	0.042513	-0.033792	-1.82921	-0.472707	-0.052759	-1.09629	0.698417	1.88745	-0.196646	-0.622035	2.44492
3	S70364_at	Ugt1a9-ps	0.973263	0.030507	-0.476989	1.1593	0.667104	-0.934047	-0.751902	-0.494034	-1.93145	-1.0904	-0.506773	-0.054502	-0.363979	-0.393804	1.14134	1.46558	1.56078
3	Y00156cds_f_at	Ugt2b3	0.217223	0.348079	-0.157627	-0.681318	0.160431	-0.982063	0.058844	-2.31488	-1.11163	-0.413001	0.288189	-0.439237	1.39596	0.333297	1.36726	0.094771	1.83572
3	rc_AI639241_at	Usp12	1.16414	-1.07938	-0.825169	0.272818	-0.558287	-0.25313	-1.32996	-0.339872	-0.972524	-0.612914	-0.282439	-0.225288	0.287641	0.943356	0.35677	0.740584	2.71366
3	AF054826_at	Vamp5	1.09955	0.124485	-0.744735	0.841341	-0.482047	-1.83118	-0.79853	-1.95175	-0.34578	-0.369675	-0.224745	-0.085878	1.35075	0.862384	0.847916	1.31259	0.395289
3	X62295cds_s_at	X62295	1.28482	0.3575	-0.395314	0.86375	0.211945	-0.271143	-0.625678	-1.60007	-1.6139	-0.480155	-0.761151	-0.513933	-0.071817	1.24662	-0.420062	2.08222	0.706371
3	rc_AA892497_at	Xylt2	2.00353	-0.569128	-0.552345	0.457994	-0.431084	-1.14451	-0.768951	-0.999544	-0.479803	-0.381487	-0.780826	-0.586617	-0.146089	0.541802	0.761562	2.2818	0.793694
3	rc_AA875639_at	Zadh2	1.01862	-0.03923	-0.291899	0.864818	-0.030015	-1.42943	-1.05689	-0.438217	-1.31797	-0.848252	-0.740652	-0.582745	-0.114123	0.653379	2.05442	0.895715	1.40247
4	rc_AA799448_at	AA799448	-0.893536	-0.32566	0.28353	-0.995733	-0.050421	1.12358	1.21729	0.545865	0.381758	0.790618	0.976115	1.50327	0.352525	-1.77942	-0.510515	-1.22599	-1.39328
4	rc_AA799471_at	AA799471	-1.22806	0.592565	0.761381	-1.35385	0.756181	1.88215	0.905421	-0.386897	0.60208	0.475816	1.14805	0.281376	-0.409571	-0.845946	-1.36987	-0.545705	-1.26512
4	rc_AA799526_at	AA799526	-0.884112	-0.080223	-0.031497	-0.379363	0.336806	0.27821	0.928719	0.684207	2.26646	0.655346	0.462221	1.22726	-1.02973	-1.15237	-1.24104	-0.668119	-1.37278
4	rc_AA799607_at	AA799607	0.10663	0.038938	0.719431	-0.733101	-0.529272	-0.213206	0.585474	1.70577	1.47107	0.725447	0.429629	1.06564	-1.06485	-1.85137	-0.184019	-0.847374	-1.42484
4	rc_AA799672_s_at	AA799672	-1.16598	-0.080425	0.070346	-0.454692	-0.210615	-0.108773	1.09655	1.07172	1.12079	0.330425	1.11713	0.631665	1.34121	-0.374439	-1.37536	-0.937578	-2.07197
4	rc_AA799745_g_at	AA799745	-0.318547	0.639213	1.76535	0.467958	0.778616	1.54612	0.44504	-0.302065	0.549315	0.412392	-0.897158	-0.001572	-1.66084	-1.1687	-0.239952	-0.177085	-1.83809
4	rc_AA799804_at	AA799804	-1.07601	-0.212057	1.2823	-0.756063	-0.332668	2.15525	1.4201	0.026395	0.871321	0.342873	0.13873	0.710127	-0.52054	-1.1207	-0.918222	-0.915893	-1.09495
4	rc_AA799991_at	AA799991	-0.959316	0.045306	0.676402	-1.11802	-0.17928	1.61175	1.48637	0.541178	1.57802	0.615761	0.220111	0.434002	-0.77644	-1.14228	-0.921384	-0.78701	-1.32516
4	rc_AA800015_at	AA800015	-0.114066	1.4255	-0.257594	0.398833	-0.40017	-0.066003	-0.009868	0.386592	2.14025	0.691866	-0.046364	0.458316	-0.375001	-0.257123	-0.980638	-0.38103	-2.6135
4	rc_AA800570_at	AA800570	-0.49739	0.170396	-0.06937	-0.36772	-1.59949	1.12319	1.06027	1.81221	1.78534	-0.056806	0.227584	0.477847	-1.28344	-1.14277	-0.394877	-0.638187	-0.606779
4	rc_AA800840_at	AA800840	-0.610491	0.743758	0.087106	-0.002047	-0.37083	1.42671	1.25892	0.144962	1.28669	0.3529	0.55135	0.929545	-1.11488	-1.96584	-0.537485	-0.558144	-1.62222
4	rc_AA819776_f_at	AA819776	-0.984334	-0.472423	1.21478	-1.38768	-0.003699	0.586813	0.557489	2.05231	0.331047	-0.426669	1.30599	0.427753	0.221634	-0.664913	-0.071815	-1.70004	-0.986241
4	rc_AA858640_s_at	AA858640	-0.901417	-0.424537	0.469314	0.169709	-0.698131	-0.710168	0.788436	1.57458	0.42068	0.091815	0.751592	1.28097	1.24241	0.333445	-1.12597	-1.51079	-1.75193
4	rc_AA859479_at	AA859479	-1.01048	-0.014701	-0.127619	-0.912572	-0.091582	1.77682	1.61653	0.578153	0.639762	1.32763	0.555141	0.434211	-0.258436	-0.923648	-1.24029	-0.918304	-1.4306
4	rc_AA859520_at	AA859520	-0.318327	-0.192191	-0.165292	2.17783	-0.213993	-1.47045	-1.16665	1.13596	1.37908	0.481307	0.108218	0.793444	-0.780953	-0.778073	0.429603	0.014742	-1.43426
4	rc_AA859665_at	AA859665	-0.477559	-0.151295	0.226533	-1.46589	0.142557	1.28991	1.11448	0.542717	0.872834	0.991842	0.129931	1.0398	-0.678894	-2.4263	0.124624	-1.03002	-0.245275
4	rc_AA859870_f_at	AA859870	-1.17122	0.09576	-0.085867	-1.09025	-0.232018	1.04176	0.624565	-0.108123	1.81202	1.14739	0.526034	1.5047	-0.942505	-0.656505	-0.429014	-0.255514	-1.78122
4	rc_AA874875_at	AA874875	-1.02726	0.65216	1.18043	0.131174	1.01459	1.3131	0.710603	0.663511	-0.082798	-0.306058	-0.02155	1.37312	-1.44689	-1.16357	-0.397682	-0.818684	-1.77419
4	rc_AA874889_g_at	AA874889	-0.762483	0.120669	-0.589755	-0.752709	0.059479	0.628846	0.017053	0.369386	1.82965	1.42139	0.88532	1.6429	-1.05626	-1.00406	-1.36221	-0.528093	-0.91912
4	rc_AA875032_at	AA875032	-0.673997	-0.108873	1.11321	0.587756	0.102595	2.99806	0.331932	-0.056825	0.76813	-0.102621	-0.344416	-0.169213	-0.865277	-1.12767	-0.985587	-0.631175	-0.836035
4	rc_AA875102_at	AA875102	-0.555519	0.524766	-0.335576	-0.401438	-0.464976	0.69896	1.18466	1.05876	1.75861	0.51393	0.676205	1.01539	-0.695518	-1.22641	-1.75793	-0.965099	-1.02882
4	rc_AA875126_at	AA875126	-0.695422	0.532408	-0.010054	-0.074094	0.585099	1.38307	1.75154	0.637638	0.644283	0.171186	0.261938	0.919455	-0.56979	-1.67603	-1.41143	-1.14549	-1.3043
4	rc_AA875126_g_at	AA875126	-1.17684	0.471421	0.860774	0.062205	0.494195	1.12051	0.939429	0.527786	0.759647	0.526614	-0.17198	1.36064	-0.064467	-1.42021	-1.44499	-1.2028	-1.64194
4	rc_AA875217_at	AA875217	-0.842864	-0.697304	0.459657	-1.49625	0.544945	1.1887	-0.067482	0.250398	1.03348	1.12994	0.706512	0.861451	-1.60668	0.112776	-0.14844	0.580372	-2.00922
4	rc_AA891032_at	AA891032	-0.819231	0.058312	-0.866778	0.398487	0.165535	0.577308	1.12785	-0.147162	0.860129	1.57698	-0.085165	0.141776	-2.17851	-0.774968	0.201042	1.31263	-1.54823
4	rc_AA891161_at	AA891161	-0.236696	0.311519	0.622651	-0.695304	0.613314	1.72444	0.379419	0.900693	0.767305	0.994357	-0.142094	0.891886	-0.786184	-1.39386	-0.82271	-1.29481	-1.83393
4	rc_AA891220_at	AA891220	-0.364486	0.143333	0.805425	-0.344044	0.246098	1.73016	2.14123	0.52423	0.823783	0.095201	-0.036329	-0.264566	-1.45243	-1.24526	-0.933831	-0.680408	-1.1881
4	rc_AA891499_at	AA891499	-0.813966	0.905678	0.479206	-1.08075	-0.139436	1.01683	0.25362	0.191006	2.08256	0.896251	0.380102	0.848975	-1.58975	-1.36793	-0.754819	-0.915192	-0.392392
4	rc_AA891535_at	AA891535	-1.25013	0.040947	0.157152	-0.177882	-0.458725	1.41515	1.4515	0.607061	1.50284	0.613909	0.782523	0.543819	-0.937775	-1.5161	-0.901903	-0.48733	-1.38505
4	rc_AA891694_at	AA891694	-0.841731	0.215783	0.801213	-0.346243	-0.503804	0.588116	1.24788	1.46806	1.44257	0.783489	0.378172	0.179704	-0.032686	-1.14714	-1.35282	-1.3911	-1.48947
4	rc_AA891732_at	AA891732	-0.168672	-0.079167	0.945499	-0.044308	0.691594	3.04234	0.650398	-0.203601	0.192046	0.270328	-1.00211	-0.18798	-1.13623	-1.12292	-0.665853	-0.709176	-0.472198
4	rc_AA891769_at	AA891769	-0.06307	0.530932	-0.303003	0.263861	-0.63124	-0.202306	0.99789	0.317532	2.31169	0.699032	0.581316	0.269936	-1.31678	-1.71017	-0.349415	0.306379	-1.70258
4	rc_AA891838_at	AA891838	-0.984131	-0.063821	0.328909	-1.01367	0.142383	1.93839	0.407362	0.432608	0.480917	0.313174	0.562755	1.53075	-0.519473	0.487818	-1.56344	-1.8498	-0.630727
4	rc_AA891903_at	AA891903	-0.783424	-0.288397	1.48852	-1.31054	0.757024	0.864137	1.09133	0.847461	0.201592	0.412285	-0.769863	1.36844	-1.30528	-1.74499	-0.240372	0.198787	-0.786707
4	rc_AA891931_at	AA891931	-1.26435	0.498	-0.732438	0.37873	0.786193	1.54966	0.214889	0.913352	1.47644	-0.538329	0.497225	1.12186	-1.24656	-0.97711	-0.397458	-0.732622	-1.54749
4	rc_AA891937_at	AA891937	-1.00728	0.314848	-0.117848	0.106668	-0.161625	0.59697	1.22085	0.868825	1.19611	0.932617	0.203587	0.671847	0.317299	-0.220618	-1.68345	-0.841056	-2.39775
4	rc_AA892049_at	AA892049	-0.511307	-1.12138	0.366185	0.494917	-0.671552	1.73173	0.82598	1.31731	0.005191	-0.234056	-0.396618	0.693966	0.227403	-2.40969	-0.1015	0.799695	-1.01628
4	rc_AA892120_at	AA892120	-0.544124	0.074895	-1.00375	-0.169979	-0.452252	1.07463	0.566542	1.47991	0.040437	0.590902	0.267913	1.13308	-1.2401	-0.765385	-0.313077	1.44537	-2.185
4	rc_AA892414_at	AA892414	-1.05258	0.38251	1.22138	-0.812428	0.999089	1.43016	0.771109	0.888367	1.0077	0.357451	0.208863	0.276747	-1.51253	-1.4184	-0.760816	-0.832966	-1.15365
4	rc_AA892541_at	AA892541	-0.686112	-0.038833	1.59446	-0.289543	-0.287699	2.72287	0.844272	0.155647	-0.579622	0.427956	0.212063	-0.244627	-0.370755	-1.52766	-0.974449	-0.192394	-0.765575
4	rc_AA892541_g_at	AA892541	-0.401068	0.13794	0.1715	-0.101191	-0.309492	3.49552	0.685575	-0.248216	-0.273679	0.142423	-0.119344	0.072393	-0.046794	-1.19589	-0.768917	-0.505488	-0.735272
4	rc_AA892637_at	AA892637	-0.502481	0.494286	1.81526	0.853516	1.07399	0.914598	-0.210654	0.631925	0.426833	0.249364	-1.07822	0.23474	-0.256581	-1.54044	-1.25834	0.039028	-1.88683
4	rc_AA892638_at	AA892638	1.7e-05	-0.133552	0.684216	-0.422252	0.741187	0.245143	1.08723	1.76994	0.865427	0.442162	0.613445	0.3232	-1.63868	-1.63706	-0.793872	-0.48721	-1.65933
4	rc_AA892774_at	AA892774	-0.702263	-0.405105	2.03858	0.097041	0.684866	2.52894	0.796476	0.038769	-0.019019	-0.528077	-0.095164	-0.501672	-0.652704	-0.827717	-0.858323	-0.89163	-0.702998
4	rc_AA892851_g_at	AA892851	-0.87553	0.289193	0.293178	-0.689477	-0.120595	1.44825	1.27979	0.552291	0.887157	1.03496	0.685735	0.755209	-0.052071	-1.63879	-1.31332	-1.2127	-1.32328
4	rc_AA892868_at	AA892868	-0.81388	0.709273	-0.078156	0.155551	-1.18975	0.335399	1.09808	1.12559	1.44225	0.262398	0.074614	0.736845	-2.5592	-0.290561	-0.698265	0.529163	-0.839357
4	rc_AA893105_at	AA893105	-0.570615	-0.237202	0.340307	0.578414	0.513237	1.01313	0.934415	0.972062	1.31339	0.452855	-0.01911	0.092073	-0.606677	-2.33868	0.163518	-0.639561	-1.96156
4	rc_AA893124_at	AA893124	-0.517828	0.562625	0.134945	-0.11455	-1.13212	-2.21474	-0.092901	0.186841	1.59897	-0.483066	0.670316	2.07947	0.071397	0.089818	0.633611	-0.523148	-0.949638
4	rc_AA893244_at	AA893244	-0.210636	-0.277834	-0.085399	-0.36423	0.067911	2.80711	1.5156	0.793774	0.778715	-0.058789	-0.299034	-0.51128	-1.35214	-0.685354	-0.894431	-0.367936	-0.856048
4	rc_AA893338_at	AA893338	-0.831879	-0.008794	0.400672	-0.888458	-0.157992	1.66911	0.864897	0.859521	1.67641	0.327195	0.160699	0.976589	-0.454084	-0.490811	-1.41566	-1.11889	-1.56852
4	rc_AA893603_at	AA893603	-1.00714	0.170802	0.335432	-0.534292	0.118213	1.30169	1.21845	0.767687	1.8563	1.02001	-0.559854	0.532653	-1.47302	-0.954191	-0.960594	-0.840524	-0.991618
4	rc_AA893667_g_at	AA893667	-1.12395	0.378731	0.470605	-0.565152	0.462878	1.48328	1.50205	0.532831	1.2289	0.260387	-0.12783	0.825867	-0.733383	-1.82403	-1.14945	-0.4106	-1.21114
4	rc_AA893667_at	AA893667	-1.21981	0.304635	0.902948	-0.494705	0.655043	2.50824	0.768578	0.649505	-0.087044	0.172089	0.157695	0.548168	-0.661846	-1.56194	-0.704385	-1.05095	-0.886233
4	rc_AA893742_at	AA893742	-0.944539	-0.239329	2.25825	0.014594	-0.103212	0.733456	1.72688	0.667281	0.277377	0.415287	-0.276781	0.099815	-0.097801	-1.31783	-1.42901	-0.532853	-1.25159
4	rc_AA893749_f_at	AA893749	-0.075673	0.476744	0.185955	-1.14518	0.340087	0.229972	-0.101689	0.357348	2.6236	0.648822	0.583289	0.997872	-1.32534	-1.10535	-0.887687	-0.697846	-1.10492
4	rc_AA893885_s_at	AA893885	-1.93385	0.700099	0.917634	-0.290786	0.549151	0.647777	1.89095	0.824061	0.897808	0.407993	-0.421845	0.248804	-0.804677	-0.52988	-0.447745	-1.34465	-1.31085
4	rc_AA893924_at	AA893924	-0.978692	0.026161	0.300382	-0.495447	0.090492	1.259	0.871928	0.259217	0.743564	0.581319	1.18386	1.40561	-2.21951	-1.18076	-0.202577	-0.432896	-1.21165
4	rc_AA894160_at	AA894160	-0.864512	0.243064	1.46822	-0.608221	0.294089	-0.320586	0.22774	1.06536	1.29682	1.61911	0.09722	-0.157993	-1.57804	-1.78126	0.426701	-0.501896	-0.925805
4	rc_AA900900_s_at	AA900900	-1.25377	0.682991	-0.615872	-0.847785	-0.663588	0.375273	0.953452	1.13584	2.14827	1.21115	0.140321	0.374275	-0.707386	-1.0597	0.203362	-0.938236	-1.13861
4	AB006461_at	AB006461	-0.795992	0.30005	1.05206	-0.582023	0.331931	1.25387	1.40961	1.36834	0.802162	0.308217	0.284369	0.179	-1.28534	-1.42372	-0.709193	-0.975247	-1.51808
4	X52815cds_f_at	Actg1	-0.545042	0.437107	-1.18117	-0.506641	-0.757481	0.542065	0.314817	0.718367	0.988075	0.438151	1.27067	0.448664	2.15646	-1.20906	-0.918764	-0.986	-1.21021
4	S76466_at	Acvr1b	-0.324435	-0.712407	0.764539	-0.44403	-0.247347	1.0708	1.01133	0.932517	0.29265	-0.572064	0.415443	2.28391	-0.050972	-1.76273	-0.486792	-1.1122	-1.05822
4	D00634_at	Adrb1	-1.18084	2.09194	1.74025	1.25767	0.423162	0.658295	-0.520591	-0.131233	0.191916	-0.048178	-0.646208	0.35354	-1.16528	-0.888513	-1.13396	-0.183448	-0.818521
4	X17607cds_s_at	Adrb2	-0.989109	0.524964	1.99873	0.127688	0.832339	1.10899	0.39703	-0.197134	0.482931	-0.005539	0.222919	0.587042	-1.89797	-1.48674	-0.863735	0.3118	-1.15421
4	M87854_at	Adrbk1	-0.610021	0.442445	0.146194	0.326392	0.730404	1.35932	0.745717	0.06148	0.696139	-0.01777	-0.13853	1.26634	-1.55184	-1.44859	-0.443039	0.688798	-2.25344
4	AF050661UTR_1_at	AF050661	-0.897844	0.949477	0.406844	-0.310625	-0.84196	0.789187	0.121591	0.560496	2.23255	0.380573	0.868169	0.888575	-0.951544	-1.1848	-0.874694	-0.654604	-1.48139
4	AF069782_at	AF069782	-0.744432	-0.105923	0.639852	-0.445435	-0.185786	0.672903	3.25227	0.529293	0.294719	0.177821	-0.024125	-0.072279	-0.602429	-1.08802	-0.59763	-0.911657	-0.789148
4	rc_AI010725_g_at	AI010725	-0.954476	0.256761	0.473159	1.0412	-0.378628	0.069774	1.18097	1.1134	0.22179	0.538876	0.67443	0.975056	0.074815	-1.99514	-1.54037	-0.071353	-1.68026
4	rc_AI104077_at	AI104077	0.102097	0.870399	-1.06982	-0.049861	-0.857564	-1.16488	0.061526	2.28596	0.845979	-0.0938	0.736862	1.09103	-1.70672	-0.212775	0.574034	-0.806674	-0.605798
4	rc_AI170379_at	AI170379	-0.997924	0.150129	2.68615	-0.477036	0.132711	2.04994	0.552721	0.247677	-0.421428	-0.506976	-0.006682	0.073314	-0.647012	-0.895724	-0.683953	-0.759256	-0.496656
4	rc_AI176546_at	AI176546	-0.756173	0.104086	1.58458	-0.967269	-0.533218	0.67336	1.36595	0.662142	0.439356	-0.160694	-0.024835	1.85919	0.032005	-0.646163	-0.828703	-1.0721	-1.73151
4	rc_AI230632_at	AI230632	-0.408112	0.381672	-0.135451	-0.669971	-0.34592	-1.47593	0.920088	2.10912	1.64679	0.425679	0.380704	0.448394	0.085271	-1.28771	-0.095924	-0.374485	-1.60422
4	rc_AI231007_at	AI231007	-0.60903	0.256711	-0.111892	-0.754868	-0.791195	0.139068	1.24989	1.25147	1.92981	0.726742	0.986465	0.606275	-0.291821	-1.50892	-0.846459	-1.26465	-0.967597
4	rc_AI232477_s_at	AI232477	-0.10438	-0.29482	2.21653	0.586734	0.516278	0.907627	0.942166	0.498169	-0.856073	0.609566	0.167163	-0.210535	-1.45132	-2.08157	-0.615856	-0.215675	-0.613997
4	rc_AI234604_s_at	AI234604	-0.358872	-0.031185	-0.000487	-1.22792	-0.079668	-0.985867	1.10901	0.681591	1.84815	1.63586	0.807058	0.013047	0.409695	-1.53322	-0.111881	-0.930541	-1.24477
4	rc_AI237016_at	AI237016	-0.940191	0.065461	0.326357	-0.042041	0.133954	2.3091	0.48385	0.808207	0.446423	1.11533	0.134677	-0.081281	-2.14888	-1.47361	-0.213384	-0.326622	-0.597344
4	rc_AI638998_at	AI638998	-0.650402	0.039679	0.851529	-0.367552	0.026918	3.50739	0.355739	0.136821	-0.256628	-0.044222	-0.145234	-0.19353	-0.575064	-0.703631	-0.642434	-0.616991	-0.722392
4	rc_AI639060_at	AI639060	0.116112	-0.112264	0.061482	-0.036086	0.446663	0.05779	2.24055	0.289906	0.381231	-1.61712	1.47912	1.21618	-0.6745	-0.926835	-0.94603	-1.17906	-0.797151
4	rc_AI639101_at	AI639101	-0.510733	0.357693	0.053262	-0.10906	1.20933	1.9827	1.19862	0.639339	0.733295	-0.465343	-0.597991	0.449792	-0.262374	-1.40397	-0.119423	-1.50117	-1.65395
4	rc_AI639158_at	AI639158	-0.616834	0.026203	-0.309765	-0.423844	-0.318737	0.035201	0.235987	0.818799	3.1059	1.08823	0.26763	0.030041	-0.589471	-1.18183	-0.484949	-0.512678	-1.16989
4	rc_AI639310_at	AI639310	-1.07721	-0.20796	0.150758	-0.405829	-0.425427	-0.362991	0.888796	2.41545	0.594956	-0.249118	1.32716	0.965589	-1.70861	-1.14892	-0.004047	-0.235739	-0.516851
4	rc_AI639322_at	AI639322	-0.425518	0.938098	-0.193996	1.34443	-1.08067	2.58717	-0.126422	0.457122	0.375807	0.45945	0.1272	-0.537104	-0.73845	-1.7338	-0.375481	-0.342245	-0.735594
4	rc_AI639337_at	AI639337	-0.237305	0.532837	2.53789	0.317941	-0.322642	1.23833	0.18007	-0.670229	-0.392602	1.26357	0.001819	-0.478121	-1.39837	0.253397	-1.25103	-0.476863	-1.09869
4	rc_AI639338_at	AI639338	-1.14018	-0.095288	0.897001	0.02692	0.118171	1.36156	2.4763	0.366727	0.555171	-0.023143	-0.018139	0.315349	-0.947176	-1.61197	-0.864887	-0.489181	-0.927229
4	rc_AI639368_at	AI639368	-1.52874	-1.06275	1.20569	-0.747871	0.456616	1.45785	1.39217	1.37327	0.352485	-0.29387	0.615155	0.399793	-0.488755	-0.870227	-1.2179	0.021919	-1.06484
4	rc_AI639387_at	AI639387	-1.03692	0.3519	-0.022617	-0.829837	0.001074	1.42129	1.14541	1.57861	1.08587	0.173873	0.684315	0.613128	-1.63624	-1.32112	-0.426616	-1.03531	-0.746818
4	rc_AI639405_at	AI639405	-1.31827	-0.20972	0.583277	0.759603	1.05272	2.26922	0.571442	0.470508	0.567594	0.092568	0.070726	0.021274	-1.88791	-0.696618	-1.2094	-0.588256	-0.548758
4	rc_AI639433_f_at	AI639433	0.199312	0.922089	-0.809881	-0.085624	-0.509073	2.83195	0.423039	0.214398	0.661586	-0.05643	-0.060138	0.610546	-0.956198	-1.34212	-0.152416	-0.398426	-1.49262
4	U41453_at	Akap12	-0.297948	-0.082121	0.370673	-1.41651	-0.213182	2.31927	1.31261	-0.273772	1.04827	0.788516	-0.048331	0.154388	-1.18785	-1.30798	0.392155	-0.390608	-1.16759
4	U01914_at	Akap8	-0.950774	0.171915	1.04951	-0.617194	-0.16311	1.28555	1.50377	1.28938	1.31582	0.269516	-0.118631	0.158739	-0.872506	-0.693053	-1.27208	-0.678162	-1.6787
4	M12919mRNA_2_at	Aldoa	-0.881823	0.693719	-0.1702	-0.103426	-0.074364	1.26818	1.02292	1.28457	1.00554	0.828516	0.63786	0.436915	-1.1118	-1.6783	-0.724391	-0.689503	-1.7444
4	rc_AA924326_s_at	Aldoa	-0.93576	0.512611	-0.529825	-0.25045	-0.657993	0.848634	1.14455	1.62809	0.855683	1.4017	0.70047	0.461707	-1.15021	-1.32503	-0.878262	-0.419746	-1.40617
4	M12919mRNA_2_g_at	Aldoa	-0.937444	0.771597	-0.331856	-0.480579	-0.28463	1.76956	1.1719	0.562797	1.94557	0.442052	0.048429	0.033321	-1.14284	-1.30604	-0.863886	-0.168422	-1.22953
4	U20643mRNA_2_f_at	Aldoa	-0.957295	0.582894	-0.253645	0.051821	-0.662607	0.423858	1.33681	0.669453	0.803426	1.1523	0.587885	1.24255	-0.71065	-1.54316	-0.4722	-0.049554	-2.20188
4	J03572_i_at	Alpl	-1.24358	-0.062223	0.35215	-0.812918	0.203225	1.84449	1.56863	0.794565	1.29461	0.561522	0.269773	0.189534	-0.920316	-1.07592	-0.9135	-1.23596	-0.814082
4	rc_AI008131_s_at	Amd1	-1.25707	-0.26735	0.051419	-0.340248	0.246431	0.677533	1.07154	0.475089	1.43385	1.90305	0.277294	0.723847	-1.55233	-0.850392	-0.206225	-1.06119	-1.32525
4	rc_AI171962_s_at	Anxa1	-1.04737	-0.014657	2.30446	-0.687071	0.151535	2.16227	1.01484	0.197012	-0.449768	-0.032405	-0.044298	0.167995	-0.754459	-1.16196	-0.700891	-0.774181	-0.331051
4	S57478cds_s_at	Anxa1	-1.14632	0.266701	1.78996	-0.631882	0.063999	1.9115	1.32418	0.478562	-0.11702	0.125137	0.214355	0.353086	-0.572679	-1.5598	-1.04853	-1.08466	-0.366586
4	M77246_at	Ap2b1	-0.543545	-0.166619	0.618594	-0.288132	-0.002474	1.27175	1.2452	0.786905	1.29475	0.479211	0.223504	0.854986	-0.527163	-2.03473	-1.73066	-0.404442	-1.07715
4	L07073_at	Ap3m1	-0.285754	0.375585	0.598379	0.088034	0.283611	0.535232	0.487954	0.030477	2.50807	1.45173	-0.682891	-0.786196	-0.503344	-0.812466	-0.839572	-0.630159	-1.8187
4	D44495_s_at	Apex1	-0.91969	0.344398	-0.079891	-0.497475	-0.718932	0.513284	2.4819	1.22815	1.06391	0.245885	0.451207	0.153397	-0.029217	-1.42696	-0.581979	-0.946668	-1.28131
4	rc_AI177096_at	Aprt	-0.183847	0.806906	0.24503	2.13454	-0.33252	1.47028	-0.003001	-0.174473	0.420234	0.359719	-0.306978	-0.067152	-1.23882	-0.792658	-1.83515	0.829332	-1.33145
4	L28113_at	Aqp6	-0.54609	-0.567105	1.40618	-0.863822	0.038541	1.56079	0.730845	1.08683	0.358015	0.156576	-0.229084	1.41215	-0.917489	-2.0921	-0.085097	-0.605242	-0.843913
4	rc_AA893708_at	Aqr	-0.932241	0.188987	1.14771	-0.48178	-0.251873	0.505475	1.43222	1.57975	1.50205	0.40859	-0.272418	0.334829	-0.752126	-1.17299	-0.711621	-0.795408	-1.72915
4	L12380_at	Arf1	-0.64668	0.688579	-0.557261	-0.586759	-0.021774	1.04153	0.942865	0.961507	0.833549	1.40543	0.344252	0.260716	-0.001739	-0.170472	-1.09349	-0.780354	-2.6199
4	L12383_at	Arf4	-0.940049	0.444128	0.591221	-0.542697	0.159452	1.41261	0.874238	0.639801	1.38732	1.03966	0.485548	0.477948	-0.957769	-1.61417	-0.968738	-1.08139	-1.40712
4	U35776_at	Arfgap1	-1.02334	0.42638	0.873938	-0.095429	0.56354	1.70142	1.54499	0.841906	0.855353	0.481844	-0.589171	-0.535945	-0.76212	-1.82184	-0.767709	-0.55714	-1.13668
4	U12402_at	Arl1	-0.47158	0.489051	0.812407	-0.268417	0.311838	0.925103	1.6167	0.271035	1.37385	1.5037	-0.991745	-0.846196	-0.547742	-1.11704	-0.803772	-0.59164	-1.66556
4	rc_AI639042_at	Arl6ip6	-1.01728	0.471583	0.264973	-0.487406	-0.226667	0.119931	-0.134715	-0.032273	2.53801	0.925679	0.960672	0.80666	-0.310844	-1.05283	0.068614	-1.24661	-1.6475
4	U08986_s_at	Arnt	-0.962693	0.270607	-0.7365	-0.286726	-0.67461	0.383726	1.65777	0.872686	1.24797	1.00205	0.683841	0.382493	-1.19185	-1.41539	0.616395	-0.037999	-1.81177
4	D13978_s_at	Asl	-0.093431	-0.679079	-0.821395	0.497543	1.69382	0.978322	1.1585	0.53304	0.831831	0.608691	0.70179	0.41884	-1.01652	-1.55522	-1.3286	-0.546306	-1.38183
4	rc_AA799531_g_at	Asnsd1	-1.05375	-0.033684	0.373625	-0.668401	-0.786479	1.31462	1.90248	0.123876	0.502989	0.214889	0.534578	1.86698	-0.740573	-1.02031	-0.333957	-0.837818	-1.35906
4	rc_AA799531_at	Asnsd1	-0.966146	0.103476	0.212935	-0.664551	-0.488611	0.241852	1.57441	1.04437	1.62594	0.794419	0.541217	1.16167	-0.591607	-1.10699	-0.964025	-1.02556	-1.4928
4	rc_AA892083_at	Atg16l1	-1.73075	0.074801	1.22113	-0.59716	0.656269	1.47484	1.48959	-0.136151	0.702259	0.616938	0.017517	0.412258	-1.47878	-1.48192	-0.308245	-0.047322	-0.885284
4	D89514_at	Atic	-0.53947	0.11712	-0.611098	-0.841253	-0.441139	0.164163	1.4461	1.56064	1.90006	1.0177	0.768214	0.174331	-0.861969	-1.21525	-0.688406	-0.925732	-1.024
4	rc_AA893621_at	Atp13a1	-0.537568	0.397266	0.823776	-0.280447	0.439257	1.66132	1.32563	0.526366	0.500655	0.19701	0.101855	0.76265	-0.168142	-0.924433	-1.98543	-1.23245	-1.60732
4	U21720mRNA_at	Atp13a1	-0.991708	0.711469	-0.335875	0.512566	0.361095	0.808338	1.1158	0.5796	0.745619	0.553195	0.621771	1.54008	-0.932842	-1.59411	-0.977512	-1.14613	-1.57134
4	rc_AI112173_at	Atp1b1	-0.530435	-0.045827	-0.07731	-0.010562	-0.463401	0.415799	-0.408701	0.541929	2.15882	1.81448	0.774064	0.85677	-1.36478	-0.754284	-1.42407	-0.835062	-0.647422
4	J04024_at	Atp2a2	-0.316527	0.377694	-0.270993	0.07411	-0.191409	0.162998	0.901215	0.618353	0.924709	2.35811	0.486504	0.599046	-0.940698	-0.91486	-0.996009	-0.902085	-1.97016
4	AA799276_at	Atp2a2	-0.599313	0.216834	0.253588	0.330291	0.041405	0.614634	0.467312	1.08712	1.29242	1.00398	0.288034	1.29624	-0.728444	-1.63514	-1.58032	-0.566272	-1.78236
4	rc_AA957510_s_at	Atp2a2	-0.641382	0.198985	0.304615	0.088527	0.644823	0.607182	0.288751	1.38453	1.32504	0.65943	0.39737	0.908592	-0.169676	-1.75841	-1.37098	-0.998808	-1.86858
4	M93017_at	Atp2c1	-0.248625	-0.386779	0.165844	-0.342344	-0.101939	0.567097	-0.017224	0.297198	1.40866	0.985901	1.21128	1.60866	-2.19339	-0.380141	-1.68545	-0.342391	-0.546371
4	AF035387_at	Atp6ap1	-0.712936	0.608324	-0.38112	-0.066174	0.010534	0.945093	0.078327	0.779975	1.30692	0.850933	0.426951	0.993543	0.273433	-1.85366	-1.28218	0.183987	-2.16195
4	D10874_at	Atp6v0c	-0.540555	0.623107	-0.733627	0.126034	-1.5057	0.716702	0.506662	0.568686	1.32014	1.01439	0.52948	1.11581	0.447968	-0.385451	-1.2116	-0.313476	-2.27858
4	D10874_g_at	Atp6v0c	-0.585823	0.28723	-0.796581	-0.242609	-1.25817	1.00923	1.02509	0.383476	0.9489	0.674253	0.502514	1.10731	0.921512	-0.235338	-1.15691	-0.137467	-2.44661
4	Y12635_at	Atp6v1b2	-1.19267	-0.188011	0.079826	-0.409638	0.115499	0.688117	2.26954	0.712223	0.69973	1.3011	0.204996	0.519696	-0.849423	-1.34961	-1.56986	-0.208302	-0.823219
4	rc_AA893246_at	Atp6v1d	-0.364184	-0.262524	-0.090973	-0.864325	-0.493736	0.152439	-0.00563	1.2686	2.2352	0.828853	0.499622	0.872025	0.812652	-1.41711	-0.874073	-1.59743	-0.699396
4	rc_AI104388_at	Aurkaip1	-0.699031	0.669421	-0.503086	-0.354544	-1.49056	-1.41669	0.195616	0.590056	1.8797	-0.320644	0.856382	1.02301	1.69309	-0.013816	-0.65397	-0.339941	-1.11499
4	rc_AA859536_at	Basp1	-0.862802	0.21241	0.939467	-0.824767	0.619238	1.48317	1.53076	0.449573	1.45677	0.20037	0.049575	0.126419	-0.780599	-1.62261	-0.686773	-1.1143	-1.1759
4	D14441_at	Basp1	-0.942734	0.169403	1.07945	-0.822432	0.046015	1.11851	1.58913	1.15518	1.36224	0.163468	0.331247	-0.027154	-0.94531	-1.67935	-0.582555	-1.1681	-0.847016
4	rc_AA892014_s_at	Bat1a	-1.0483	0.127718	0.555117	-0.110108	-0.237122	1.63942	1.17712	1.06946	1.34545	0.34559	0.239973	0.328063	-0.139589	-1.41586	-1.14159	-1.11477	-1.62057
4	M75168_at	Bat1a	-0.633914	-0.034664	0.176505	-0.752666	-0.194242	1.3689	0.779553	1.93749	0.883578	0.733657	0.621211	0.522416	-0.440788	-1.35085	-0.708799	-1.439	-1.46838
4	U59184_at	Bax	-0.780851	0.145803	-0.481108	-1.54818	-0.257466	0.971831	1.23617	1.44012	0.452222	0.855315	1.00513	1.02129	-0.993359	-1.73187	0.124596	-0.918948	-0.540702
4	rc_AI638939_at	Bbx	-0.763868	0.115107	0.784459	0.026836	0.57578	-0.15371	1.77149	1.35655	0.402194	1.03105	0.224553	-0.078235	-1.15092	-1.86959	0.025333	-0.551276	-1.74577
4	U34963_s_at	Bcl2l1	-0.818477	-0.309843	-0.186904	-0.837259	0.16233	1.95455	0.628493	1.41277	1.11078	0.580634	0.399842	0.378686	-0.65264	-2.0276	-0.19414	-0.286003	-1.31522
4	U72350_at	Bcl2l1	-0.73458	0.293092	-0.12827	-0.721081	0.862452	1.10207	0.425472	0.466181	1.31347	1.83401	0.395881	0.127839	-0.574349	-2.08528	-1.04364	-0.394783	-1.13849
4	rc_AA892602_at	Bet1l	-0.823737	-0.12949	0.030321	-0.708726	-0.560933	-1.36421	2.10974	0.449236	0.36415	2.13531	0.632709	0.016144	0.111338	-0.297388	-0.012928	-1.63719	-0.314351
4	rc_AA891724_at	Bicd2	-1.02142	-0.284948	1.43702	-0.872621	0.413234	0.478864	0.479249	2.01965	0.334455	1.09855	0.0534	0.786768	-0.831364	-1.07466	-0.432027	-1.41067	-1.17348
4	rc_AA893584_at	Bloc1s2	-0.8725	0.073566	-0.568443	-0.466827	-0.763067	0.714991	0.016825	1.57116	1.5991	1.5104	0.615357	1.07273	-0.765867	-1.21026	-0.956318	-0.255051	-1.31578
4	rc_AA859938_at	Bnip3l	-0.651287	0.116402	-0.643808	-0.485331	-0.044903	0.705833	1.01185	0.668673	2.05728	1.14333	0.564769	0.869183	-1.31279	-1.57893	-0.523456	-0.811261	-1.08555
4	M60921_at	Btg2	-0.694534	-0.121734	1.08373	0.103379	2.27717	1.81511	0.53889	0.504267	-0.421043	-0.01702	0.024107	-0.214431	-0.697318	-1.07835	-1.09149	-1.32691	-0.683816
4	AF087037_at	Btg3	-0.960047	1.09018	0.47375	0.065105	0.284641	1.24038	1.19847	0.582716	0.934882	-0.483033	0.000836	1.30983	-1.62225	-0.976374	-1.42556	-0.434046	-1.27948
4	AF058791_at	Bud31	-1.29629	0.399291	1.21507	-0.46584	-0.17562	0.91271	0.513489	-0.207094	2.27983	0.573167	0.126868	0.692623	-0.271636	-1.08982	-0.918505	-0.619131	-1.66911
4	rc_AI639118_at	Cadps2	-0.435774	0.829055	0.181714	0.509176	0.049475	2.13318	-0.513529	-0.130647	0.878909	0.334269	-0.033237	0.646658	-0.904599	-2.38152	-0.902892	0.692771	-0.953008
4	X13933_s_at	Calm1	-0.921767	0.481211	0.439719	0.404362	-0.235058	0.351373	0.498104	0.212386	0.81787	0.511651	0.396915	1.86716	0.635451	-1.83546	-0.881726	-0.594734	-2.14746
4	rc_AI230395_at	Cand1	-0.482514	0.279128	0.404925	-0.35776	-0.698895	-0.298338	0.200299	0.354576	3.2346	0.490659	0.170262	0.57708	-0.373685	-0.91432	-1.11335	-0.356156	-1.11651
4	L18889_at	Canx	-0.336365	0.31968	0.109985	-0.105934	-1.35113	-1.24983	1.1987	0.532206	0.48684	0.781423	0.448621	1.30997	0.742493	-0.248527	-0.248023	0.281058	-2.67116
4	rc_AA893328_at	Canx	-0.77634	0.044045	0.177364	0.253321	-1.58101	-1.24555	1.53926	0.303983	0.771575	0.328839	-0.510555	1.48528	0.82344	-0.509928	-0.561986	1.18106	-1.7228
4	U53859_at	Capns1	-0.367891	0.632081	0.438908	1.11056	-0.110887	1.30355	1.14002	-0.101904	1.18961	0.538672	0.075419	0.247311	-1.24934	-1.39201	-0.894754	-0.365586	-2.19376
4	U53859_g_at	Capns1	-0.310671	0.565785	0.066955	0.880878	0.099837	1.94905	0.724849	-0.160244	1.16739	0.52626	-0.329407	0.335659	-1.55063	-1.47686	-0.385448	-0.147311	-1.9561
4	D14014_at	Ccnd1	1.16521	0.229253	-0.40353	0.702645	0.33419	0.354238	0.738868	2.17817	0.520591	0.42828	-0.310016	-0.526616	-1.37396	-1.35316	0.054445	-1.59956	-1.13905
4	D16309_at	Ccnd3	-0.686944	0.588947	-0.560997	0.273028	0.10935	0.672917	2.67751	0.153174	0.670429	0.462179	0.284677	0.327044	-0.463188	-1.57208	-0.669679	-0.594228	-1.67214
4	X70871_at	Ccng1	-1.01458	0.061993	-0.333134	-0.611635	-0.233654	1.48612	1.2298	0.962254	1.99295	0.456557	0.287283	0.533363	-0.598081	-1.54657	-0.869103	-0.676425	-1.12715
4	rc_AA799545_at	Cct3	-1.07497	0.399626	0.00706	-0.958691	-0.068002	0.231167	1.28354	1.27839	1.30435	0.642147	0.943859	0.870771	0.100031	-0.887072	-1.31026	-1.79032	-0.971624
4	rc_AA875047_at	Cct6a	-0.684938	0.049471	0.568279	-2.02763	-0.712858	1.91056	1.54933	0.013209	0.410149	-0.217239	0.558076	1.41908	-0.825116	-0.158507	-0.371084	-0.905444	-0.575347
4	AF087943_s_at	Cd14	-1.17761	-0.089501	0.848868	-0.789671	-0.053823	2.4846	0.961048	0.248737	1.16366	0.149539	0.18099	0.488189	-0.233661	-0.953975	-1.03299	-1.17613	-1.01827
4	AF087944mRNA_s_at	Cd14	-1.25338	-0.088799	0.544969	-0.899155	-0.126192	2.36921	0.829866	0.319263	1.43007	0.374692	0.270505	0.561183	-0.198874	-0.989288	-1.01603	-1.12546	-1.00258
4	D29646_at	Cd38	-1.02982	-0.238916	-0.175114	-0.224704	0.450096	1.45521	1.12793	1.4416	0.758948	0.688218	0.616363	0.565104	-0.513675	-1.89753	-1.14117	-0.470651	-1.41188
4	rc_AA819187_s_at	Cd38	-1.04502	-0.129476	-0.088928	-0.718917	0.635078	1.34485	1.44643	1.62795	0.693926	0.515507	0.318108	0.425111	-0.679995	-1.65905	-1.55674	-0.332605	-0.796228
4	M61875_s_at	Cd44	-1.13954	0.133376	0.505336	-0.966325	-0.039872	2.50866	0.82185	0.322798	0.783816	0.288973	0.363143	0.922272	-0.407552	-1.44606	-0.748021	-0.714325	-1.18853
4	X13016_at	Cd48	-0.38936	0.19532	2.46395	-0.143584	0.247357	2.40115	0.250419	-0.123883	-0.566144	-0.69355	-0.332806	-0.245896	-0.7493	-1.21484	-0.189211	-0.033926	-0.87569
4	L38482_g_at	Cdc34	-0.619895	0.594525	-0.457489	0.02869	-0.233046	0.28218	0.526838	0.744788	1.09637	1.03813	1.02525	1.60396	-1.34108	-0.837984	-1.33126	-0.148321	-1.97165
4	D26564_at	Cdc37	-0.337769	0.702802	-0.545771	-0.578683	0.276077	0.486863	1.59469	0.402693	0.665391	0.932399	0.506277	1.12071	-0.522411	-1.78686	-0.421666	-0.207919	-2.28683
4	L11007_at	Cdk4	-0.34202	1.28748	-0.885943	0.491168	-1.81791	-1.34016	0.317195	0.797387	1.00665	0.51144	0.537953	0.687783	0.915133	-1.2422	0.477817	0.23007	-1.63184
4	X83579_at	Cdk7	-0.756936	-0.98281	0.651236	-1.08318	-1.36938	-1.02196	1.79855	1.06143	1.30876	0.624433	0.640178	0.240527	0.518033	-0.810011	0.837677	-0.744536	-0.912013
4	S77528cds_s_at	Cebpb	-1.06889	0.812155	0.708083	0.553933	1.5286	1.71441	0.696262	0.284344	0.468127	-0.156857	-0.056415	0.009578	-0.253606	-1.47477	-0.797073	-1.378	-1.58987
4	X60769mRNA_at	Cebpb	-0.987292	0.085365	1.1817	-0.009472	1.30002	2.62967	0.369619	0.187433	0.111566	-0.116979	-0.075707	-0.116908	-0.282573	-1.29989	-0.828622	-1.20806	-0.939878
4	M65149_at	Cebpd	-1.47714	-0.015513	2.17431	0.255085	1.02329	1.84439	0.28578	0.167555	-0.328497	0.054066	-0.14097	0.029945	0.228943	-1.03474	-1.01299	-0.830305	-1.22321
4	rc_AA799822_g_at	Chmp1a	-0.536082	0.321684	-0.544712	0.145666	-0.442962	0.820619	1.8549	0.855029	1.00952	0.836617	0.555685	-0.159185	-0.588604	-0.709627	-1.0692	0.137533	-2.48687
4	rc_AA799822_at	Chmp1a	-0.629306	0.392492	0.107028	0.034077	-0.115382	0.842787	1.07312	0.41303	1.81821	0.459732	-0.242796	0.508293	-1.63451	-1.93713	-0.134107	0.675126	-1.63067
4	rc_AA892238_at	Chordc1	-1.2145	0.592411	1.08702	-2.09801	0.779391	-0.431206	0.804938	0.872015	1.38234	0.461266	0.181093	0.491091	0.415849	-0.105797	-0.632085	-1.47257	-1.11324
4	S53987_at	Chrna7	-0.470851	-1.22544	0.410403	-0.654513	-0.715328	0.670654	0.670245	0.908401	0.144964	0.955971	0.574429	1.90456	-0.875889	-1.08262	-0.508992	1.07951	-1.7855
4	rc_AA891829_at	Ciao1	-0.519272	0.378744	-0.61639	0.146929	-0.488228	-0.241443	1.03261	0.568068	1.60815	2.48924	0.183576	-0.228156	-0.383576	-1.20058	-0.621885	-0.587624	-1.52018
4	rc_AI014091_at	Cited2	-1.22555	0.152132	1.14992	0.316368	0.92426	0.584377	0.825566	-0.144853	2.402	-0.291655	-0.168033	0.263187	-1.50965	-1.19644	-0.522103	-0.817412	-0.742119
4	rc_AA900476_at	Cited2	-1.51104	-0.19552	2.37693	0.042868	0.848286	0.433431	0.740387	-0.216229	0.655169	-0.135144	0.125754	0.86331	-1.50155	-1.12336	0.251916	-0.399831	-1.25537
4	rc_AA900476_g_at	Cited2	-1.35217	0.046683	1.20457	0.34954	0.653099	0.796787	0.915814	0.298853	1.6336	-0.272476	0.326728	0.854228	-1.65599	-1.22842	-0.287477	-0.933578	-1.3498
4	M57664_at	Ckb	-0.771096	1.03645	0.498956	0.68767	-0.302781	1.31653	0.821537	0.508436	0.404502	0.717026	0.388163	0.222739	-1.86941	-1.88794	-0.751408	0.4468	-1.46617
4	D17521_at	Clcn3	-0.393596	0.581668	0.600999	-0.402969	-1.10793	-0.843777	0.229834	-0.218286	1.19121	1.30495	1.32493	1.37553	0.627598	-1.2773	-0.33177	-0.831686	-1.8294
4	D13985_g_at	Clns1a	-0.281086	0.644864	-1.25997	-0.202373	-1.52214	-1.13443	1.34406	0.478781	1.87746	1.12772	0.354978	0.666211	0.067712	-1.39261	0.288346	-0.151661	-0.90585
4	D13985_at	Clns1a	-0.338273	0.246561	-0.145165	0.306507	-1.25816	-0.149726	0.79454	-0.619758	1.35517	1.08852	0.57923	1.16688	-0.612265	-1.56116	0.541584	0.767816	-2.1623
4	M15883_g_at	Cltb	-0.79053	0.001993	1.58736	-0.783903	0.173727	1.74775	0.984527	0.223613	0.616216	0.842734	-0.056186	0.754099	-0.801589	-1.10242	-1.68276	-0.460163	-1.25446
4	M15883_at	Cltb	-0.856499	0.247552	-0.215528	0.275941	-0.644156	1.11339	1.14453	1.03536	0.294561	1.61193	0.965722	0.558342	-1.43233	-0.292831	-1.5721	-1.19646	-1.03743
4	rc_AA893357_at	Cnksr3	-0.996202	-0.190677	1.43215	0.501127	1.35294	2.18709	0.160861	0.57157	-0.100798	-0.464842	-0.064793	0.410213	-1.42147	-1.10852	-0.484231	-0.554578	-1.22985
4	rc_AA892559_at	Cntf	-1.04203	1.84762	-0.278116	-0.322313	-0.802681	-0.234014	1.05039	0.13828	1.84249	0.626428	0.584422	0.954119	-0.996981	-1.00882	-0.389599	-0.562533	-1.40667
4	M31725_at	Cntn2	0.166771	1.29584	1.15192	-0.010541	0.122957	1.43356	0.787986	0.71292	-0.980944	-0.258616	-0.065621	0.884443	-1.44805	-0.306883	-1.92052	-0.132031	-1.4332
4	rc_AI105054_at	Copb1	-0.606643	0.300865	1.39006	0.028634	0.52189	0.722605	0.770277	0.442946	1.21212	1.59114	0.264679	-0.963598	-0.551666	-1.11295	-1.1565	-1.61673	-1.23713
4	rc_AA875470_at	Cops7a	0.353351	-0.029724	-1.23513	-0.557077	-0.616888	-0.525204	0.650836	0.66461	2.51761	1.19736	0.799711	0.159519	-0.567749	0.168422	-0.543447	-0.735316	-1.70088
4	rc_AI639474_at	Cpsf2	-0.807831	0.382993	-0.183244	-0.075762	-0.939723	-0.236191	0.333776	1.11822	2.59186	0.973071	0.380395	0.865725	-0.946321	-1.13067	-0.565549	-0.521197	-1.23955
4	D43623_g_at	Cpt1b	-0.775036	-0.312549	0.198022	0.506327	0.100562	0.459226	0.034264	0.539423	3.30498	-0.044893	0.102692	0.088002	-0.858594	-0.934081	-0.811471	-0.741149	-0.855719
4	D43623_at	Cpt1b	-0.40514	0.270595	0.616688	-0.712116	-0.70013	1.64335	0.426115	1.5847	1.40079	0.36191	0.043206	0.666377	-0.816603	-1.74574	-0.667558	-0.559594	-1.40686
4	S66024_at	Crem	0.406508	-0.644152	0.085581	0.577514	0.969367	2.42894	0.387164	0.382616	-1.20159	-0.771503	0.388663	-0.21289	-2.15909	0.570412	-0.006932	-0.604419	-0.596185
4	AF047384_at	Cript	-0.16393	0.904039	-0.332876	0.342051	-0.420357	-0.865256	-1.40835	0.332486	2.55336	0.437922	-0.153347	1.15198	-1.6036	-0.542617	0.081093	0.523871	-0.83648
4	rc_AA799819_at	Cs	-0.192513	-0.063149	0.04438	-0.037651	-0.615743	1.13638	1.34901	0.464934	1.61704	0.527893	0.256222	1.3525	-1.60151	-1.49739	-0.883775	-0.655262	-1.20136
4	rc_AI070521_s_at	Csde1	-0.946803	0.10452	0.134526	-0.03934	-0.581107	1.48097	1.24833	0.40269	0.949856	0.582224	1.22076	1.03785	-0.986294	-1.39503	-0.658189	-0.83198	-1.72298
4	X52311_at	Csde1	-0.588875	0.768056	-0.83631	-0.674571	-0.512918	0.498751	0.669231	0.409381	2.37864	0.755515	0.678943	1.02066	-1.08446	-1.34293	-1.21821	-0.175415	-0.74549
4	L15618_at	Csnk2a1	-0.600366	0.264668	-0.102002	0.659322	-0.157132	-0.208264	1.37437	1.82225	0.922336	0.548113	0.258616	0.302004	-1.33533	-1.01852	-0.643935	0.207253	-2.29337
4	AF054618_s_at	Cttn	-0.682896	-0.192647	-0.298925	-0.739395	0.11891	-0.391336	1.19764	0.439711	1.93112	1.94297	1.17406	0.011277	-0.839421	-0.646183	-0.925288	-1.04308	-1.05652
4	rc_AA892228_at	Cugbp1	-0.626075	1.37706	-0.387019	1.85551	0.777894	-0.596181	-0.327116	2.13232	0.133564	-0.421249	0.20404	-0.989457	-1.41246	-0.945675	-0.065912	-0.086704	-0.622543
4	rc_AA800602_s_at	Cx3cl1	-0.557863	0.647166	2.49036	-0.356245	0.505152	1.40229	-0.166462	-0.397773	0.441505	0.432859	-0.076399	0.350813	-1.7759	-1.19592	-0.224981	-0.416753	-1.10185
4	rc_AI232256_at	Cyb5b	-1.22072	0.35035	0.075856	-0.840536	-0.56994	0.031907	0.549192	-0.110317	1.97387	1.16818	0.729553	0.792609	0.819013	0.162555	-0.770431	-1.12909	-2.01205
4	K00750exon_2-3_at	Cycs	-0.776562	0.105571	0.043809	0.094112	-1.07625	-0.438868	0.175705	1.13505	0.740397	-0.078138	0.715532	2.32514	0.868292	0.194959	-1.31308	-1.47784	-1.23782
4	K00750exon_2-3_g_at	Cycs	-0.501331	0.237134	0.018024	0.077688	-0.864588	-0.86574	0.14266	0.714514	0.628203	-0.032795	0.841388	2.30652	1.23108	0.129943	-1.18811	-1.15551	-1.71908
4	U56853_s_at	Cyp21a1	0.712921	-0.626328	2.154	-0.5414	0.774217	1.59275	0.259999	0.676799	-0.293843	-0.647364	-0.675701	0.543068	-1.41731	-1.12463	-0.913748	0.479964	-0.953395
4	M29853_at	Cyp4b1	-0.150805	0.359463	-1.5757	0.014713	-0.824298	-0.497879	0.802426	0.983606	1.91981	0.295776	0.403283	1.91931	-0.406323	-0.964048	-0.256798	-0.989064	-1.03348
4	U36992_at	Cyp7b1	-1.39865	-0.137683	0.289363	-1.13657	-0.397798	1.29794	1.87502	1.13727	1.20321	0.012224	0.295163	0.779123	0.070184	-0.84474	-0.868359	-0.998596	-1.17709
4	rc_AI236597_at	Dd25	-0.742616	-0.064179	0.990065	-0.198827	0.379856	1.29047	2.41499	0.421708	0.287913	-0.277648	0.175718	0.403735	-0.667337	-1.65902	-0.476493	-0.799323	-1.47902
4	rc_AI237592_at	Dd5	-0.418322	0.121417	0.266115	-0.992217	-0.60667	0.633101	-0.171983	2.66377	1.30151	0.061359	0.442884	0.651737	-0.732607	-0.388227	-1.83131	-0.51727	-0.483285
4	L26525_at	Ddr1	-0.405712	-0.132444	0.365978	-0.506061	0.528029	0.222365	-0.579432	1.74758	1.57009	0.367279	-0.224748	1.42332	-1.57217	-1.56562	-0.281281	0.408346	-1.36551
4	U21719mRNA_s_at	Ddx21b	-1.08107	0.009294	0.674631	-0.547076	-0.261678	1.05556	2.07429	1.68732	0.983289	0.188006	0.034181	-0.021337	-0.814908	-1.28587	-0.859334	-0.90352	-0.931776
4	AF063447_at	Ddx39	-1.21006	0.281442	0.186608	-0.141967	-0.573822	0.665367	1.90918	0.271886	0.980721	0.347352	0.826635	1.10914	0.259179	-0.535197	-1.26068	-1.31533	-1.80046
4	rc_AA892042_at	Ddx3x	-1.16601	0.220666	0.691295	-0.595224	0.036904	1.14592	1.08991	0.80616	1.43487	0.777667	0.690212	0.61041	-0.630196	-1.46154	-1.45227	-0.967113	-1.23167
4	X80778cds_at	Dhodh	-0.375673	-0.033343	-0.461508	-0.888922	-1.01795	0.24476	1.0394	0.50763	0.452633	1.40354	1.66524	0.844398	1.01007	-0.617104	-1.35327	-0.662561	-1.75733
4	rc_AI639188_at	Dhx9	-0.963434	0.544628	0.732279	0.705551	-0.645887	1.147	0.109542	0.735337	1.75669	0.447915	0.094866	0.841618	-1.35604	-0.66269	-1.40299	-0.3235	-1.76088
4	rc_AA891933_at	Diablo	-0.755071	-0.432248	-0.293529	-0.114648	-1.19662	0.62163	1.53855	0.401797	2.1765	1.18399	0.264153	0.690625	-0.918568	-0.472928	-1.35354	-0.273999	-1.06609
4	rc_AA892562_g_at	Dkc1	-0.852813	0.423804	0.18702	-0.116948	-0.019397	1.59111	1.24791	1.18979	0.571823	1.07752	0.50821	0.201387	-0.923432	-1.53387	-0.906103	-0.987249	-1.65877
4	rc_AA892562_at	Dkc1	-0.771012	0.440902	0.526563	0.077949	-0.23596	1.29559	1.19863	1.44504	1.60353	0.307682	-0.029113	-0.070068	-0.993718	-1.52274	-0.911773	-0.992135	-1.36936
4	rc_AI170685_g_at	Dnaja2	-0.702309	0.51083	-0.690052	-0.052655	-1.63008	-1.47875	0.635449	0.80722	1.01469	0.7387	1.01141	1.50782	0.360273	-1.52117	0.814612	-0.594479	-0.731501
4	rc_AI170685_at	Dnaja2	-1.41711	0.380252	0.158845	-0.173857	-0.97111	-1.55441	0.693139	0.967977	1.03967	0.972862	0.534801	1.68431	0.568132	-1.69482	-0.058458	-0.447871	-0.682351
4	rc_AA891542_at	Dnajb5	-0.835301	-0.524013	0.864328	-0.473115	1.16015	2.00643	0.880906	-0.090902	0.220895	1.25175	-0.200868	-0.010527	0.123779	-1.07912	-1.22697	-0.19042	-1.877
4	AB013359_at	Dpm2	-0.019556	0.609005	-1.91858	0.14311	-1.79267	-0.812219	0.061412	0.21346	0.967223	0.323286	1.05268	0.847569	1.19515	0.001452	-0.164801	0.956873	-1.66339
4	rc_AI233365_at	Dtd1	0.100301	0.559866	-0.210189	0.945692	-1.5423	-0.543697	-0.974037	1.41378	1.49356	0.859898	1.38834	0.268747	-0.237278	-1.33903	-0.565129	-0.231423	-1.3871
4	U39044_at	Dync1i2	-0.983752	-0.186436	0.112928	-0.333728	-0.358535	-0.491642	1.76498	0.440817	1.78822	1.78483	0.070493	0.633076	-1.55197	-0.802207	-0.498589	-0.429796	-0.958678
4	rc_H31847_at	Dync1li1	-1.05147	0.289094	-0.649613	-1.10374	-0.742302	1.9486	1.45426	0.440472	1.15506	0.776572	0.18093	0.75746	-0.585968	-1.32431	-1.09763	0.309178	-0.756583
4	U15138_at	Dync1li2	-0.801559	0.672407	-0.148708	0.40078	-0.696619	-0.087591	0.123587	0.498577	1.92294	0.953112	0.197232	1.44734	-1.53106	-1.17965	-0.588476	0.514524	-1.69684
4	E00001cds_i_at	E00001	-0.082976	-0.664137	-0.594933	-2.1179	0.305062	1.12882	-0.037048	1.00511	1.07153	0.309295	1.4341	1.19714	-0.637295	-0.745512	0.539425	-1.29986	-0.810834
4	E02315cds_f_at	E02315	-1.17746	0.310028	0.876667	-0.02025	0.028612	1.26488	0.859188	0.334835	0.584701	0.705437	0.470981	1.14304	0.179012	-1.25744	-1.13711	-0.8704	-2.29472
4	E02468cds_s_at	E02468	-0.673158	0.948757	2.31863	0.276878	0.561823	1.96818	0.280206	0.134467	-0.753112	-0.377	-0.235428	-0.064588	-0.50888	-1.1275	-1.07418	-0.676158	-0.998934
4	E03358cds_g_at	E03358	-1.19256	0.173805	0.43343	-0.846428	-0.448506	0.810399	0.947979	0.27731	1.55346	1.26641	1.09939	0.501137	0.1064	-0.421306	-1.35676	-1.65986	-1.24428
4	E12829cds_at	E12829	-0.972637	0.559828	0.14556	-0.555786	-0.336567	-0.08648	0.513962	0.78671	2.15955	1.26814	0.830218	0.600731	-0.643515	-1.46489	-0.493833	-0.603015	-1.70798
4	E13644cds_s_at	E13644	-1.51449	0.511233	0.968618	-0.044426	0.15832	1.60027	1.1029	-0.474316	0.788578	0.957817	-0.006812	0.039677	-1.12719	-1.44645	0.257398	0.099102	-1.87023
4	E13732cds_at	E13732	-1.10741	0.526151	0.889327	-0.877175	-0.01094	1.90125	0.738738	0.417364	0.89569	0.650962	0.459409	0.918536	-0.75529	-0.922914	-1.3959	-0.816901	-1.5109
4	E13890cds_s_at	E13890	-0.786516	-0.395585	1.14021	-0.820448	0.237333	1.33179	2.78236	0.130209	-0.126549	0.115439	0.132326	-0.034626	-0.171541	-0.78433	-1.44322	-0.52348	-0.783374
4	U31668_at	E2f5	-0.924207	0.261794	0.419166	-0.206928	-0.513439	1.21357	1.62181	1.31702	0.484571	-0.168969	0.463166	1.07745	-1.7114	-1.82182	-0.583726	-0.240973	-0.6871
4	D29683_at	Ece1	-1.02732	0.19574	-0.54596	-0.262327	0.172538	1.07178	0.874425	1.3099	1.78472	0.617317	0.757881	0.452283	-1.33921	-1.6916	-0.798932	-0.724039	-0.847185
4	M64711_at	Edn1	-0.244838	-0.174598	1.28705	-0.444245	0.414147	2.37839	0.947735	0.404849	0.405767	-0.482699	0.401865	0.249609	-1.11067	-0.430945	-0.471227	-1.52346	-1.60674
4	rc_AA818970_s_at	Ednrb	-0.596386	0.266464	0.629867	0.834018	1.36172	2.41494	-0.046584	0.190883	-1.25107	-0.843968	-0.048194	0.353632	-1.43188	-0.816152	-0.248527	0.414889	-1.18365
4	rc_AA892940_g_at	Eftud2	-0.411957	0.699972	-1.06155	-0.069858	-0.763359	0.417752	0.39121	0.569401	1.79773	1.00332	0.345976	1.38059	-1.27868	-0.476912	0.065893	-0.456751	-2.15278
4	rc_AI176662_s_at	Egr1	0.270761	0.107565	1.4358	1.27056	2.62897	0.434502	-0.242422	0.035174	-0.859462	-0.779773	-0.125275	-0.207387	-1.06923	-1.07229	-0.570921	-0.992347	-0.264221
4	U75398_s_at	Egr1	-0.249096	1.29424	1.07631	1.29575	1.36732	0.790389	0.138565	0.363132	-0.705885	0.223977	0.436701	0.15639	-1.48637	-1.60836	-1.11413	-1.09215	-0.886774
4	U78102_at	Egr2	-0.36554	0.148965	2.60592	0.263786	1.70605	0.485621	0.120722	0.285196	-0.428833	-0.449649	-0.105897	-0.526349	-1.4936	-1.49679	0.27199	-0.505567	-0.516028
4	rc_AA799461_at	Ehd4	-1.1258	0.107	0.70862	-1.01599	-0.177695	1.43795	0.544368	0.427133	1.16379	0.984221	0.260438	1.71485	-0.947055	-1.293	-0.988037	-0.66516	-1.13563
4	rc_AI031019_g_at	Eif2b1	-0.55387	-0.414401	0.333737	-0.751997	0.821754	0.517719	0.729932	2.72759	1.18448	0.41005	-0.33332	-0.506434	-0.487241	-1.11529	-0.828788	-1.26609	-0.467831
4	U38253_g_at	Eif2b3	-1.56183	0.230956	0.010804	-0.60329	-0.161236	0.706778	1.57527	1.48066	1.52803	0.970986	0.488299	0.028507	-0.842244	-0.89626	-1.01598	-0.99542	-0.944041
4	rc_AI639441_at	Eif2b3	-0.553042	0.333901	0.475393	-0.758272	0.275622	0.09541	0.684548	1.43045	1.29298	1.36381	0.98158	0.038533	-1.20318	-1.8654	-0.905478	-0.335948	-1.35091
4	U38253_at	Eif2b3	-0.973741	0.083144	-0.285599	-0.480211	-0.211364	0.516021	2.216	1.68646	0.879594	0.845091	0.362357	0.181755	-0.789127	-1.23316	-0.591446	-0.892062	-1.3137
4	U19516_at	Eif2b5	-0.181839	0.100136	-0.048856	-0.641035	-0.824061	-1.13019	0.129183	0.828816	1.42735	1.71699	0.461573	0.609256	1.23595	0.289667	-0.992286	-1.11905	-1.8616
4	rc_H31692_at	Eif2c2	-1.10258	0.301175	0.974151	0.007183	-0.284996	1.21177	1.5794	0.724844	1.32252	0.507969	0.076758	0.322246	-0.883882	-1.3741	-0.681175	-0.978906	-1.72238
4	J02646_at	Eif2s1	-1.13108	-0.069071	0.71247	-0.458586	0.25291	1.53626	1.14603	0.634869	1.05196	1.31356	0.192243	0.3784	-0.848546	-1.5034	-0.755085	-1.60491	-0.848019
4	rc_AA891935_at	Eif2s3x	-0.370972	-0.370232	-0.03977	-0.372212	-1.15433	0.589643	0.46181	0.011874	1.89437	0.905965	0.889863	1.69831	-0.798378	-1.04258	-0.940483	0.335533	-1.69841
4	rc_AA891553_at	Eif3d	-0.677235	0.368598	0.659834	-0.688838	0.017809	0.599261	1.70083	1.57003	1.08073	0.722643	0.388597	0.097909	-0.916361	-1.31676	-1.14427	-1.15375	-1.30902
4	rc_AA875205_g_at	Eif3s9	-1.12813	0.514912	-0.012413	-0.407506	-0.04045	1.38443	1.1433	0.809208	1.67196	0.611415	0.588532	0.516336	-0.797051	-1.45012	-0.98881	-1.21083	-1.20478
4	rc_AA875205_at	Eif3s9	-1.2204	0.372314	-0.042048	-0.473994	-0.105895	1.0026	1.51957	0.730513	1.39484	0.916084	0.877836	0.479876	-0.773596	-1.65233	-0.966961	-0.785726	-1.27269
4	X83399_at	Eif4e	-1.21463	0.318694	0.792678	-0.544482	0.037284	0.736771	1.06473	1.38543	1.53151	0.674015	0.103487	0.685305	-0.605147	-1.4712	-1.08774	-1.12938	-1.27731
4	U95052UTR_1_s_at	Eif4g2_predicted	-0.778257	-0.310531	0.052612	-0.405529	-0.332855	0.621184	0.7531	1.29329	1.00252	0.460846	0.954841	1.30895	0.543835	-1.08639	-1.35709	-0.484629	-2.23589
4	rc_AA875327_at	Eif4h	-0.186619	0.61704	-1.13224	0.026187	-1.02398	-0.047467	0.464392	1.95452	0.523793	1.57489	0.708578	0.048904	0.261783	-1.52721	-0.31263	-0.092839	-1.8571
4	D64061_at	Eif5b	-1.2144	0.190614	0.493958	-0.322525	-0.302049	0.174699	1.60297	0.970372	1.82005	0.597273	0.358813	0.468631	-0.316183	-1.77197	-0.272335	-1.00847	-1.46945
4	X98377_g_at	Emd	-0.706476	0.812512	0.845152	0.05484	0.384954	1.95889	0.811705	0.234058	0.256201	1.46738	-0.701348	-0.205751	-1.09966	-1.34112	-0.652726	-0.354647	-1.76396
4	AF096269_at	Epn2	-0.859979	0.578383	0.319938	-0.010923	-1.22441	-0.418305	1.74364	-0.384891	0.466974	-0.032987	-0.09247	2.33053	-0.283885	-0.624708	-0.135924	0.512976	-1.88396
4	rc_AA799412_at	Esrra	-0.937649	-0.211671	0.040688	-1.47964	-0.357844	1.43097	0.612057	1.40995	0.138548	0.403304	1.75567	1.15562	-0.29149	-0.527339	-0.81348	-1.08278	-1.24492
4	AF032669_at	Exoc8	-0.387044	-0.175993	-0.436441	-0.999662	-0.759031	1.15304	1.99968	-0.144915	1.54144	1.59823	0.0537	0.189201	-0.70772	-1.39976	-0.350985	-0.10585	-1.06789
4	X67788_at	Ezr	-0.556133	-0.156313	2.5769	-0.019031	-0.26594	2.27871	0.399228	-0.168781	0.333396	-0.165089	-0.236497	-0.247353	-0.585425	-1.27408	-0.642787	-0.37823	-0.892572
4	S69874_s_at	Fabp5	-0.866583	0.015866	0.01439	-0.73726	-0.443595	2.58613	0.793883	0.318768	0.436415	1.02598	0.293057	0.686902	-0.297829	-1.53925	-0.117664	-1.5657	-0.603504
4	rc_AA859585_at	Fam100a	-0.823265	0.081057	0.387087	-0.021034	0.405897	1.00399	2.56897	0.275427	0.910331	0.213999	0.147357	0.168642	-0.853325	-1.50163	-0.722291	-0.686864	-1.55435
4	rc_AA892942_at	Fam18b	-0.663321	0.638663	0.048126	-0.2371	0.18669	0.061647	1.1347	0.820943	0.927558	1.72607	0.128106	1.29178	-1.24669	-1.26302	-1.5389	-0.906805	-1.10844
4	rc_AA875602_at	Farsa	-0.408542	0.782909	-0.123207	-0.610889	-0.638567	0.267273	1.35313	1.63616	1.23831	1.23184	0.318422	0.104141	-0.263153	-1.40184	-1.261	-0.573198	-1.65179
4	rc_AA892550_at	Fbxo22	-0.598657	0.293639	-1.00817	-0.356285	-0.687369	0.318681	2.01048	0.695979	2.13653	0.555098	0.363924	0.4994	-1.07079	-0.684461	-0.446271	-0.695521	-1.32621
4	rc_AI639475_at	Fgfr1op2	-1.34692	-0.0501	2.4663	0.685946	-0.311117	1.21127	0.572981	0.347498	-0.152627	-1.04694	-0.075774	0.766791	-0.396234	-1.55623	-0.305981	0.268038	-1.0769
4	X57018_at	Fgr	-0.633528	0.267796	1.8905	-0.345868	0.842515	1.9523	0.194065	0.304708	-1.2963	0.342882	-0.583119	0.171157	-0.173235	-1.42636	-0.308196	0.433681	-1.63298
4	rc_AI228738_s_at	Fkbp1a	-0.358822	0.770407	-1.1886	0.591478	-0.713857	-1.9288	0.142673	1.52003	0.664422	0.542312	0.74376	0.937087	1.26081	-0.763237	-0.09449	-0.645305	-1.47987
4	AB017044exon_at	Foxa3	-0.266098	0.742221	-0.516291	0.651489	-0.825054	-1.08639	0.460065	-0.199758	1.05882	0.316822	1.31994	2.35001	-1.16194	-1.34531	-0.335639	-0.317139	-0.845755
4	L13201_at	Foxq1	-0.280312	-0.395559	1.91382	1.36062	1.30662	1.88467	-0.048358	0.295276	-0.961441	-0.751029	-0.143107	-0.097152	-0.92564	-0.925213	-0.751965	-0.806055	-0.675175
4	rc_AI230602_at	Fts	-0.266085	-0.198384	0.715302	-1.1737	-0.59769	0.282929	1.30507	0.029946	2.40258	0.606693	0.063006	0.944026	-1.25924	-0.703114	-0.845223	0.113807	-1.41992
4	rc_AA892554_at	G3bp2	-1.29593	-0.40339	2.14182	-0.751945	-0.492005	0.475785	1.47563	0.381115	1.00217	1.30682	-0.276237	-0.229535	-0.523977	-0.686946	-1.17531	0.156644	-1.10471
4	rc_AA892554_g_at	G3bp2	-1.42402	0.271054	1.97215	-0.570171	0.02209	0.983723	1.63502	0.461121	1.11509	0.001237	-0.13735	0.013478	-0.234319	-0.772995	-1.20712	-0.754843	-1.37415
4	AB016161UTR_1_g_at	Gabbr1	-0.611302	0.8502	0.368299	1.15847	-0.21228	0.326319	1.47365	-0.384101	0.837915	-1.59098	0.877352	1.15817	-1.02326	-1.54525	-0.185897	-0.034433	-1.46287
4	X15466cds_at	Gabrb1	-1.00123	-0.12456	0.551592	-0.858912	0.121644	0.175092	2.32376	-0.405981	0.73426	-0.279319	0.32363	1.76446	-1.30761	-0.448479	-0.059501	0.094644	-1.6035
4	M35162_at	Gabrd	-0.914923	1.14721	-0.587573	-1.02683	-0.270993	1.67855	1.59689	0.76121	0.722987	0.571232	0.399392	0.201516	-1.93423	-0.630951	-0.341457	-0.38567	-0.986362
4	AJ003148cds_s_at	Gas7	-0.660937	-0.249302	1.19027	0.509264	0.241707	-0.114956	1.17153	0.720707	-0.469574	1.9547	0.755237	0.460261	-0.716809	-1.72266	-0.551162	-1.46131	-1.05698
4	M58364_at	Gch1	-0.170145	0.289446	1.09876	0.12131	0.421067	2.39468	0.870699	0.087202	-0.178515	-0.130066	-0.321679	-0.401678	-2.48608	-1.05677	0.140616	-0.087799	-0.591035
4	rc_AA859496_at	Gch1	-0.251826	0.660049	-0.002527	0.302155	0.356303	1.07042	1.9497	0.502833	0.978919	0.841567	0.004728	-0.60248	-1.51191	-1.01925	-0.398754	-0.980412	-1.89952
4	rc_AA800026_at	Gcn1l1	0.345709	1.03199	-1.80918	-1.13236	0.045085	-0.569202	0.227282	1.42218	1.05831	1.12581	0.660643	0.49063	-0.245584	-1.08908	0.725581	-0.693754	-1.59406
4	AF087431_g_at	Gcs1	-0.57313	0.319202	-0.218702	0.205806	-0.993026	0.181022	1.65001	0.370143	1.63261	0.563533	0.76088	1.35014	-0.860737	-1.56132	-0.854396	-0.55988	-1.41216
4	AF087431_at	Gcs1	-0.554772	0.572216	-0.491994	0.147443	-0.676871	-0.007445	1.63061	0.861091	1.00693	0.628459	0.935572	1.22775	-0.790713	-1.96362	-0.39904	-0.537681	-1.58793
4	rc_AA859837_at	Gda	-1.36593	0.281375	0.596067	-0.804733	-0.456145	2.91978	0.976228	0.176466	0.310731	0.01854	0.259415	0.629597	-0.28542	-0.703078	-0.82362	-0.752969	-0.976306
4	rc_AA859837_g_at	Gda	-1.44984	0.211637	0.741856	-0.730177	-0.213503	2.8723	0.801919	0.086101	0.457521	0.027318	0.134201	0.753078	-0.347089	-1.02228	-0.957465	-0.765236	-0.600344
4	AF085693_g_at	Git1	-0.65234	1.09626	0.022408	0.670397	-0.802345	0.383341	0.243566	0.607641	0.629867	0.931548	0.092148	1.39483	-0.582783	-1.43396	-0.71673	0.60742	-2.49126
4	X51615_g_at	Gjb2	-1.01151	-0.005589	1.61812	-0.358652	0.097042	2.69038	1.19998	0.152953	0.094738	-0.475058	-0.080303	-0.041895	-0.953049	-1.01185	-0.798179	-0.355028	-0.76211
4	rc_AI232783_s_at	Glul	-1.01306	0.08693	-0.262565	-0.795228	-0.104859	0.121422	0.628194	1.29071	2.26126	1.02508	1.01103	0.119625	-1.33381	-1.14045	0.016775	-1.14515	-0.765906
4	Y17162UTR_1_f_at	Gna11	-0.990996	-0.581095	0.224683	-0.986331	-0.061717	0.325574	0.862727	0.244613	0.494873	0.695256	1.60209	1.05636	1.55282	-1.92122	-1.11763	-0.718015	-0.682007
4	rc_AA875225_g_at	Gnai2	-0.999234	0.982294	0.735432	0.433837	0.034742	0.94993	1.64129	-0.086503	1.1075	0.374685	-0.27502	0.425715	-0.720145	-1.91851	-0.629035	-0.20135	-1.85563
4	rc_AA875225_at	Gnai2	-1.04557	0.581085	0.43791	0.579069	-0.30625	1.44884	0.834827	-0.218133	0.985965	0.650345	0.294622	0.942339	-1.38983	-2.09122	-0.233554	0.069211	-1.53966
4	U03390_at	Gnb2l1	-0.943142	1.10785	-0.102063	0.525258	-0.563501	0.240916	0.176307	0.659796	1.52062	0.411416	0.606073	0.817798	0.578401	-0.185444	-1.25112	-1.15694	-2.44222
4	AF001953_g_at	Gnb5	-0.452417	0.329046	-1.24812	0.114072	-0.069793	-1.6709	0.867014	0.875706	2.02815	0.809945	0.406858	0.720774	0.309531	-1.13051	0.35015	-0.706089	-1.53342
4	rc_AA892598_at	Gnl3	-0.884562	-0.142154	0.495357	-0.803752	0.067651	1.00609	1.55329	1.73458	1.17366	0.63136	0.319223	0.13172	-0.70135	-1.48135	-0.801499	-1.18509	-1.11319
4	rc_AA892598_g_at	Gnl3	-0.759789	-0.282871	0.634796	-1.00544	0.106705	1.17938	1.58311	1.51865	1.09868	0.597327	0.417264	0.177633	-0.92754	-1.45638	-0.635112	-1.25827	-0.988141
4	D25543_at	Golgb1	-0.543043	0.18275	0.295091	0.642923	0.850047	0.778444	1.62938	0.503951	0.810368	0.29029	0.249524	-0.08814	-1.10604	-2.72859	-0.255244	-0.404717	-1.10699
4	D25543_g_at	Golgb1	-0.473326	0.197794	0.214627	1.39158	0.327991	-0.018354	1.58413	1.03057	0.962682	0.59071	-0.787163	-0.548238	0.029724	-2.42704	-0.495728	-0.293146	-1.2868
4	U65417cds_at	Gpr19	-1.37745	0.925774	0.293888	-0.698915	-0.269294	0.837486	1.35855	-0.842355	1.08747	1.92361	0.203603	0.364274	-1.65217	-0.714864	-0.177321	-0.302663	-0.959612
4	rc_AA946251_at	Grk5	-1.1675	0.065924	0.635881	-0.938894	-0.300753	2.22443	1.54843	0.656632	0.845443	0.196412	0.273488	0.479044	-1.21158	-1.04567	-0.87584	-0.951194	-0.434247
4	Y09365cds_s_at	Grk6	-0.238901	0.668618	-0.967645	0.358405	-0.879224	1.02404	0.735358	0.878746	0.433813	0.495093	0.868738	0.725052	-2.06537	-0.588772	0.529425	0.180718	-2.15809
4	L01267_at	Gtf2f2	-0.909523	0.397709	1.29936	-0.774875	-0.301121	0.071018	1.36796	0.570309	1.9954	1.00819	0.066904	-0.011194	-1.36883	-0.494264	-0.45004	-1.05002	-1.41697
4	rc_AA800291_at	Guk1	-0.450577	0.875061	-0.411527	-0.084992	-0.100291	0.326171	0.875962	0.757809	1.87238	0.494247	0.488723	0.395616	0.318254	-1.62216	-1.25694	-0.272176	-2.20556
4	M34097_at	Gzmb	-1.21677	0.508354	1.55153	-0.308234	0.812401	1.5205	0.648998	0.566223	0.577538	-0.884628	0.052083	1.25212	-1.27836	-1.20152	-0.744553	-0.975157	-0.880515
4	rc_AA875257_at	H2afx	-0.265072	-0.052262	-0.549787	-1.04804	-0.360795	-0.00809	1.65741	1.78934	0.947228	1.22382	0.930401	0.25261	-0.923112	-1.65468	-0.880232	-0.215088	-0.843651
4	rc_H31128_at	H31128	-0.719405	0.629794	0.676434	-0.611091	0.264064	2.41837	0.312881	0.517753	0.927082	0.61855	-0.210683	0.311411	-1.24908	-1.28781	-1.60636	-0.111145	-0.880768
4	rc_H31732_at	H31732	-1.09973	-0.419432	-0.171206	-0.025583	-0.128939	0.480481	-0.332412	0.809088	1.43206	1.89163	0.933592	-0.015467	-1.67008	-1.02154	-0.054987	0.931366	-1.53884
4	rc_H31955_at	H31955	-0.50362	0.129866	-0.098699	-1.7053	-0.174097	1.06898	0.683369	0.515223	2.01747	0.955225	0.757527	0.831075	-1.2664	-1.37193	-0.762588	-0.617451	-0.458641
4	rc_H33093_at	H33093	-0.31684	0.353517	-1.11319	0.169061	0.519135	2.66649	-0.02856	0.911856	0.447265	-0.026814	0.807191	0.516503	-1.1651	-1.13856	-0.515235	-1.24258	-0.844131
4	rc_H33516_at	H33516	-0.234702	-0.147977	0.77577	-1.16181	3.0674	-0.284859	0.014717	0.803494	0.489736	0.232589	0.501455	-0.808248	-0.53589	-0.272172	-0.786228	-1.2079	-0.445378
4	rc_AA892779_at	Hdhd2	-1.04072	-0.394037	0.62846	-0.356875	0.19746	0.713857	2.04477	1.49112	0.973147	0.207056	-0.050706	0.055777	0.396618	-1.272	-1.17852	-0.884176	-1.53123
4	U90725_s_at	Hdlbp	-0.741362	0.255588	0.592142	0.976151	0.757796	0.718975	0.823488	0.727704	0.723823	0.344906	0.259953	0.197483	0.203158	-2.11117	-0.455777	-0.939512	-2.33335
4	rc_AI007857_at	Hgs	-1.21701	0.124107	1.02999	-0.230665	0.548832	1.05408	1.57815	1.01137	-0.025976	1.60995	-0.479815	-0.194948	-0.465658	-0.993136	-1.62512	-1.23103	-0.493131
4	Y09507_at	Hif1a	-1.35078	0.200339	1.19933	-1.24297	-0.12747	1.93473	1.09025	0.52128	0.109241	0.652024	1.02923	0.218339	-0.996344	-1.0171	-0.153247	-0.716026	-1.35081
4	rc_AA891422_at	Higd1a	-1.12498	-0.091777	0.31481	-0.59313	-0.296614	0.957588	0.464372	1.3058	1.73617	1.05848	0.827503	0.482723	-0.452964	-0.918677	-0.522779	-1.46315	-1.68336
4	rc_H31665_at	Higd1a	-1.10909	-0.549066	0.623813	-0.63568	0.233279	0.765694	1.66697	1.82841	1.41578	-0.351916	0.156809	0.329819	-0.738376	-1.50824	-0.780301	-1.07	-0.277909
4	rc_AA964055_at	Hist1h2bl	-2.0464	0.881637	0.142265	-0.606108	-0.531065	1.44546	0.82701	0.682766	0.456734	-0.04849	0.605495	1.27964	-0.885762	-1.20646	0.84759	-1.27679	-0.567514
4	D37951UTR_1_at	Hivep2	-0.651796	-0.127881	2.92162	-0.353419	-0.057752	2.09133	0.437951	-0.133041	-0.45938	-0.467787	-0.194138	0.010316	-0.569062	-0.656143	-0.593239	-0.497618	-0.699967
4	rc_AI012593_at	Hk1	-0.875445	-0.185425	0.152052	-0.419627	0.009564	3.11597	1.41827	0.206879	0.121845	0.243119	0.063055	0.030984	-0.640757	-1.0503	-0.609335	-0.897596	-0.683248
4	rc_AA799995_g_at	Hnrnpc	-0.526504	0.487183	0.367967	-0.857438	-0.072628	0.831444	0.402772	0.793078	2.49011	0.78303	0.279803	0.16381	-0.258691	-1.13588	-1.16225	-1.01276	-1.57305
4	D14048_at	Hnrnpu	-0.581487	0.02544	1.28836	-0.492291	-1.09985	0.206765	1.65697	0.423409	1.32856	0.688278	0.457314	1.10966	-0.770954	-1.64781	-0.757095	-0.508066	-1.32721
4	rc_AI104524_s_at	Hnrpab	-0.728077	0.10962	-0.472326	-0.211542	-0.209246	-0.018308	1.15876	0.942694	1.46925	0.656344	1.61772	1.18032	-1.41772	-1.08249	-0.910419	-0.785844	-1.29873
4	AB022209_s_at	Hnrpf	-1.0275	0.252881	0.694832	-0.215174	-0.251845	0.632013	2.11682	0.194458	1.0635	-0.108913	0.47258	0.945274	-0.143718	-1.97041	-0.801248	-0.276061	-1.57749
4	D17711cds_s_at	Hnrpk	-0.729273	0.59255	-0.477872	0.06036	-1.0474	-0.672632	1.18798	-0.03453	1.08324	0.858516	1.06183	1.99523	-0.203315	-0.98071	-0.661761	-0.180004	-1.85221
4	rc_AA799582_at	Hnrpk	-0.878004	0.689926	-0.164577	-0.540288	-0.497618	0.061088	0.689364	1.13313	1.82604	0.758696	0.604187	1.45655	-0.730646	-0.903482	-1.30734	-0.572099	-1.62493
4	rc_AI638960_at	Hook1	-0.446213	0.949584	0.166818	-0.049598	0.015354	0.655077	1.57018	-0.046166	1.21103	1.54229	-0.914188	0.300985	-0.52949	-1.90853	-0.676261	-0.170167	-1.6707
4	rc_AI638960_g_at	Hook1	-0.660722	1.04547	-0.036478	0.48268	-0.046299	-0.086649	0.772068	0.609925	1.88023	1.41504	-0.536176	0.306483	-1.53629	-1.63882	-1.11332	0.157352	-1.01449
4	M13011cds_at	Hras	-0.78809	0.133744	-0.351283	-0.009073	-1.46271	-1.38467	0.772647	0.705137	0.27464	0.227988	1.14707	1.95224	1.31692	-0.806345	0.138965	-0.348287	-1.51889
4	L17138_at	Hsd3b6	-0.742161	-0.145471	0.145024	-0.515954	-0.589337	2.13452	1.85725	0.33711	0.330908	0.585108	0.016886	0.558017	0.502294	-1.42056	-1.59422	-0.860002	-0.599413
4	rc_AI172097_at	Hsf1	-0.555451	-0.27908	-0.311891	-0.293195	0.303122	0.89588	2.68159	0.64918	1.45279	0.153712	-0.000748	-0.089238	-0.670436	-1.10362	-0.739453	-0.612739	-1.48042
4	X83094cds_at	Hsf1	-1.11276	-0.047919	0.721074	-1.2199	-0.215034	0.373005	2.58414	0.907386	0.000562	0.480829	0.541706	0.048328	0.309121	-1.08659	-0.174543	-0.345334	-1.76407
4	M14050_s_at	Hspa5	-0.520104	0.032283	0.754504	-0.322531	-0.182631	0.593403	1.36184	1.0959	0.829124	0.207422	0.609818	1.12865	0.096807	-2.07425	-0.797384	-0.99773	-1.81512
4	M11942_s_at	Hspa8	-0.451501	0.362161	-0.074055	-1.00969	-0.061227	-0.578295	1.35849	0.798638	0.053111	1.34806	1.66326	0.521975	0.490774	-1.69835	-0.171257	-0.752428	-1.79967
4	S75280_s_at	Hspa9	-0.581107	-0.285146	-0.438717	0.268675	-1.08959	-0.947425	0.596263	1.58138	0.963151	0.268656	0.592486	0.78154	1.53142	0.077741	-1.05519	-0.039899	-2.22424
4	U75899mRNA_g_at	Hspb2	-0.907821	0.465022	0.812777	-0.698898	-0.362453	0.74439	2.25221	-0.188476	0.440592	-0.03846	0.420444	1.47916	-0.611496	-1.23513	-1.05452	0.045727	-1.56307
4	rc_AI236601_at	Hsph1	-0.915696	0.56887	1.23737	-0.845884	0.202369	0.439494	1.24185	0.888933	1.17013	0.306139	0.251763	0.908045	0.03072	-1.46978	-1.1268	-1.25123	-1.63629
4	AF034218_g_at	Hyal2	-0.716751	-0.007211	0.443892	-0.407694	0.064907	0.69952	1.28263	1.12574	0.599669	0.794614	0.297438	1.72237	-1.19153	-1.60608	-0.591071	-0.962696	-1.54775
4	AF034218_at	Hyal2	-0.808815	0.106318	0.019835	0.108117	0.101877	0.462101	1.6432	0.668896	0.921838	0.869996	0.949311	1.14641	-0.862097	-1.50916	-1.0355	-1.1038	-1.67853
4	X67269_at	Ide	-0.12384	0.12126	-0.383601	-0.699417	0.286315	1.71758	0.324553	-0.441761	1.95023	1.0767	-0.442308	0.186466	-1.95485	-0.858286	0.174261	0.477812	-1.41111
4	rc_AA800604_at	Ier5	-0.284139	0.371301	1.06012	-0.988595	0.42489	2.2415	1.21715	0.430999	-0.028	0.453121	-0.255672	0.074217	-1.9992	-0.016042	-0.771958	-1.16023	-0.769471
4	rc_AI014163_at	Ifrd1	-0.742398	0.011652	-0.100455	-0.681615	-0.255071	0.473311	1.78636	1.31447	1.54759	0.892885	0.244225	0.836888	-0.835099	-1.29882	-0.961848	-1.19726	-1.0348
4	M58634_at	Igfbp1	-0.447544	-0.101303	1.14089	1.12245	2.32649	1.59016	0.418576	-0.147076	-0.370125	-0.134809	-0.34874	-0.363043	-0.561943	-1.28391	-1.00446	-1.02609	-0.809525
4	X60675_at	Il10	-0.990306	0.149437	1.57107	0.246155	1.1875	2.03151	1.13989	0.021529	-0.290912	-0.346194	-0.457125	0.432194	-0.610932	-1.37686	-1.32171	-0.859247	-0.525996
4	L02926_s_at	Il10	-0.866237	0.264358	1.86245	1.01896	0.622446	1.33619	1.49258	-0.117633	-0.666545	-0.698266	-0.776565	0.675584	-0.01757	-1.0408	-1.01752	-0.999631	-1.07181
4	U14010_g_at	Il1r1	-1.89758	-0.606293	1.51361	-1.19884	-0.188893	0.80519	1.7059	0.57652	0.216457	1.0977	0.070861	0.615896	0.207305	-0.958785	-1.07434	-0.101049	-0.783654
4	Z22812_at	Il1r2	-1.32157	0.16862	0.752613	-0.509542	0.006468	1.92986	1.26839	0.250218	0.6314	0.234842	0.10923	1.3603	-0.532448	-1.45687	-0.390063	-1.26024	-1.24121
4	rc_AA799369_at	Imp3	-0.915322	0.027385	0.450418	-0.427631	-0.219831	1.12992	2.42712	0.438672	1.3794	0.047675	0.134273	0.484556	-0.824903	-1.05119	-1.13384	-0.624354	-1.32235
4	rc_AA800753_at	Ipo7	-0.916746	0.181331	0.551689	-0.678998	-0.268214	0.463044	1.72034	1.00992	1.75954	0.568001	0.631134	0.42774	-0.888187	-1.35147	-1.14123	-0.893056	-1.17483
4	U59801_at	Itgam	-0.27811	-0.010687	-0.275051	-0.688623	1.33326	-0.177977	0.387668	0.839672	0.07295	1.95256	0.643795	1.12672	-2.19623	-0.068511	-0.935164	-0.780593	-0.94568
4	M64698_s_at	Itpr1	0.146939	0.671046	-0.380855	-0.558665	-0.568341	-1.16021	-0.236448	2.15005	0.275405	2.46378	-0.00999	0.009143	-0.285036	0.166796	-1.03622	-0.687289	-0.960105
4	U38812_s_at	Itpr1	-0.271188	0.124175	-0.818115	-0.870632	-0.238545	-0.492257	-0.11038	0.863371	1.85498	2.30481	0.897136	0.544025	-0.778321	-0.481057	-0.900387	-0.265833	-1.36178
4	rc_AA799539_at	Ivns1abp	-1.05501	-0.025572	0.091987	0.14956	2.14562	0.683215	0.726978	0.981362	1.34971	0.291822	-0.04894	0.271748	-1.02926	-1.34187	-0.893206	-1.22586	-1.07229
4	AJ000557cds_s_at	Jak2	-1.06868	0.450827	1.26941	-0.461064	0.452143	1.48616	1.46181	0.432853	0.116682	0.435192	0.356056	0.451249	-2.00622	-0.694351	-1.51705	-0.391744	-0.773283
4	rc_AA799766_at	Jtv1	-0.774468	0.127009	-0.144051	-0.593376	-0.409324	0.387654	2.00194	0.931871	1.64511	0.619464	0.959143	0.453836	-0.898632	-1.39298	-0.906008	-0.908678	-1.09851
4	rc_AA944014_at	Jun	-1.05694	0.047459	2.77204	0.637443	0.403163	0.598937	0.686727	0.305933	0.065317	-0.269962	-0.181563	0.479432	0.121768	-1.21565	-1.08126	-1.27324	-1.0396
4	rc_AA892250_at	Kars	-1.23714	0.213114	0.406565	-0.237662	-0.148926	1.46193	0.656766	0.275337	2.05592	0.588052	0.745539	0.491659	-1.68669	-0.923155	-1.02559	-0.61935	-1.01637
4	Z34264_at	Kcnh1	-0.684175	-0.421148	-0.247855	0.840846	-1.14627	-0.00604	0.388403	0.533249	1.12444	-0.152163	1.31497	2.10928	-0.926205	-0.600152	-0.244964	0.136337	-2.01855
4	AF031384_at	Kcnk3	-1.57849	-0.080981	0.514448	-1.05591	-0.270528	2.51202	1.44982	-0.168844	0.219509	0.776784	0.293971	0.700786	-0.490031	-0.745184	-0.484193	-0.596291	-0.996881
4	rc_AA859966_s_at	Kctd13	-0.938988	0.167017	1.76096	0.121499	-0.075767	1.34757	0.868617	0.256454	1.79178	0.09181	-0.550696	-0.296168	-1.87173	-1.09561	-0.692906	-0.169587	-0.714265
4	rc_AA875534_at	Klf13	-0.66194	-0.049517	-0.084126	-0.728426	-0.164548	0.749037	0.90288	1.12593	0.745172	1.0703	1.34697	0.707554	-1.4002	-2.00714	0.418651	-0.647058	-1.32353
4	D12769_g_at	Klf9	-0.899314	0.543449	-0.123091	0.613971	0.097399	0.911536	1.63983	0.388608	1.61961	0.467058	0.048949	0.610619	-1.10083	-1.60027	-0.784035	-0.857248	-1.57624
4	D12769_at	Klf9	-0.799187	0.167282	-0.29791	0.993509	0.148342	0.104357	1.54714	-0.110711	1.76102	0.960536	-0.444847	1.00086	-1.17333	-1.51438	-0.212899	-0.511758	-1.61803
4	rc_AA800170_at	Klhl22	-0.597379	-0.078998	-0.509582	-0.211402	-0.373154	1.33916	2.48272	0.53458	1.21455	0.332902	0.285799	0.270475	-0.931888	-1.31218	-0.170915	-1.09933	-1.17536
4	J00758_s_at	Klk1b3	-1.16798	0.470346	0.787134	0.452579	-0.73469	1.40416	0.58787	1.26938	-0.420028	0.050364	0.006231	0.876136	0.318453	-2.57062	0.176064	-0.364328	-1.14107
4	L38644_at	Kpnb1	-0.226566	-0.225174	-0.962735	-0.880053	-0.889309	-0.27333	0.75166	0.590645	1.82699	0.911328	1.1828	1.54627	0.44931	-1.21867	-0.356462	-0.825612	-1.40109
4	U09793_at	Kras	-1.10895	0.12964	-0.574661	-0.59505	-0.550785	0.55766	1.26295	0.830225	1.44102	1.38159	0.282263	1.13201	-0.158236	-1.76689	-0.026968	-0.820507	-1.41531
4	rc_AA800739_at	Kti12	-1.31893	0.016461	0.512119	-0.857896	0.415815	1.20256	1.30186	1.4735	0.771276	0.631394	0.47985	0.597103	-1.09913	-1.31103	-0.489966	-0.758295	-1.56669
4	L07578_at	L07578	-0.368651	-0.476943	-0.480297	-0.396222	0.845014	0.732208	1.74096	0.536393	0.962541	1.68591	-0.410031	0.431938	-2.09006	-0.869199	-0.297813	-0.499547	-1.0462
4	L11035_at	L11035	-0.184885	-0.430025	0.48826	-1.72418	-0.700424	0.163967	1.10666	1.20538	1.09066	0.656667	0.99765	1.36496	0.128572	-0.436775	-1.09987	-1.19334	-1.43328
4	L19698_at	L19698	-0.813064	0.424758	1.16177	-0.948732	0.057359	1.04313	0.242074	0.878194	0.980635	0.567659	0.360203	1.63923	-1.20554	-1.69785	-0.610842	-0.948638	-1.13035
4	L28114_at	L28114	-1.30661	-0.400424	0.557832	-0.001191	0.839406	0.099443	0.783394	0.341247	0.747932	0.23681	-0.349253	1.78746	0.239119	-1.22291	0.651987	-0.513778	-2.49046
4	L37970mRNA_at	L37970	-0.359122	0.271151	0.669785	-0.353229	-0.220042	1.05618	1.15298	0.605172	0.157638	0.81034	0.380108	1.17515	-0.506674	-1.14496	-0.068623	-0.809986	-2.81588
4	rc_AI104225_at	Lamb2	-0.628093	0.870586	0.536788	0.282313	0.326611	0.560604	-0.008085	-0.240267	2.07695	0.933929	0.369041	-0.116085	-2.03333	-1.16193	0.03589	-1.783	-0.021923
4	rc_AA900848_at	Lamb2	-0.921875	-0.107831	0.37166	-0.936755	-0.167433	2.91783	-0.33978	0.26063	0.860466	0.300712	0.158724	0.729611	-0.930914	-0.88471	0.504286	-1.38655	-0.428064
4	X94551_at	Lamc1	-0.900425	0.122215	0.493804	-0.894048	0.466366	2.69189	0.525545	0.746583	0.759272	0.431813	0.239818	0.214593	-1.02112	-1.21705	-1.123	-0.735099	-0.801163
4	U07181_at	Ldhb	-1.08809	0.050865	0.570649	0.518578	-0.592036	3.14758	0.771867	0.436811	-0.32299	-0.033692	0.102607	-0.031528	-0.523767	-1.27143	-0.842769	-0.276009	-0.616651
4	rc_AI639504_at	Ldhd	0.502684	1.03075	1.52047	0.246862	1.07245	1.54948	0.038539	-0.273799	-0.080744	0.875852	-0.124494	-0.227475	-1.48087	-1.54864	-0.915492	-0.978716	-1.20685
4	rc_AI639169_at	Leo1	0.209987	0.143107	-0.62179	-0.749549	-1.23932	-0.860587	0.320089	0.485952	1.89502	1.74662	0.445398	0.6557	0.815245	0.179838	-1.71497	-0.842391	-0.868344
4	rc_AA799301_at	Lgtn	-0.440039	0.298996	-0.045562	-1.34476	-0.236018	0.433075	0.459707	0.481584	2.2067	0.851125	0.782653	1.07342	-0.051976	-1.25902	-0.415996	-1.08271	-1.71118
4	U44129_at	Lman1	-0.054405	0.010276	-0.353993	-0.314294	-0.340113	-0.585948	0.087829	-0.167836	1.88634	2.24224	-0.523521	-0.31064	1.38217	0.406513	-0.873508	-0.80967	-1.68144
4	rc_AA799464_at	LOC100151767	-0.664771	0.289682	0.224156	-0.159922	0.073369	0.700388	2.2431	1.47588	1.12585	-0.501202	0.050508	0.159476	-1.20078	-1.07565	-1.04411	-0.134274	-1.5617
4	rc_AI180350_at	LOC245925	-0.770577	0.611628	0.951081	-0.341604	0.124578	0.088863	1.53065	1.23305	1.37926	1.05545	-1.27298	0.211515	-0.884953	-1.6971	-0.683342	-0.509426	-1.02609
4	U53513_at	LOC246295	-1.68198	0.485471	-0.492816	-0.172232	-0.204848	1.01322	0.092883	0.250791	1.14283	0.876368	0.740743	1.99987	-0.76991	-0.689737	-0.163711	-0.557694	-1.86924
4	rc_AI639455_at	LOC315970	-0.460221	0.431871	-0.124929	-0.507649	-0.709077	1.07905	1.4337	1.52738	0.245683	1.05601	0.609551	0.647425	-1.50885	-1.89566	-0.265898	-0.504021	-1.05438
4	rc_AI639411_g_at	LOC362855	-0.967937	0.346678	0.209959	-0.017484	-1.30239	0.451699	1.17977	1.34067	1.74192	0.977743	0.16367	0.302206	-0.031345	-0.825388	-0.868228	-0.796034	-1.9055
4	rc_AI175486_at	LOC497813	-1.19938	0.712989	-0.088442	0.59034	-0.269982	0.426782	1.00656	0.618205	1.70268	0.516226	0.514797	0.587623	-0.068537	-0.532026	-1.88117	-0.622642	-2.01402
4	U47312_s_at	LOC501546	-0.816689	0.05928	-0.197268	-0.363397	-0.557568	0.715447	0.791567	1.17743	1.81276	0.672397	0.469881	1.06754	0.208295	-1.83443	-0.732402	-0.903361	-1.56947
4	rc_AA894234_at	LOC685079	-0.820835	0.428651	-0.159672	-0.983232	-0.172131	1.12981	1.01237	0.636035	1.64006	0.737761	0.834469	1.15479	-0.959584	-1.32781	-0.907094	-0.869622	-1.37397
4	X51531cds_g_at	LOC688228	-0.983539	0.074129	-0.043523	-0.73056	0.155806	1.31273	2.55167	0.102491	1.2443	0.736464	-0.095358	0.153724	-0.901924	-1.14646	-0.836159	-0.828648	-0.765145
4	rc_AA799513_at	LOC689128	-0.21749	0.123612	0.962566	0.32118	-0.098695	0.981499	-0.335891	1.17296	0.505729	1.34611	0.722718	0.761589	-1.16767	-1.77828	-1.96415	-0.675079	-0.66071
4	rc_AA859694_at	LOC690139	-0.558921	-0.055148	-0.795091	-1.30497	-0.659438	0.909636	0.955131	1.81993	0.95423	0.427188	0.025993	1.19196	0.162219	-0.627857	0.339231	-0.70755	-2.07654
4	rc_AA891917_at	LOC691149	-1.27478	0.006871	0.060808	-0.010931	-0.001658	1.30414	0.62351	1.44363	1.68997	0.707808	0.308454	0.319689	-0.821611	-1.78327	-1.03928	-0.250754	-1.28259
4	AB009463_at	Lrp3	-0.463321	-0.040366	-0.984566	-0.35796	-0.602782	-1.13795	0.825299	0.739585	2.24957	0.515421	0.852696	0.66666	0.177416	-0.827156	0.668962	-0.264333	-2.01718
4	AB009463_g_at	Lrp3	-0.498256	-0.07327	-0.762887	-0.497176	-0.702046	-1.24168	1.16235	1.10484	1.69175	0.437873	0.417362	1.4434	-0.586513	-1.2021	0.76868	0.149295	-1.61162
4	D13623_at	Lrrc59	-1.23868	0.429619	-0.447449	-0.752504	0.039657	0.501805	0.933315	0.954162	1.42195	0.925955	1.13247	0.568231	0.625645	-1.28105	-1.00183	-1.34599	-1.46532
4	D13623_g_at	Lrrc59	-1.07751	0.557917	-0.062845	-0.336883	0.204204	0.596091	0.931984	1.03805	1.19332	0.532781	0.917883	0.591694	0.714985	-1.55068	-1.07509	-1.42695	-1.74895
4	rc_AA946044_s_at	Lyn	-0.837681	-0.095143	0.635806	-0.460178	-0.409633	2.81714	-0.365359	1.37138	0.146557	0.207511	-0.190636	0.743642	-0.353639	-1.2329	-0.901704	0.120046	-1.1952
4	U56241_at	Mafb	-0.875174	0.634507	-0.099502	0.5718	0.277242	0.616259	0.051323	0.338575	2.87876	0.142302	-0.181547	0.566645	-1.08868	-1.11664	-0.815214	-0.528288	-1.37236
4	rc_AA799744_at	Mafk	-1.1139	-0.020611	0.986719	-1.22429	1.3256	1.60239	1.20647	0.437946	0.785339	0.126758	-0.024861	0.43204	-1.71748	-0.793156	-0.185879	-0.580847	-1.24225
4	X16623cds_s_at	Map1b	-1.01317	-0.477082	0.863504	-0.928605	0.199976	-0.037586	-1.08576	1.39893	1.48069	-0.413234	-0.227425	2.45445	-0.622464	-0.221179	0.086426	-0.641064	-0.816428
4	D14591_s_at	Map2k1	-0.664418	0.576364	-0.544754	-0.593656	-0.658963	-0.935026	0.787811	1.9912	0.174824	1.00632	0.820741	1.46905	-0.242427	0.130319	-0.267825	-1.59801	-1.45156
4	M94454_at	Map3k8	-1.09096	0.221203	2.29886	-0.135036	0.620746	2.33997	0.28114	-0.237678	-0.838759	-0.400117	-0.297133	0.059849	0.226389	-0.979049	-0.790135	-0.803481	-0.475807
4	rc_AI007614_at	Map4k4	2.22847	1.35005	0.43674	0.194272	-0.086667	1.53046	0.715537	-0.587338	-0.119183	-0.658562	-0.473084	-0.099562	-1.39959	-0.445299	-1.23238	-0.175942	-1.17793
4	rc_AI137862_s_at	Mapk14	-1.26911	0.048228	0.104384	-0.28376	0.489186	1.1625	2.78636	0.495407	0.223276	0.153334	-0.012964	0.397389	-0.511042	-1.28417	-0.558824	-0.546143	-1.39406
4	U73142_at	Mapk14	-1.50325	0.015115	0.075015	0.0665	-0.118331	1.17184	2.21195	0.918057	0.439084	-0.745414	0.102668	1.08092	-0.271474	-1.44328	-0.064961	-0.398069	-1.53636
4	rc_AA924542_s_at	Mapk14	-1.22112	-0.468125	0.430423	-0.230627	0.857851	0.652186	1.19041	1.53971	0.422943	0.22492	0.049765	1.55564	-0.776814	-1.41792	-0.421999	-0.557708	-1.82954
4	rc_AI171630_s_at	Mapk14	-1.28174	0.089906	0.265664	0.262436	0.375662	0.846586	2.73138	0.537577	0.329396	-0.056072	-0.019393	0.304652	-0.165753	-1.38948	-0.560923	-0.611267	-1.65864
4	U91847_s_at	Mapk14	-0.994737	-0.108407	-0.294489	-0.39164	-0.211747	0.517642	1.97107	1.24442	1.83681	0.195415	0.365936	0.294183	-0.30196	-1.78826	-0.585568	-0.543596	-1.20507
4	U73142_g_at	Mapk14	-0.801269	-0.053844	-0.219823	0.394891	1.22039	1.15581	2.32497	0.963487	-0.107807	-0.760215	-0.164568	0.078996	-0.003969	-1.43067	-0.67105	-0.249109	-1.67622
4	M64301_g_at	Mapk6	-0.587686	0.533916	0.35034	-0.315049	-0.390947	0.747394	1.78592	0.312173	2.19742	0.337754	-0.065862	0.260982	-0.974311	-1.35594	-0.84735	-0.424038	-1.56471
4	M64301_at	Mapk6	-1.11659	0.870913	0.217769	-0.529308	-0.053657	0.825104	1.93648	0.666314	0.945743	0.519429	0.436072	0.546832	-0.516848	-1.86226	-0.81967	-0.488065	-1.57827
4	rc_AA955477_g_at	Mapkapk3	-0.376409	0.323861	0.920886	-0.814983	0.405282	1.73452	1.01977	0.477856	-0.384928	-1.03381	0.498513	1.09659	-0.55126	-1.82227	0.319752	0.031732	-1.84509
4	U75920_at	Mapre1	-0.734147	0.44803	-0.645439	-0.270011	-0.389301	0.477216	1.35756	1.12829	0.664935	1.9504	0.265918	0.212133	-0.269206	-0.902949	-1.51493	0.147402	-1.9259
4	rc_AA925762_at	Marcks	-0.999133	-0.00993	2.0133	-0.662637	0.030125	2.53273	1.22412	-0.155337	-0.458747	-0.235826	-0.129854	-0.005805	-0.90729	-0.810384	-0.274425	-0.387782	-0.763134
4	M63485_at	Matr3	-0.775173	0.459066	0.585143	0.801619	-0.708125	1.0106	0.519022	0.83034	2.12159	-0.250677	0.042871	0.362308	-0.259279	-1.9183	-0.73911	-0.509845	-1.57206
4	U17565_at	Mcm6	0.25734	1.65467	-0.127873	2.23953	0.802641	-0.543184	-0.431464	0.300275	-0.961796	0.086712	-0.044683	-0.427697	-1.33703	-1.4953	0.76023	0.327066	-1.05944
4	U17565_g_at	Mcm6	0.741137	0.804874	-0.071219	1.88109	0.573175	0.26451	-0.713045	-0.099244	-0.010113	0.439911	0.228258	-0.332064	-1.36027	-1.78221	1.04014	0.335542	-1.94048
4	rc_AA858636_at	Mcm7	-0.591673	0.63636	0.684884	0.210484	0.457249	1.16166	1.15372	0.401361	1.29146	0.67959	-0.086871	-0.100707	-1.69545	-1.98386	-0.638224	-0.059301	-1.52067
4	rc_AI639488_at	Mdm2_predicted	-0.324846	-0.596128	0.026963	-0.657998	1.85221	-0.00993	2.58173	1.03504	-0.64972	0.117124	0.430401	0.001532	-0.695987	-1.07632	-0.244688	-0.976089	-0.813282
4	L10652_at	Metap2	-0.797843	0.234528	-0.091114	-0.957444	-0.588111	0.495653	1.13012	1.05877	1.98419	0.548822	0.928626	0.911561	-0.816473	-1.54008	-0.41577	-0.847326	-1.23811
4	L10652_g_at	Metap2	-1.13855	0.240787	-0.132579	-0.474875	-0.619968	0.32897	0.892541	1.5774	2.23065	0.43102	0.578109	0.577746	-0.643557	-1.58073	-0.429969	-0.991414	-0.845584
4	rc_AI639012_at	Metrnl	-0.780613	-0.004062	1.59842	-0.226106	0.375208	1.5614	1.82018	0.980901	-0.152668	-0.30795	0.001151	0.032427	-1.67656	-0.900192	-0.286436	-0.880975	-1.15413
4	rc_AA891789_at	Morf4l2	-0.490108	0.191479	0.199744	-0.20799	0.347348	0.847471	1.27862	1.07238	0.546264	0.855536	1.06964	0.481103	-0.579782	-1.10841	-1.26579	-0.84331	-2.39421
4	rc_AA799505_at	Mpi	-1.07488	0.530229	0.070807	-0.255707	0.080661	-0.269325	1.71347	0.788663	1.10971	1.68225	0.187934	0.839013	-0.869165	-0.949736	-1.47326	-1.05457	-1.05611
4	X05566_i_at	Mrlcb	-0.694319	0.318536	1.06399	-0.502637	-0.034603	1.84647	0.294518	0.72543	0.78567	0.650391	0.378984	0.694692	-0.120148	-2.0324	-0.768325	-0.979135	-1.62711
4	rc_AA800272_at	Mrpl3	-0.636312	0.157995	-0.415975	-0.648602	-0.360189	-0.377602	0.377059	0.612226	2.53745	1.30246	0.851177	0.651987	-0.787862	-0.762983	0.012746	-0.736976	-1.7766
4	rc_AA891689_g_at	Mrpl38	-0.94185	0.241709	-0.42907	0.054218	-0.861267	-0.162739	0.598316	0.557513	1.71675	0.764239	1.91314	0.727601	0.187349	-0.743135	-0.626539	-1.151	-1.84523
4	rc_AA859719_at	Mrps14	-0.296659	0.439727	-0.240393	0.203437	-0.667749	-0.037818	0.593498	-0.371451	2.75575	0.316653	0.674016	1.02463	-0.250511	-0.578928	-0.732379	-0.896585	-1.93524
4	rc_AA799656_g_at	Mrps31	-1.10507	-0.021873	-0.063969	-0.270245	-0.041849	0.718362	1.01513	0.438624	1.48152	0.858256	1.37414	1.26788	-1.23593	-0.924186	-1.00365	-1.08335	-1.4038
4	AF004811_at	Msn	-0.112757	0.973659	-0.704179	-1.0516	0.50197	1.59833	0.580811	1.61746	-0.421475	0.976696	0.123248	0.725163	-1.00039	-1.46884	-0.627689	-0.151719	-1.55868
4	U09870_at	Mvp	-0.978935	0.165185	0.952549	-0.390022	-0.002461	2.59545	0.858711	0.059442	0.835514	0.511879	0.18018	0.218092	-0.982269	-1.33133	-0.82046	-0.56442	-1.3071
4	rc_AA866276_at	Myadm	-0.80807	0.379106	1.4192	-0.125057	0.917792	1.63879	-0.041164	0.242914	1.32769	0.875783	-0.810465	-0.520272	-1.47069	-1.55217	-0.970742	0.242009	-0.744651
4	rc_AI237258_at	Mybbp1a	-0.953595	0.200072	-0.195744	-0.58777	-0.618421	0.428584	1.60418	0.775191	2.11959	0.714557	0.750371	0.49357	-0.539545	-1.54858	-0.626352	-0.97199	-1.04412
4	rc_AI229637_at	Mybbp1a	-1.13273	0.237333	0.654118	-0.251384	-0.279674	1.5322	1.82424	0.370933	0.846313	0.851057	0.653626	0.1771	-0.747461	-1.34922	-1.45131	-1.07089	-0.864253
4	Y00396mRNA_at	Myc	-0.704635	0.094761	2.10571	0.724742	1.48776	1.96545	0.209545	-0.29376	-0.034185	-0.488055	-0.464154	-0.465491	-0.496549	-1.05138	-0.783379	-0.73007	-1.07631
4	Y00396mRNA_g_at	Myc	-1.03759	0.383591	1.86884	0.950602	1.64583	1.40639	0.278951	0.353961	-0.325749	-0.859515	0.049922	0.018876	-0.626664	-1.12564	-0.906188	-1.09912	-0.976492
4	AF020618_g_at	Myd116	-0.749777	0.381795	2.71304	0.381444	1.68956	0.260627	0.529823	0.112629	-0.248944	-0.270063	-0.074418	-0.113688	-0.699128	-1.13171	-0.73149	-0.949328	-1.10038
4	X16261_i_at	Myh11	0.177256	-0.044553	0.862479	-1.42095	0.516351	1.63614	1.39002	-0.227175	0.360986	0.688998	0.672156	0.529001	-1.98718	-1.14149	-0.206913	-0.991186	-0.813936
4	rc_AA894200_at	Myl6l	-0.586176	0.537014	0.35948	-0.804517	0.232509	1.20297	0.709733	1.20092	1.21896	0.757212	0.592036	0.709793	-1.52913	-1.69178	-0.684773	-0.90246	-1.3218
4	rc_AA875523_i_at	Myl6l	-0.415928	0.89915	1.56552	-0.275262	0.563098	1.65206	0.099583	0.460912	0.27162	0.624156	-0.653843	0.081366	-0.899721	-2.45778	-0.816435	0.182245	-0.880742
4	rc_AA685178_at	Naca	-0.858711	0.454754	0.35393	-0.086052	-0.565713	0.9301	0.08875	0.567167	2.13104	0.690186	0.674027	0.507667	-1.2638	-1.33065	-1.37479	0.540947	-1.45885
4	rc_AA866472_at	Nap1l1	-1.22064	0.341658	-0.502583	-1.15363	-0.519802	-0.260106	0.851982	0.589413	1.21761	0.453111	1.53457	2.09288	-0.388963	-0.164751	-0.786574	-1.10021	-0.983962
4	rc_AA799449_at	Nap1l4	-0.593542	-0.250673	-0.38643	-0.181665	-0.93419	-0.918574	1.84834	0.377341	-0.629041	1.88364	0.076777	1.90731	0.361775	-0.26749	-0.842356	-0.189533	-1.26169
4	rc_AI177404_at	Narg1	-0.862906	0.069274	0.35954	-0.496519	-0.653093	-0.221261	0.700618	1.68316	2.41154	0.685147	0.484018	0.161723	-0.172464	-1.2757	-0.733467	-0.918216	-1.22139
4	rc_AA893199_at	Nat5	-0.703339	0.582608	-0.856003	-0.255456	-0.004305	0.98609	0.973892	0.706537	2.01838	0.749744	0.570923	0.661711	-0.945281	-1.18078	-1.0357	-0.580732	-1.68829
4	M55017exon_s_at	Ncl	-0.769097	-0.090973	0.012163	-0.65352	-0.906862	1.08985	1.78405	0.650401	0.806673	1.87931	0.604766	0.31997	-0.757192	-1.23561	-0.753495	-0.793432	-1.18699
4	M55015cds_s_at	Ncl	-0.915436	0.077506	-0.143419	-0.507017	-0.521419	0.726652	2.35026	0.420093	1.49995	0.708094	0.573528	0.568046	-0.775558	-1.23865	-0.692421	-0.851426	-1.27878
4	rc_AA893088_at	Nek7	-0.672273	0.109478	-0.458626	-0.675301	-0.314781	-0.140672	2.3268	0.470047	2.18083	0.50342	0.275249	0.564167	-0.786236	-0.919346	-0.671905	-0.58398	-1.20687
4	U68726_at	Neo1	-0.098988	0.109633	-0.145747	0.074999	-0.374018	2.58235	1.85024	-0.399772	0.537744	0.095899	-0.166759	-0.390282	-1.72997	-0.684287	-0.912181	0.428578	-0.777438
4	X63594cds_g_at	Nfkbia	-0.983954	0.024599	2.1233	0.062492	2.4224	1.04406	0.286126	-0.166483	-0.018127	-0.402677	-0.286627	-0.267776	-0.396977	-0.943998	-0.756148	-0.859102	-0.881113
4	X63594cds_at	Nfkbia	-0.964336	-0.082972	2.91154	-0.158958	1.5	0.97806	0.334235	-0.22602	0.206454	-0.263329	-0.419627	-0.333698	-0.224984	-0.900136	-0.558474	-0.858359	-0.939399
4	rc_AA875121_at	Nfyc	-0.934355	0.698919	0.501983	-0.80399	-0.107633	1.32701	0.661218	0.160201	1.9258	1.06604	0.17955	0.424747	-1.4913	-1.40385	-1.16997	-0.099838	-0.934517
4	M94287_at	Nolc1	-1.00143	-0.106687	0.161948	-0.646598	-0.325809	1.22169	2.01036	1.16018	1.54632	0.252911	0.463353	0.074948	-0.573549	-1.19219	-0.8677	-1.03705	-1.1407
4	rc_AA998882_s_at	Nolc1	-1.00006	-0.093933	0.060839	-1.08896	-0.493848	1.08897	1.18727	0.494527	1.83011	1.52834	0.926097	-0.224663	-0.459463	-1.39929	-0.832183	-0.536295	-0.987461
4	X57405_at	Notch1	-0.081819	-0.476138	-0.201316	-0.087034	-1.8649	-0.702838	-0.515117	1.53017	0.990657	-0.062535	1.67324	1.37343	0.300828	-0.779713	0.861859	-0.746018	-1.21275
4	J04943_at	Npm1	-0.955419	0.246367	0.084608	-0.423501	-0.574559	1.12597	0.72528	0.53853	1.89393	0.384121	0.786698	1.44555	-0.627248	-1.37566	-1.07495	-0.85268	-1.34704
4	J03969_at	Npm1	-0.801936	0.292987	-0.294862	-0.533304	-0.821379	1.00131	2.09804	1.08437	1.56607	0.393345	0.378308	0.297006	-0.963121	-1.3997	-0.789785	-0.471212	-1.03614
4	L14851_at	Nrxn3	-0.468308	-0.265954	0.880458	0.447784	0.55036	2.29898	-0.97605	0.855532	1.11335	0.022969	-0.391832	0.916579	-0.906823	-0.917843	-1.0405	-0.715942	-1.40276
4	AB002086_g_at	Nsfl1c	-0.094046	0.65477	0.177258	0.248147	-0.540941	0.772774	0.315388	0.392361	2.7957	0.213359	-0.071758	-0.130071	-2.03391	-0.346135	-0.9119	-0.322846	-1.11815
4	AB002086_at	Nsfl1c	-0.773139	1.54829	-0.741959	0.392461	0.182788	0.753786	0.555384	0.733687	1.50274	1.41186	0.194232	-0.593837	-1.7409	-0.625235	-1.2625	-0.847695	-0.689964
4	rc_AA944007_at	Nucb1	-0.310992	0.698685	-0.061325	2.5212	0.481758	0.712048	0.47245	0.235761	0.294284	-0.163947	-0.452314	-0.261667	-0.649696	-1.4466	-0.947109	0.781984	-1.90452
4	M62992_g_at	Nup62	-0.680091	0.3426	-0.850047	-0.767631	-2.26401	0.060388	1.25105	0.601043	1.50471	1.46117	0.357309	0.372799	0.527976	-0.483919	0.380792	-1.11103	-0.703098
4	S75997_g_at	Nup62	0.101293	0.073901	0.24982	-0.772245	-1.87633	0.123904	0.756061	1.26728	1.78179	0.169723	0.376557	1.29858	-0.108604	-1.00553	0.167948	-1.56505	-1.03912
4	rc_AA799609_g_at	Nup98	0.668834	0.072883	0.246879	-0.611518	-0.462017	-0.411711	1.10597	0.102936	0.465485	1.09102	0.010982	1.22251	-1.19293	-1.89062	1.78181	-1.11665	-1.08387
4	AF000899_g_at	Nupl1	-0.633965	0.600437	0.890198	-0.71574	-0.290006	1.80968	1.16706	0.479178	0.538915	0.076014	0.284801	1.28692	-1.08719	-1.76989	-0.528161	-1.31187	-0.796372
4	U63839_at	Nupl1	-1.39657	-0.0277	1.11324	-0.572883	0.435326	0.978987	2.08449	0.954553	0.828267	0.302833	0.079772	0.083788	-0.635075	-1.30424	-0.833736	-0.658048	-1.43301
4	AF093139_s_at	Nxf1	-0.532518	0.324982	0.295261	-0.337765	0.02538	1.04448	2.49377	0.452929	0.849691	0.007989	0.228665	0.308825	-0.617456	-1.96668	-0.734894	-0.402968	-1.43969
4	rc_AA891920_at	Nxt1	-1.09114	0.452716	-0.104507	-0.468703	-0.355036	1.23294	1.45917	1.44399	1.29687	0.61142	0.237565	0.54248	-1.20352	-1.56095	-0.763814	-0.597382	-1.1321
4	J04791_s_at	Odc1	-1.19636	0.045853	-0.288419	-0.801513	-0.538646	0.010222	0.842757	2.31574	1.1869	0.54124	0.973753	0.901502	0.011421	-1.00967	-0.959547	-1.06201	-0.973228
4	U21721mRNA_at	Ola1	-1.44879	0.029917	1.10118	-1.0791	-0.046165	0.614923	0.60763	0.126714	0.765	0.458218	0.483789	2.45011	-0.366298	-0.632126	-1.099	-0.823192	-1.14281
4	AB005900_at	Olr1	-0.859233	0.128988	0.855404	-0.530878	0.150525	3.28771	0.312881	0.398965	-0.188363	0.032166	0.087439	0.159478	-0.672469	-0.586676	-1.0464	-0.687199	-0.842348
4	AF091563_i_at	Olr1687	-0.968003	-0.236263	1.25071	-0.703283	-0.237155	0.60561	0.646103	-0.221966	0.782574	2.31291	0.177413	0.864593	-0.238965	-1.12778	-1.43326	-0.085037	-1.38821
4	rc_AA891742_at	Oxnad1	-0.359935	0.248556	-0.65702	-0.03412	-0.145436	0.864245	0.934703	1.2437	1.35401	0.769803	0.724056	1.02562	-0.304536	-1.22484	-1.48544	-1.36606	-1.58731
4	U47031_at	P2rx4	-0.632625	0.28645	-0.272651	-0.077136	0.172177	-1.19703	0.767008	0.311814	1.54057	0.676415	0.728698	1.89917	0.20931	-0.799292	-1.32857	-0.347221	-1.93709
4	U94340_at	Parp1	-1.42216	0.626378	-0.185197	-0.362897	-0.668892	0.050078	1.02719	0.730498	1.78271	1.22292	0.856952	0.263231	0.113026	-1.74619	0.054523	-1.38946	-0.952714
4	M24604_g_at	Pcna	-0.380769	0.757205	0.631268	-0.492813	-0.196279	0.675787	1.1619	1.03837	0.464386	0.670434	0.257628	0.991345	-1.34294	-2.36029	-0.122694	-0.142316	-1.61022
4	U47014_at	Pcsk5	-0.238777	0.11775	0.809026	-0.092216	0.093801	1.54981	1.18876	-0.265401	0.374116	0.099279	-0.622359	0.777624	-1.51318	-0.6125	-0.940024	1.42853	-2.15424
4	U36580_at	Pcsk7	-0.831682	0.742088	-0.248388	-0.040174	0.223929	0.810725	0.595172	0.262182	1.38966	1.77861	0.041254	0.900617	-0.992668	-2.09851	-0.624097	-0.786677	-1.12204
4	U36444cds_1_at	Pctk1	-1.12101	-0.17737	-0.027736	-0.984173	-0.28597	0.509234	0.618959	1.63609	0.870529	0.692941	1.62923	1.11964	-0.697085	-1.65555	-0.308452	-0.578937	-1.24034
4	U36444cds_1_g_at	Pctk1	-0.961222	0.473294	-0.925155	-0.379305	-0.023646	0.77418	1.07932	0.708289	1.20432	0.968502	1.4572	0.717406	-0.702582	-1.32263	-0.252148	-1.02829	-1.78754
4	U26541_at	Pdap1	-0.197788	1.04434	-1.18138	-0.232506	-0.522256	0.737988	0.452549	1.20949	0.959801	0.768449	1.03387	0.644009	0.368988	-0.66654	-0.83359	-2.13707	-1.44835
4	rc_AA799729_g_at	Pde4b	-0.565438	-0.031	3.1491	-0.244674	0.049652	1.83909	-0.010274	-0.07479	-0.715732	-0.552905	-0.126826	-0.07137	-0.358967	-0.735561	-0.549705	-0.513971	-0.486629
4	M25350_s_at	Pde4b	-0.468024	0.179038	1.70137	-0.535342	0.264495	3.03434	0.161988	0.117306	-0.831575	-0.644474	0.04142	0.16327	-0.66417	-0.837618	-0.42624	-0.662139	-0.593642
4	J04563_at	Pde4b	-0.286511	-0.139466	1.55346	-0.194342	-0.074554	3.35609	0.05647	-0.10693	-0.483794	-0.578738	-0.184945	-0.177241	-0.480661	-0.635036	-0.63611	-0.530002	-0.457689
4	rc_AA893184_at	Pdhx	-1.07557	0.261959	0.088965	-0.424469	0.371528	0.554335	0.213577	0.12869	1.53634	1.68441	0.895121	0.470089	-0.502182	-0.638135	-0.013859	-1.10629	-2.44452
4	M10088cds_s_at	Pdyn	-0.216186	-0.928777	1.51508	-1.0169	-1.7869	-0.167175	0.833364	0.741004	1.16961	-0.345676	1.60573	0.995729	-0.744653	-0.473341	0.354464	-1.04727	-0.488094
4	rc_AA799330_at	Pelo	-0.570265	0.083076	1.37802	-0.121523	1.59225	1.7944	1.48792	0.48232	-0.366519	-0.153994	-0.363567	-0.48366	-0.759582	-0.951089	-0.812103	-0.677266	-1.55841
4	AB002111_at	Pex12	0.176759	0.47023	-0.084646	0.02099	-2.06116	-2.21247	0.079361	0.54327	1.80584	-0.122391	0.459428	1.09516	0.29865	-0.598587	0.848842	-0.057985	-0.661289
4	AB017544_at	Pex14	-0.821451	0.291019	-0.845938	-0.36491	-0.656752	-1.95511	0.104898	0.656607	1.30824	1.16364	1.76026	1.08682	0.525497	-0.970522	-0.539206	0.160294	-0.903387
4	rc_AA891049_at	Pfdn2	-0.443745	0.044231	0.006704	-0.768477	-1.03527	0.268446	2.41031	0.607252	0.567523	0.933088	0.50516	0.959208	0.186727	-0.500543	-1.23355	-0.719381	-1.78768
4	J04197_i_at	Pfkfb1	-0.23579	0.058091	-0.889875	-0.89418	-0.370182	-0.118498	-0.371806	0.418117	1.92071	2.62626	0.499658	0.634699	-0.483684	-0.732974	-0.134839	-1.00174	-0.923971
4	X15580complete_seq_s_at	Pfkfb1	-0.403622	0.348803	-1.11569	-0.8673	-0.840777	-0.964439	-0.171879	0.530468	1.96133	2.21696	0.804991	0.79477	-0.072371	-0.714532	0.029995	-0.894118	-0.642596
4	X58865mRNA_at	Pfkl	-0.932749	0.201716	-0.480928	-0.119675	-0.228061	0.386377	1.07428	0.961023	1.40312	0.813724	1.14592	1.22583	-0.783052	-1.74446	-0.508569	-0.827654	-1.58685
4	rc_AI169417_s_at	Pgam1	-0.820269	0.060807	-0.293793	-1.3339	-1.45346	0.229244	1.09009	0.60457	0.670465	0.600519	0.905536	1.23594	1.74389	-0.005604	-0.890404	-1.14994	-1.19369
4	U20195_s_at	Pgm1	-0.873288	0.018706	0.448926	-1.31222	-0.554779	2.77592	1.08207	-0.256668	0.305813	1.1575	0.00586	0.364507	-0.094118	-0.726356	-0.758813	-0.534837	-1.04823
4	rc_AA894296_at	Pgm1	-0.798546	0.106623	1.23248	-1.54053	-0.504256	2.67447	0.717139	-0.131489	0.763125	0.408141	-0.036039	0.331568	-0.030392	-0.853141	-0.783444	-1.00937	-0.546342
4	X07320_at	Phkg1	-0.360275	0.32575	1.95232	-0.564526	0.176801	1.5246	0.342261	-0.472193	0.009913	1.24914	-0.28159	0.098016	-2.23471	-1.01541	-0.085312	0.387149	-1.05194
4	AF032872_at	Pias3	-0.296887	0.461913	-0.49901	0.334861	-1.55241	-1.82686	0.251398	0.716038	1.61425	1.66367	0.124368	0.924446	-1.16366	-0.614117	0.375373	0.362368	-0.87574
4	AF041373_s_at	Picalm	-0.959078	-0.205778	2.14911	-1.05241	0.080996	0.457631	0.536239	0.006684	0.768214	1.82167	0.530744	0.232513	-1.03423	-1.55001	-0.456452	-0.708755	-0.617092
4	rc_AA799467_at	Pik3ip1	-0.512813	-0.434963	0.568427	-0.719691	0.044107	1.35818	0.610559	0.503569	1.30684	0.676573	0.156315	1.69663	-1.99826	-0.53044	-1.17511	-0.382012	-1.16791
4	AF086624_s_at	Pim3	-0.92221	0.108265	0.41343	-0.020751	1.23558	0.747819	1.1964	0.345016	0.527449	0.59086	0.515687	1.27028	-0.393283	-1.79781	-0.851834	-1.08524	-1.87966
4	rc_AA800175_at	Pin1	-0.219558	0.624568	0.269213	-0.975532	-0.124505	1.34791	0.802699	0.066405	0.994807	1.32415	0.812942	0.585437	-0.052424	-2.12899	-1.07802	-0.920658	-1.32845
4	AF030558_at	Pip4k2c	-0.797753	0.39371	-0.225392	-0.176455	-1.0505	0.381064	1.79131	1.50079	-0.013538	-0.016259	-0.140365	1.64142	-0.539842	-2.03477	0.103465	0.272107	-1.08899
4	D32249_s_at	Pja2	-0.257294	1.13923	0.031132	0.82064	0.98489	-0.361303	0.922257	-0.236695	0.427198	1.33522	-0.175833	0.095706	0.334478	-2.29269	-0.429379	-0.256575	-2.08099
4	D88666_at	Pla1a	-1.10737	-0.04141	-0.219122	-0.647599	-0.196276	1.54234	1.16833	0.322448	1.79459	0.570937	0.31679	0.936875	0.144235	-0.519162	-1.10577	-1.49275	-1.46708
4	U17901_at	Plaa	-1.07037	0.656045	0.451884	-0.569462	0.326438	0.638296	1.05748	1.17323	1.49278	1.25727	0.042994	0.119228	-0.680628	-1.16872	-0.862088	-0.992384	-1.87199
4	rc_AA799323_at	Plek	-0.918536	-0.062082	1.99135	-0.240989	0.243289	2.04657	1.82213	-0.046265	-0.073139	-0.189894	-0.380546	-0.183538	-0.700754	-0.929188	-0.787763	-0.572888	-1.01775
4	rc_AA892859_g_at	Plod3	-0.589695	0.106443	0.595903	-1.00054	0.416653	1.65791	1.17647	0.532232	0.8543	0.58006	0.587001	0.746094	-0.268627	-1.78723	-0.996011	-1.13137	-1.47959
4	rc_AA892859_at	Plod3	-0.839526	0.180183	1.63317	-0.693807	-0.351909	1.43081	0.03328	0.013655	1.43558	-0.114447	1.845	-0.35925	-0.568481	-1.44592	-0.695646	-1.14368	-0.359013
4	rc_AI639353_at	Plrg1	-1.17617	0.252434	0.876065	-0.292643	0.349277	0.627335	1.47881	1.65308	1.54899	0.36343	-0.789177	-0.639066	0.025464	-1.23508	-1.25891	-0.897433	-0.886404
4	U91561_g_at	Pnpo	-0.131781	0.594039	-0.415367	0.971545	0.192044	-0.347593	0.190617	0.054287	2.28055	1.12228	-0.168639	0.733784	-0.749342	-1.95864	-0.607276	-0.18284	-1.57767
4	rc_AA892950_at	Polg2	-1.30127	-0.003336	0.008437	0.630622	1.89542	1.31774	0.676665	0.121908	1.69035	0.384354	-0.105405	-0.362522	-0.999183	-1.06888	-0.975326	-0.806102	-1.10348
4	Z71925_at	Polr2g	-0.41282	0.462916	-0.899527	-0.47519	-0.732355	-0.314013	0.736944	0.297962	1.72148	0.666744	1.40253	1.33866	0.115069	-1.56999	-0.427353	-0.044606	-1.86645
4	rc_AI178208_at	Pom121	-0.770864	-0.050972	0.304526	-0.257136	0.022184	0.607894	1.77584	1.74388	0.347477	0.845927	0.317246	0.427357	-0.218907	-1.7855	-0.440701	-1.34365	-1.52461
4	rc_AA892298_at	Ppil3	-1.04738	0.044737	-0.049802	-0.916745	-1.49704	-0.649085	0.660657	0.433801	1.70774	1.51144	0.664937	0.41886	1.44998	-0.010506	-0.48036	-1.35268	-0.888558
4	rc_AA892680_at	Ppil3	-0.750881	0.14095	-0.381035	-0.757843	-0.974512	-0.5118	0.85685	0.404461	2.30223	1.25115	0.393031	0.896061	0.749026	-0.091275	-0.995062	-1.28731	-1.24405
4	AF040954_at	Ppp1r10	-1.24273	0.77562	0.650155	-0.233345	0.712336	0.245871	0.814578	0.977314	1.57639	1.32479	0.02717	-0.64784	-0.727306	-2.10629	-0.794778	-0.773114	-0.578826
4	M23591mRNA_2_at	Ppp2cb	-0.589236	0.557369	0.857459	0.139446	-0.138508	2.04996	0.4496	0.193457	1.35686	0.574241	0.041156	0.36674	-1.56579	-1.47529	-1.12514	-0.349532	-1.34279
4	X16044cds_s_at	Ppp2cb	-0.736959	0.150487	-0.262419	-0.700013	-0.611363	0.849692	1.6259	1.90522	0.440445	0.291835	0.829022	0.604964	-0.248962	-2.14925	-0.422934	-0.573051	-0.992608
4	X77237_at	Ppp5c	-0.315879	0.224454	-0.619468	-0.207492	-0.965156	-0.826598	-0.361373	1.13835	2.05425	0.643391	1.27084	1.55973	-0.109672	-0.801908	-0.598276	-0.536101	-1.5491
4	rc_AA799650_at	Prdx3	-0.960499	0.49913	-0.450085	-1.06235	-0.650254	0.767572	1.12288	1.08665	1.97444	0.822332	0.665367	0.576509	-0.737905	-0.555074	-0.816376	-0.607243	-1.67509
4	M33605_at	Prf1	-0.457341	-1.30433	1.43921	-0.607163	-0.355133	1.12565	0.591227	1.59373	0.571535	-0.465644	1.00862	0.602074	-1.74103	-1.23061	0.162778	-5.7e-05	-0.93352
4	rc_AA891796_at	Prickle4	-0.292846	0.660597	-0.39059	-0.919212	-1.08065	0.027348	-0.196016	0.487905	1.57162	1.07971	0.608383	0.69601	1.0011	0.842783	-1.09264	-0.750687	-2.2528
4	U67994_at	Prim1	-0.910511	0.006055	-0.585332	-0.854832	-1.44568	-0.172775	-0.586943	0.081027	1.98264	1.14776	1.50782	0.917319	-0.241907	-1.30628	0.739635	0.536621	-0.814618
4	X07287cds_s_at	Prkcc	-0.9834	0.532994	0.675379	-0.151492	-0.170252	1.03632	0.83017	-0.078009	0.88022	0.556357	-0.022266	1.61411	-1.05717	-1.70247	0.868566	-1.34691	-1.48215
4	X68400_at	Prkch	0.187454	0.175922	-0.319529	-0.101928	-1.39653	0.519242	0.407672	0.816788	0.691596	1.30336	2.21693	0.464013	-0.866412	-1.074	-1.20468	-1.3841	-0.435795
4	U60882_at	Prmt1	-0.988416	0.439612	0.106994	-0.562658	-0.143876	1.51799	1.34593	0.805162	1.53465	0.919797	0.359821	0.173204	-0.719468	-1.46367	-1.10916	-1.03391	-1.182
4	AF059530_at	Prmt3	-1.38223	0.165293	0.934907	-0.497811	-0.546686	1.26934	1.57881	0.783151	1.10083	0.702046	0.432282	0.30881	-1.56793	-1.52406	-0.372798	-0.864392	-0.519565
4	X16554_at	Prps1	-0.812567	-0.535869	-0.062785	1.4055	-0.392977	1.81335	-0.307087	2.3917	0.146736	-0.11347	-0.290175	-0.02689	-1.00943	-1.07934	-0.158359	0.229567	-1.1979
4	D82363_s_at	Psen1	-0.570815	-0.35829	-0.378244	-0.58342	0.142317	0.826849	0.143588	0.928792	0.239392	0.1222	0.358193	3.02918	-1.07743	-0.414562	-1.27193	-0.066368	-1.06946
4	D90265_s_at	Psma1	-0.720068	0.228707	-0.73841	-0.722807	-0.770663	-0.356977	-0.129143	0.716357	1.70267	1.37111	1.46426	1.30924	0.167451	0.111745	-1.10547	-1.177	-1.351
4	rc_AI170403_at	Psma2	-1.17843	0.187356	1.4625	-0.270595	-0.385396	1.1482	0.458125	0.49159	1.47979	0.660276	0.835443	0.604027	-0.639866	-0.811845	-1.4564	-0.95555	-1.62923
4	D90258_s_at	Psma3	-0.713582	0.266196	-0.137216	-0.537136	-0.61308	-0.219299	1.09881	0.645258	1.39641	0.943607	1.15726	1.02517	0.478331	-0.143165	-1.05863	-1.68462	-1.90431
4	X55986mRNA_s_at	Psma4	-0.952827	0.605706	0.170014	-0.217155	-0.478733	0.517059	0.311653	-0.115455	1.44681	1.93319	0.453933	0.574571	-0.105766	0.121511	-0.972151	-0.84474	-2.44763
4	D10756_at	Psma5	-1.21642	-0.02642	0.732162	-0.702884	-0.535124	0.190264	0.953274	0.731477	2.25039	0.759789	0.635109	0.424979	-0.070301	-0.135504	-1.27039	-1.64323	-1.07716
4	D10755_s_at	Psma6	-1.26861	0.133634	-0.090388	-0.392578	-0.463176	0.02543	0.462451	1.76007	2.10794	0.62247	0.62305	0.794059	-0.051275	-0.605187	-1.16132	-1.24814	-1.24844
4	D30804_g_at	Psma7	-0.901839	0.588304	0.27797	-0.381385	-0.353978	0.262261	0.751575	0.504396	1.6481	0.762503	0.909355	0.882849	0.360799	-0.274671	-1.81086	-1.52865	-1.69673
4	D30804_at	Psma7	-0.988965	0.32152	0.338746	-0.686182	-1.33699	-0.029297	0.952035	-0.36442	1.21117	1.0292	1.11062	1.81743	-0.636905	0.192893	-0.113294	-1.50276	-1.3148
4	rc_AA849722_at	Psmb1	-1.35867	0.688372	-0.417752	-0.307502	-0.72669	0.324177	0.602409	0.395238	1.77577	0.889213	0.895222	0.835311	0.509027	0.213565	-1.5706	-1.00555	-1.74154
4	rc_AI172162_at	Psmb4	-1.28044	0.418649	0.455035	-1.19433	-0.036022	1.55483	0.649805	0.474235	0.92048	0.656445	0.552465	0.374123	0.820193	0.092584	-1.13244	-1.2962	-2.02942
4	D50694_at	Psmc2	-0.459353	0.457257	-0.623233	-0.822041	-0.37189	0.016676	0.362646	0.908043	1.65982	2.07327	0.745109	0.065906	0.099114	-0.59143	-1.17541	-1.98421	-0.360268
4	U13895_s_at	Psmc2	-0.446898	0.03066	-0.423589	-0.722559	-0.649096	-0.818535	0.756372	0.401075	1.43824	1.08682	0.572571	1.52357	1.1346	0.099217	-0.6826	-1.939	-1.36084
4	D50695_at	Psmc4	-0.552168	0.04651	-0.753536	-0.621515	-0.678467	0.526141	0.527167	1.02972	1.00957	1.72508	0.875874	1.31565	0.149382	-0.377398	-1.53072	-1.48862	-1.20267
4	rc_AA859869_s_at	Psmd1	-0.705924	0.264573	-0.172416	-0.076544	-0.429597	0.639573	-0.451867	0.368742	1.29102	1.89416	1.20664	1.03044	-0.381726	-0.270276	-1.2714	-0.944997	-1.99041
4	AB022014_at	Psmd10	-0.816138	0.413095	1.2689	-1.33021	0.01637	1.92568	1.46135	-0.295551	0.59738	-0.208478	0.488333	0.80533	-0.420964	-0.662017	-0.744153	-0.879762	-1.61917
4	rc_AA858879_at	Psmd13	-0.897142	0.235623	-0.196031	0.16537	-0.712935	-0.520886	-0.02564	0.748557	1.38623	-0.094916	0.638154	1.93894	1.14394	-0.021593	-0.535843	-1.01251	-2.23931
4	AB017188_at	Psmd4	-1.06125	0.1745	0.292307	-0.190875	-0.639232	0.546637	2.36042	-0.208792	0.148432	1.34509	0.611282	0.517413	0.127672	-0.836682	-0.683201	-0.35498	-2.14873
4	D45249_g_at	Psme1	-0.059264	0.681187	1.51045	0.658935	0.877966	1.31502	0.634168	-0.350958	-0.517596	0.546793	-0.472923	0.177831	-1.57427	-2.24521	-0.611927	0.390507	-0.960715
4	rc_AA893267_at	Pstpip1	-0.957899	0.37619	-0.435353	-0.820667	0.01267	2.42645	1.09562	0.665415	1.23247	0.51784	0.24544	0.240675	-0.780576	-0.960856	-1.31806	-0.463899	-1.07545
4	rc_AA891901_g_at	Ptbp1	-1.15181	-0.022166	0.002165	-0.223383	-0.007376	1.93777	0.603404	1.11202	1.07954	0.981587	-0.093322	0.561964	-1.71683	-1.53157	-0.622231	0.14493	-1.05471
4	X74565cds_g_at	Ptbp1	-0.854654	0.060375	-0.486805	0.039038	-1.26737	0.206003	0.745035	2.04896	1.29713	1.06311	0.599177	0.250774	-0.79997	-1.41467	0.293787	-0.155403	-1.62453
4	X74565cds_at	Ptbp1	-1.05028	0.308552	-0.304629	-0.294913	-0.682872	0.43014	0.813285	2.39466	0.932707	0.763964	0.400688	0.346316	0.204144	-1.48185	-0.310421	-0.756432	-1.71307
4	U94708_at	Ptger2	-0.520457	-0.024082	0.974746	-1.03988	0.083952	2.55135	1.11896	0.463285	0.96633	-0.217229	-0.774083	0.460639	-1.19806	-0.164545	-1.04468	-0.938723	-0.697522
4	M86564_at	Ptma	-0.271109	0.69279	0.08566	0.211742	-0.243175	1.34029	1.03227	0.50572	0.870366	0.473581	0.751702	0.810686	-1.29038	-2.14419	-0.836946	-0.2623	-1.72671
4	L27843_s_at	Ptp4a1	-1.27042	0.204446	0.794083	-0.607348	0.211553	1.17542	1.49169	1.08602	1.12859	0.40269	0.486347	0.411439	-0.681226	-1.66982	-0.84953	-1.2594	-1.05452
4	M33962_at	Ptpn1	-0.706962	-0.20652	2.04976	-0.407862	0.292782	2.633	1.06434	0.020327	-0.631711	-0.16016	-0.200438	-0.392645	-0.55185	-0.894787	-0.659487	-0.637594	-0.610198
4	rc_AI180145_s_at	Ptpn1	-1.03629	-0.002484	1.81168	-0.462432	0.223439	2.19267	1.81502	0.103212	-0.202728	-0.215707	-0.237987	-0.179732	-0.61229	-0.925733	-0.834934	-0.461762	-0.973948
4	rc_AI112391_s_at	Ptpn1	-0.742392	0.2328	1.20562	0.03583	0.32609	2.63329	0.447757	-0.361722	0.444056	0.260761	0.121138	0.468174	-1.39617	-1.54627	-0.839308	-0.33446	-0.955195
4	rc_AI113289_s_at	Ptpn1	-0.811046	-0.155392	1.67478	-0.229973	0.219826	2.83875	1.25064	-0.046245	-0.478178	-0.382658	-0.252446	-0.298424	-0.523788	-0.801737	-0.655737	-0.634196	-0.714172
4	M33962_g_at	Ptpn1	-0.854906	-0.126349	1.26834	-0.431223	0.266499	3.12443	1.0368	0.093887	-0.419172	-0.280597	-0.219179	-0.2311	-0.536885	-0.927376	-0.616135	-0.567635	-0.579397
4	X58828_at	Ptpn2	-0.832841	-0.113422	2.75217	-0.480987	0.037102	1.79875	0.906001	0.156471	0.001551	-0.056326	-0.182321	-0.141443	-0.64941	-1.15007	-0.794931	-0.316011	-0.934288
4	U17971_at	Ptpn21	-0.936825	0.973406	1.6464	0.896651	1.35335	-0.201941	-0.349046	0.072348	0.912464	0.909104	0.041761	-0.343421	-1.63	-0.732186	-0.204889	-0.591261	-1.81591
4	rc_AA799616_at	Pttg1ip	0.980486	-0.253486	-0.769564	-1.1747	0.177277	0.027879	0.376256	0.559847	0.781327	1.73881	1.47231	1.03695	-0.717334	-1.35824	-1.396	-0.400286	-1.08153
4	M27726_at	Pygb	-0.849037	-0.676086	0.874664	0.45531	-0.750971	-0.061738	1.37903	0.024162	0.631291	0.49219	0.302191	2.15873	-0.643281	-1.6227	-0.534916	0.400401	-1.57924
4	rc_AA955306_at	Rab10	-0.625569	0.206704	0.850971	-0.442082	-0.391254	1.15648	1.17549	0.075373	1.25609	0.669553	0.068257	1.34796	-1.66375	-1.15019	-1.79729	0.036605	-0.773352
4	rc_AA800305_at	Rab5a	-1.14644	0.165094	1.3235	0.004077	0.369216	1.77479	1.91722	0.392026	0.539057	-0.050471	-0.335222	-0.338943	-0.370892	-1.3318	-0.85815	-0.518824	-1.53424
4	S62097_s_at	Rabggtb	-0.350532	-0.43624	-0.599222	-0.388882	-0.976768	-1.1541	0.759211	2.53484	1.82054	0.088708	0.797736	0.237188	-0.151722	-0.159584	-0.178997	-0.701459	-1.14072
4	U82623_at	Ralbp1	-0.370138	-0.102228	-0.17461	0.252111	-1.44623	-0.255093	1.02155	0.825885	1.01953	0.829675	0.446707	2.20998	-0.814089	-1.15996	-0.510048	-0.104033	-1.66901
4	rc_AA944856_at	Rap1b	-0.831967	0.003555	0.732921	-1.51419	0.033646	1.83562	1.74138	1.12164	-0.082903	0.601555	0.177735	0.470693	-0.987452	-1.40264	-0.573209	-0.514519	-0.811854
4	U15734_at	Rcn2	-0.417628	1.02557	-0.079429	0.282913	-0.943219	0.051805	0.158714	0.838479	1.7023	0.750196	0.994252	1.29535	-1.21519	-1.35681	-1.47899	-0.538227	-1.07008
4	L25633_at	Resp18	-0.711221	-0.285747	0.608983	0.218479	1.62518	1.7548	-0.143171	-0.05921	0.020267	1.86815	-0.88143	-0.646611	-1.54826	-1.0668	0.198418	0.041969	-0.993801
4	rc_AA859680_g_at	RGD1305094	-1.20354	-0.072789	0.119126	-1.57611	-0.399098	1.09586	1.31206	0.693815	0.524242	1.19853	0.639506	1.39447	-0.626473	-1.70413	-0.36517	-0.035914	-0.994379
4	rc_AA859680_at	RGD1305094	-0.569056	0.644797	-0.343892	-0.530758	-0.832614	-0.208036	1.1216	0.85374	0.824723	0.598864	1.1375	1.82295	-0.874527	-1.2747	-0.326827	-0.048176	-1.99559
4	rc_AA859952_at	RGD1305094	-0.978788	-0.045299	-0.104056	-1.2388	-0.086077	1.06873	1.00207	1.49593	0.59436	0.470859	0.36786	1.77403	-1.44989	-1.23982	-0.013333	-0.423334	-1.19444
4	rc_AA893183_at	RGD1305441	-1.09498	-0.095792	0.659189	-0.849646	0.101559	1.48846	1.74997	1.45197	1.126	0.0358	-0.118163	0.088809	-1.52004	-1.08604	-0.581563	-0.994776	-0.360768
4	rc_AA800597_at	RGD1306941	-1.03885	0.985324	0.685195	0.758202	0.645801	0.75856	1.43185	0.388749	0.721663	-0.859404	0.593576	0.126179	-2.08076	-0.897942	-0.644512	0.017785	-1.59141
4	rc_AA893869_at	RGD1307722	-2.08205	0.815418	0.411139	-1.16341	0.079827	1.22081	0.535123	0.876722	0.88447	0.365783	0.944357	1.04599	-0.46929	-0.223914	-1.11065	-0.711047	-1.41928
4	rc_AA893869_g_at	RGD1307722	-1.15878	0.330432	-0.303771	-0.978583	-0.118725	-0.24437	0.168311	0.46545	2.08866	1.74653	-0.703584	1.01545	0.003391	-1.30083	0.199746	0.337955	-1.54727
4	rc_AA866371_s_at	RGD1308134	-0.47843	0.184519	-0.873583	1.06403	-0.491512	0.892843	0.138539	-0.128219	1.21551	0.817166	-0.041661	2.36453	-1.05162	-1.51739	-0.686583	-0.42283	-0.985319
4	rc_AA891760_at	RGD1308350	-1.03777	0.234494	-0.248201	-0.723199	-0.787337	0.490079	0.360959	0.653256	1.43669	1.90734	0.399163	1.59206	-0.769295	-0.969228	-0.817852	-0.232485	-1.48867
4	rc_AA893659_at	RGD1308470	-1.12564	-0.018183	0.324333	0.572804	0.052741	-1.04112	0.107871	0.789635	2.07141	1.22	0.427574	1.17114	-0.267231	-1.16804	-1.56672	-0.500086	-1.05048
4	rc_AA800017_at	RGD1309188	-1.18133	0.858644	-0.178471	-0.732022	-0.684941	-0.839528	1.07225	0.997007	1.76892	1.4434	-0.184424	0.692051	0.322258	-0.1604	-0.628582	-0.812036	-1.75279
4	rc_AA875438_at	RGD1309414	-0.960384	0.307289	0.316302	-0.26189	0.900238	1.09984	1.30567	1.51291	0.334715	0.48697	0.32072	0.054885	-0.43835	-2.09262	-0.667348	-0.450909	-1.76803
4	rc_AA799726_at	RGD1309492	-1.15351	0.174137	-0.415674	-1.11766	0.252761	0.642128	1.82412	1.31111	1.27847	0.622601	0.284115	0.848654	-1.27428	-0.76738	-0.333189	-0.788703	-1.3877
4	rc_AI638949_s_at	RGD1309979	1.19758	1.3761	0.133069	0.353395	0.315982	1.70372	-0.629037	0.243641	0.540575	0.797745	-0.209783	-0.549506	-0.355042	-0.336399	-1.84214	-1.82336	-0.916542
4	rc_AA891537_at	RGD1310861	-1.02611	0.316572	-0.860756	-0.497118	-1.12237	0.568233	1.24626	0.346001	1.70358	1.25912	0.912985	0.862898	-0.965018	-1.15825	-0.069365	-0.01338	-1.50328
4	rc_AA859705_at	RGD1311493	-0.946641	0.55392	0.365915	-0.533981	-0.9895	-0.085181	0.987423	0.141995	0.857063	1.91319	0.427434	1.36869	-1.27332	-0.483562	-0.637279	0.238419	-1.90459
4	rc_H31887_at	RGD1311739	-0.154556	-0.029391	-0.364854	-0.186683	-0.536712	0.609902	1.4887	0.564412	0.693867	1.28818	0.594568	1.10062	-1.59736	-0.609585	-0.706002	0.180007	-2.33511
4	rc_AA875142_at	RGD1311925	-0.159177	0.691296	0.167163	-0.115928	-1.35363	0.74994	1.94504	0.478267	0.754508	1.03784	0.261741	0.737002	-1.20563	-1.15386	-1.31982	-0.010181	-1.50456
4	rc_AA799637_at	RGD1560732_predicted	-1.11926	-0.161185	1.24279	-0.666024	0.866413	0.672865	1.44651	0.127246	1.10738	0.164457	0.303121	-0.052167	-2.51516	-0.725282	0.586514	-0.465555	-0.812662
4	rc_AI013194_at	RGD1562281	-0.904256	0.385571	-0.102621	-0.867097	-0.48164	0.879293	1.24935	0.712829	1.90483	1.11207	0.469422	0.749245	-1.12238	-1.4153	-0.968508	-0.615777	-0.985035
4	rc_AA866482_at	RGD1562416	-0.509344	0.054618	0.430839	-0.139217	-0.42859	1.27	0.862963	1.46729	1.32002	0.750432	0.69531	0.350134	-1.13949	-1.67999	-0.933449	-0.938261	-1.43326
4	rc_AA686164_at	RGD1565840	-1.00484	0.061185	-0.302112	-0.608472	-0.527433	0.190551	0.682654	1.44857	2.19362	0.864193	0.732449	0.955743	-0.882142	-1.22005	-0.789232	-0.635213	-1.15947
4	U92279_at	Rgs14	-1.32605	0.032483	0.541912	-0.538223	-0.343213	0.787752	0.842233	0.670283	1.99837	0.380204	0.302864	1.39299	-0.80139	-1.58773	-0.55072	-0.400689	-1.40108
4	AF068136_at	Rgs19	-0.987987	0.255866	0.655232	-1.86135	-0.570761	0.473453	1.89274	0.711003	0.390301	0.220426	0.350433	1.48944	-0.030086	-1.11803	0.365204	-1.10169	-1.13419
4	rc_AA900505_at	Rhob	-1.24874	0.216138	2.01714	0.572581	1.33581	1.56727	0.381758	0.290872	0.029018	-0.165547	0.015898	-0.063605	-0.385865	-1.15763	-0.845315	-1.36302	-1.19676
4	rc_AA891940_at	Rhoc	-0.701488	0.324278	1.58788	-0.259364	0.182142	2.61921	0.465017	0.134165	-0.438014	0.067064	-0.093469	0.152839	-1.35686	-1.14445	-0.525143	0.364166	-1.37797
4	X98490cds_at	Rpa2	-0.770747	0.782161	0.077477	0.173266	-1.08307	-1.36316	2.64632	0.10657	0.276919	1.01374	-0.158549	0.808441	-0.021255	-0.807626	0.018639	-0.204248	-1.49489
4	X62146cds_at	Rpl11	-0.323776	-0.42282	-0.483381	-0.586262	-0.284753	0.008294	1.23439	1.28669	0.808732	0.241033	0.494445	0.398828	1.6177	0.768043	-1.5059	-1.66416	-1.58711
4	X78327_at	Rpl13	-0.276021	0.260299	-0.367055	-0.132817	-0.763664	-0.031101	0.291685	1.03249	0.940157	0.706413	0.833361	0.455078	1.63777	0.48134	-1.58574	-2.05137	-1.43082
4	rc_AI012805_at	Rpl13a	-0.189105	0.302986	-1.26464	-0.599048	-0.166377	0.071839	0.2377	1.59219	0.798	0.842249	0.808772	0.524675	1.41024	0.16813	-1.62278	-1.69795	-1.21688
4	X94242_at	Rpl14	-0.13732	-0.307825	-0.386721	-0.648098	-0.441125	0.372884	0.992188	1.35862	0.517078	0.799211	0.929257	0.3022	1.21478	0.372371	-1.85393	-2.03491	-1.04865
4	X58389cds_s_at	Rpl17	-0.603789	0.648566	-0.609864	0.164679	-0.639648	-0.06297	0.947669	1.16389	1.43697	0.463058	0.941337	0.93922	0.624969	-1.1644	-1.69437	-1.60948	-0.945842
4	X52619_at	Rpl28	-0.873649	1.41591	-0.164257	0.259489	-0.102447	0.798111	0.834997	0.48491	1.23932	0.681366	0.417224	0.28882	-0.1618	0.020169	-1.82799	-1.17897	-2.1312
4	rc_AA850940_at	Rpl4	-1.30906	0.294844	-0.434925	0.185504	-0.549034	1.2687	1.34815	0.779543	0.49622	0.46388	0.829383	0.838675	0.392775	-0.461499	-1.5379	-0.391334	-2.21392
4	X62145cds_at	Rpl8	-0.935001	0.645721	-0.485778	0.157207	-0.551336	-0.189588	0.87617	1.03624	1.17831	0.377226	0.80738	0.581989	1.21403	0.205117	-1.52886	-1.4205	-1.96832
4	X62145cds_g_at	Rpl8	-0.80225	0.751659	-0.498339	0.422239	0.105664	-0.001443	0.948013	0.305008	0.624749	0.566259	0.367331	0.848673	1.50873	-0.100275	-0.921948	-1.78328	-2.34079
4	X51706cds_at	Rpl9	-0.373107	0.287484	-0.073875	-0.315684	-0.122287	0.524899	0.841401	0.350032	0.55807	0.648798	1.05971	0.753822	0.651563	0.848835	-2.02767	-1.38842	-2.22356
4	X05300_at	Rpn1	-0.128789	0.994883	0.385737	0.608834	0.752866	1.80046	-0.373479	0.21865	1.16271	0.58949	-0.301353	-0.292404	0.151249	-1.37826	-1.02817	-1.02327	-2.13915
4	X55298_at	Rpn2	-0.962916	0.793874	0.808603	1.67593	0.74399	1.15429	-0.063898	-0.004968	0.804756	0.370761	-0.835424	-0.551548	-0.708467	-0.055312	-1.36049	0.381931	-2.19111
4	rc_AA963267_at	Rpo1-2	-0.371333	-0.651804	-0.373352	-0.625108	-0.734349	2.17433	0.59744	0.348633	0.918686	1.97088	0.516912	0.378079	-1.01857	-0.834597	-1.31446	-0.291008	-0.69038
4	AF025424_at	Rpo1-2	-1.0681	0.301312	0.354578	-0.68688	-0.104626	1.34534	1.67803	1.43702	1.02104	0.674429	0.370699	-0.228686	-1.09594	-1.12079	-0.555957	-0.760047	-1.56142
4	X13549_s_at	Rps10	-0.75738	0.969863	-0.273519	0.742981	-0.451477	-0.017221	0.850289	0.415665	1.29481	0.62471	0.34751	0.436259	0.343487	0.488201	-2.13435	-0.626683	-2.25313
4	rc_AI235364_at	Rps15a	-1.33035	0.799275	-0.419987	0.797889	-0.21011	0.563135	0.428613	1.0835	0.993413	0.469398	0.417898	0.561438	0.122686	0.307548	-2.5689	-0.449849	-1.5656
4	X51707cds_s_at	Rps19	-0.242186	0.688947	0.354213	-0.97308	0.648982	0.703394	1.492	0.33848	0.410676	0.273059	0.252771	0.995606	0.240202	0.014745	-1.84938	-1.05967	-2.28876
4	X51536cds_at	Rps3	-0.79844	1.50317	-0.30835	0.279818	-0.408137	-0.049858	0.991735	0.442847	1.0522	0.46124	0.47301	0.560074	0.584322	0.296065	-2.02596	-1.01338	-2.04035
4	M84716_at	Rps3a	-0.885979	0.638152	0.240848	0.566735	-0.324973	1.57673	1.23727	0.065592	0.800294	0.744712	0.139316	0.242665	-0.008508	-0.382395	-2.05878	-0.494243	-2.09744
4	X58465mRNA_at	Rps5	-0.689698	0.231661	-0.393823	0.432261	-0.279065	0.59654	1.37107	1.29827	0.8849	0.268939	0.551008	0.415407	0.746834	-0.295159	-1.41842	-1.52911	-2.1916
4	X58465mRNA_g_at	Rps5	-0.672114	0.416495	0.104176	-0.46929	0.348625	1.13026	0.986673	0.552802	0.847582	-0.042227	0.678416	0.587239	0.774557	0.225524	-2.26668	-1.4889	-1.71314
4	M29358_at	Rps6	-0.623025	-0.192537	-0.548849	-0.630047	-0.627809	0.512962	0.654793	1.98551	0.892414	0.731976	0.940162	0.635314	1.00689	-0.972845	-0.802377	-1.82494	-1.13759
4	X66370_at	Rps9	-0.721581	-0.273602	-0.246883	-0.563204	0.244785	1.31008	1.0332	0.403039	0.351693	0.331643	1.19265	0.370305	0.635193	0.697936	-1.66043	-0.614502	-2.49032
4	X85183_at	Rraga	-0.960848	-0.265361	0.921496	-0.559225	0.321252	0.509345	1.02298	1.60503	1.38062	1.21113	0.283617	0.033481	-1.22419	-1.36964	-0.908717	-1.31866	-0.682296
4	U16025_at	RT1-M3	-0.81297	-0.043576	1.44046	-0.776383	-0.042869	2.93637	0.541057	-0.056073	0.582018	0.139171	0.045771	0.045962	-0.931164	-1.01264	-0.869377	-0.706628	-0.479121
4	L35271_at	Runx1	-1.06529	0.284013	2.54981	-0.606257	0.543949	2.05801	0.283656	0.168776	-0.793802	-0.347047	0.205793	0.115346	-0.637493	-1.00516	-0.452333	-0.655164	-0.64682
4	AB002406_at	Ruvbl1	-0.823572	0.440381	-0.299643	-0.987062	-0.214627	0.919132	2.21321	1.04782	1.62347	0.567487	0.132194	-0.085435	-0.833867	-1.15055	-0.84166	-0.921672	-0.785602
4	rc_AA957003_at	S100a8	-1.28842	-0.153365	2.36251	-0.750377	-0.019258	2.16855	0.37936	0.071201	0.304754	0.263791	-0.0345	0.004694	0.089384	-1.22898	-0.693814	-0.5534	-0.922127
4	L18948_at	S100a9	-1.2623	-0.166014	1.60822	-0.470427	0.407842	2.83403	0.673886	-0.058047	-0.007854	-0.036565	-0.169804	0.064451	-0.228965	-1.21772	-0.608692	-0.525931	-0.836099
4	S63233_at	S63233	-0.332927	0.043517	-0.852219	-1.1453	-1.69454	-0.776637	0.654074	1.43811	1.23409	0.348447	1.41484	0.950734	1.15337	-0.219153	-0.405885	-1.17597	-0.634545
4	S63521_i_at	S63521	-0.388006	0.25158	0.909369	-0.015334	0.110632	1.06307	0.959816	0.805816	1.13773	0.173436	0.039839	0.863922	-0.296266	-2.39188	-0.700958	-0.673488	-1.84927
4	S67316_at	S67316	0.287378	-0.332632	0.380545	-0.283439	0.548641	1.81543	1.92844	0.133225	-0.829201	1.59456	-0.582641	0.027059	-1.06872	-1.30599	-0.792542	-0.607643	-0.912483
4	S71021_s_at	S71021	-1.02089	0.260627	-0.320679	-0.133885	-0.458178	0.879957	1.31005	0.26259	1.04077	0.677277	1.12191	1.35514	0.223233	-1.0307	-1.37912	-0.913533	-1.87456
4	S78217_s_at	S78217	-0.570783	0.382979	-0.130211	-0.096957	-1.11635	-0.461116	-0.017052	0.750471	1.95071	0.971953	1.17778	1.28308	-0.418614	-1.55393	-0.170296	-0.244864	-1.7368
4	S78556_g_at	S78556	-0.455579	-0.576529	0.065305	-0.067383	-0.523032	-0.139991	0.915248	1.24644	0.877366	0.581113	0.783077	0.212314	1.42211	0.642845	-1.7195	-1.25608	-2.00773
4	S81025_at	S81025	-0.74805	-0.257498	0.778308	0.562179	0.603392	1.34085	1.98765	0.327963	-0.096815	-0.036601	-0.209332	0.424157	-0.129235	-1.50343	-0.460514	-0.249264	-2.33376
4	AF056324_g_at	Safb	-0.385774	0.581309	0.12917	0.423776	0.607305	-0.767424	1.66779	2.04841	0.933931	-1.56529	0.330992	-0.141857	-0.907524	-0.974529	-0.170448	-0.410184	-1.39966
4	rc_AI073164_at	Scamp1	-1.39756	0.499294	0.595437	-0.15113	0.021167	1.84706	1.36629	0.439554	1.17468	0.073175	0.409983	0.512056	-0.9093	-1.52226	-0.79909	-0.983435	-1.17593
4	D79221_at	Scfd1	-1.34544	0.845044	1.36135	-1.11675	0.125736	0.800013	0.395692	0.246568	1.12518	1.98896	-0.170629	-0.170683	-0.409742	-0.603757	-0.963175	-1.57337	-0.534993
4	rc_AA892373_at	Sdcbp	-1.31644	0.231116	0.850184	-0.678325	0.357156	2.27931	0.653712	0.569038	0.728945	0.720979	0.153739	0.364287	-1.13573	-1.27757	-0.16593	-0.97396	-1.3605
4	L11319_g_at	Sec11a	-0.770003	1.07485	0.74273	0.791047	0.919936	1.05973	0.582778	0.419683	1.18121	0.44988	-0.599238	-0.9409	-1.43227	-0.866495	-0.512985	0.062903	-2.16286
4	S79523_at	Sell	-1.30967	0.15207	1.12308	-0.427204	-0.058814	1.2636	0.975208	1.55878	0.782192	0.183154	0.643296	0.376375	-1.30022	-1.67202	-0.288355	-0.822247	-1.17922
4	AB000776_at	Sema6b	-0.287504	-0.609585	0.113612	-1.17429	-0.011348	0.881654	0.837511	1.59896	0.348907	1.75283	1.0566	0.485921	-0.811906	-0.919227	-1.02344	-1.62641	-0.612286
4	U21718mRNA_at	Serbp1	-0.566169	0.024509	0.019472	-0.642816	-0.548034	1.23869	0.393236	1.72658	1.14773	0.930881	1.12987	0.253993	-0.509032	-1.99161	-0.442372	-1.03136	-1.13356
4	AF100470_g_at	Serp1	-0.287481	0.07093	-0.207302	-0.148726	-0.397613	-0.538127	1.39196	1.03174	0.933692	1.38044	0.330575	0.607737	1.0683	-1.26681	-0.990712	-0.790045	-2.18855
4	S68589_s_at	Set	-0.644918	0.137015	-0.629966	-0.927703	-0.753614	0.360195	1.72254	1.53316	1.08849	0.690933	1.25913	0.726348	-0.652044	-1.33015	-0.844556	-1.09617	-0.638682
4	AF079873_at	Sf1	-0.668703	0.523557	0.375543	-1.02307	0.229077	0.470222	1.33816	0.583795	0.62341	0.676905	1.07133	1.4226	-0.616515	-1.72116	-0.754557	-0.739107	-1.79149
4	AF036335_g_at	Sfpq	-0.765279	0.001607	1.42841	0.197251	0.306862	0.167604	0.01294	1.39336	1.4923	0.244763	0.373669	0.496431	-0.188734	-1.80211	-0.319527	-0.975039	-2.06451
4	AF036335_at	Sfpq	-1.11913	-0.160672	0.648562	-0.185454	0.12902	-0.028276	0.747473	1.95295	1.67804	0.724664	0.311818	0.45967	-0.459441	-1.50809	-0.659323	-1.04022	-1.49159
4	rc_AA799538_g_at	Sfrs2	-1.0421	0.503474	1.43635	-0.7096	-0.320494	1.26168	1.84748	0.54775	0.070352	0.570661	0.129922	0.713696	-1.30875	-1.5455	-0.686617	-0.435436	-1.03287
4	rc_AA875537_at	Sfrs2	-0.717438	0.303383	0.495956	-0.071032	0.018084	1.52242	1.49304	1.29824	1.08493	0.924528	-0.313172	-0.382522	-1.2318	-1.39053	-0.905951	-0.843599	-1.28453
4	AF095576_at	Sh2b2	-0.734534	0.999786	1.64804	-0.174685	0.405325	1.78099	1.28489	-0.70258	-0.537745	-0.349368	-0.39864	-0.160205	-0.43118	-1.97152	-0.386001	0.694015	-0.966582
4	AF026504_at	Sipa1l1	-0.43723	-0.198031	-0.072019	-1.24953	0.23423	1.51231	1.15621	1.63515	0.365307	0.254327	0.981164	0.999106	-1.0278	-1.28213	-1.35979	-0.741834	-0.769432
4	AF008439_at	Slc11a2	-1.38229	0.153182	1.2415	-0.889295	-0.223189	2.55542	0.600659	0.382224	0.200218	0.625244	0.264208	0.530463	-0.495867	-1.25639	-0.472144	-1.17732	-0.656623
4	rc_AA892390_s_at	Slc11a2	-1.18564	0.110198	1.08385	-0.914425	-0.04135	2.65118	0.857292	0.578143	0.253499	0.195941	0.352402	0.404547	-0.489416	-1.11985	-0.678469	-1.0983	-0.95961
4	AF008439_g_at	Slc11a2	-1.0237	0.130785	1.99669	-0.834516	-0.106853	2.39092	0.439897	0.237426	0.410352	0.370804	0.06941	0.158128	-0.412808	-1.18625	-0.723757	-0.946338	-0.970186
4	AF051561_s_at	Slc12a2	-1.09753	0.110169	-0.293725	-0.602245	-0.556734	0.680958	0.99687	1.84642	0.911077	0.158483	0.873734	0.996112	0.50691	-1.86084	-1.39312	-0.449094	-0.827447
4	rc_AI639049_s_at	Slc12a4	0.40117	-0.726701	-0.420896	0.372744	-0.110368	-0.378123	0.102487	0.814731	0.602386	0.625209	1.31144	0.960669	-1.8429	-1.98994	1.59492	-0.627228	-0.6896
4	AB000280_at	Slc15a4	-0.476912	0.031885	0.407609	-1.21373	-0.075402	0.672967	1.4635	0.698536	1.75588	1.21041	0.641099	-0.012725	-1.29554	-1.66315	-0.447571	-0.844858	-0.852005
4	U38180_g_at	Slc19a1	-0.463923	0.389418	-0.093323	-0.539954	-1.19372	1.51298	1.37387	0.685324	0.584634	1.05322	0.556536	0.96497	-1.86471	-0.738412	-0.087835	-0.714769	-1.4243
4	rc_AA894090_at	Slc25a17	-0.578428	0.765368	1.31841	-0.519581	0.023714	2.40959	0.04969	-0.609074	1.19833	0.805215	-0.252671	-0.110304	-0.944624	-0.622228	-1.216	-0.359657	-1.35775
4	AF015305_at	Slc29a2	-0.729432	0.255477	0.561038	-0.866127	-0.27737	0.339581	1.03492	0.91482	0.968777	1.07692	0.719883	1.64458	-1.21285	-1.64952	-1.1719	-0.635603	-0.973192
4	U50927_at	Slc30a2	0.181715	0.648167	1.28931	-0.042101	0.80907	1.74043	0.224959	0.296229	-0.128113	0.788836	-0.649032	0.94268	-1.17305	-1.18677	-1.9063	-0.982103	-0.853931
4	Y16774_at	Slc30a4	-1.36358	1.37	-1.02643	0.459163	-0.772435	0.078652	0.212371	1.0012	1.67057	0.54364	0.638001	0.506623	-0.938478	-1.25032	-0.093812	0.624857	-1.66002
4	D87991_g_at	Slc35b1	-0.762227	0.230656	0.385178	0.297241	-0.357168	0.175921	0.028573	1.16386	1.80112	0.506047	0.522821	0.69384	0.910672	-1.40949	-0.876936	-1.26972	-2.04038
4	D87991_at	Slc35b1	-0.792002	0.265049	0.149602	0.141622	-0.428205	0.243212	0.319962	1.02534	1.46185	0.737712	0.679653	0.812763	1.01418	-1.46986	-0.675479	-1.3299	-2.1555
4	rc_AA799487_at	Slc37a1	-0.593564	0.129291	1.40003	-0.487307	0.647634	2.57437	0.550121	0.477689	-0.281458	0.386926	-0.746288	0.437735	-0.863737	-1.65948	-0.466998	-0.634491	-0.870465
4	AB015433_s_at	Slc3a2	-0.786019	0.496943	0.879513	-0.058651	-0.330549	0.853697	0.611999	0.973609	1.6575	0.683965	0.40043	0.665784	-0.616482	-1.98347	-1.4086	-1.00344	-1.03623
4	AF081204_s_at	Slc5a6	-0.482164	-0.351635	-0.358073	-0.26288	0.486264	-1.30857	0.233729	2.13569	-0.009215	1.6059	0.190849	1.71833	-0.860331	-0.439131	-0.381816	-0.512535	-1.40441
4	U53927_at	Slc7a2	-0.895664	-0.617741	0.566977	-0.111522	1.10166	1.71043	0.419105	0.860425	0.86809	0.574145	0.754044	0.526601	-1.77884	-1.0111	-0.570068	-1.43768	-0.958875
4	rc_AI008639_at	Smad4	-0.917648	1.3945	0.54228	0.357457	0.119086	0.998719	0.412556	0.669837	0.601712	0.743505	-0.283617	0.674961	-0.632605	-1.66146	-0.905435	0.265091	-2.37893
4	rc_AI011498_at	Smarcd2	-0.710084	0.941536	-0.70855	0.147372	-0.605491	-0.643372	0.099944	1.06526	2.19858	0.875004	0.728758	0.811839	-1.59237	-1.15108	0.028914	-0.293267	-1.19299
4	AF044910_at	Smn1	-1.02795	0.01788	1.89713	0.189417	-0.110123	0.48502	1.37909	0.377949	1.49022	0.596482	0.053399	-0.074142	-0.654487	-1.54369	-0.85365	-0.652376	-1.57016
4	AF044910_g_at	Smn1	-1.48913	0.585033	0.708707	-0.535767	-0.342616	1.4681	1.57862	0.546417	0.752711	0.772014	0.563417	0.473397	-1.21988	-1.54416	-0.551058	-0.610654	-1.15514
4	rc_AA874797_at	Smyd5	-1.01158	1.76269	0.303684	0.014108	-0.289148	1.58807	1.76086	0.391664	0.08084	0.363734	-0.189251	0.059691	-1.63654	-1.22461	-0.504407	-0.3981	-1.07171
4	U83883_at	Snd1	-0.392445	1.51228	-0.281597	0.348595	-0.678033	0.555838	-0.610715	0.782341	1.83369	0.617808	0.396611	0.387646	0.031647	-0.242049	-0.992418	-0.871558	-2.39764
4	U83883_g_at	Snd1	-0.625624	1.16484	-0.82664	0.326465	-0.297181	0.814682	0.098869	0.675084	0.798464	1.02681	0.652298	0.294518	0.969328	-0.79757	-1.24428	-0.436708	-2.59336
4	M29295_at	Snrpb	-1.07726	0.617651	-0.127382	0.042043	-0.416185	1.37635	1.45351	0.88134	1.75686	0.384403	0.134276	0.159458	-1.28163	-0.445759	-1.21359	-0.690094	-1.554
4	Y00497_s_at	Sod2	-1.34952	-0.157244	1.7934	-0.618623	-0.344755	1.68711	0.833697	0.416475	0.612202	0.309104	0.298059	0.959264	-0.014758	-1.25941	-0.871122	-0.782326	-1.51156
4	rc_AA818894_at	Srgn	-1.05708	-0.045793	1.58615	0.208321	-0.033422	2.88334	0.147838	0.074235	0.437468	-0.017365	-0.13079	0.036786	-1.01358	-0.699469	-1.28775	-0.519696	-0.569194
4	X67859_at	Ssb	-1.28012	0.402331	-0.418416	-0.835402	0.093461	0.779661	1.66299	1.46661	1.41078	0.853316	0.501259	0.127035	-0.735054	-1.36509	-0.729111	-0.939618	-0.994628
4	rc_AA800034_at	Ssr3	-0.515395	0.196797	-0.120536	-0.287642	0.199226	0.637883	0.474817	1.07222	1.74527	0.652269	0.250493	0.969803	0.508544	-1.37856	-0.995889	-1.29262	-2.11667
4	Z14030_at	Ssr3	-0.587402	0.098742	0.138541	-0.472856	-0.584179	0.836457	1.58046	0.477059	0.554372	1.10692	0.127498	1.85772	-0.622311	-1.08315	-0.548219	-0.879129	-2.00054
4	L08814_at	Ssrp1	-0.603589	0.693165	-0.303839	0.148303	-1.14616	0.121715	0.390539	1.60215	1.4324	0.457147	0.584007	0.621793	0.231432	-1.3052	-0.09011	-0.362292	-2.47145
4	U04738_at	Sstr4	-1.42463	1.10546	0.532652	0.507023	-0.583834	0.981621	0.691664	0.664162	0.142961	0.253916	-0.181681	1.9291	-0.104005	-1.35173	-0.946179	-0.417379	-1.79912
4	M97754_at	St3gal3	-0.964176	0.232688	0.693071	-1.11921	-0.211977	0.38605	2.1082	-0.380122	0.487813	2.15334	0.299592	0.091967	-0.757727	-0.968328	-0.044887	-1.02291	-0.983388
4	rc_AI639141_at	Stat3	-0.795756	0.869345	0.11124	0.591392	0.683611	1.7468	0.851094	1.3121	1.02058	-0.679371	0.008001	-0.307896	-0.801505	-1.52222	-0.592161	-1.6102	-0.88505
4	X91810_at	Stat3	-1.03654	-0.080867	0.001317	0.21504	-0.280278	0.485687	1.31516	1.21773	1.08489	0.481072	0.599038	1.35108	0.010197	-1.46871	-1.18427	-0.845427	-1.86512
4	AF055292mRNA_at	Stat6	-0.473614	0.116632	0.139845	-0.745507	-1.21866	-0.052852	1.27891	1.22469	0.890413	0.537545	1.21122	0.830183	-0.780527	-1.75344	0.946003	-0.609861	-1.54099
4	AF006617_at	Stch	-1.00974	-0.054334	0.361047	-0.153883	-0.2237	1.11033	1.67976	1.16219	1.12983	0.804209	0.54754	0.384232	-0.678477	-1.42069	-1.08029	-1.07875	-1.47925
4	Y15068_at	Stip1	-0.775592	0.252619	0.203615	-1.11217	-0.430046	-0.79825	0.790603	0.327751	1.96283	1.3754	1.05722	0.595855	0.531396	-0.788556	-0.299362	-1.2175	-1.67581
4	AJ001529cds_at	Stk3	-0.84863	-0.030803	0.634695	-0.679802	-0.835023	1.4256	1.06271	0.904925	1.05979	0.806221	0.109717	1.55109	-1.09981	-0.925638	-0.880915	-0.842413	-1.41172
4	rc_AA891681_at	Strap	-0.745209	0.296167	0.219456	-0.545911	-0.363799	1.07796	1.52027	0.240872	1.54718	1.03421	0.364835	0.933543	-0.482622	-1.0757	-1.5656	-1.33493	-1.12072
4	U37138_at	Sts	-0.202028	0.461525	0.775859	0.408684	1.93381	1.11987	1.24421	-0.011574	0.633909	-0.45829	0.024697	0.209238	-0.959108	-1.20121	-1.24864	-1.61852	-1.11243
4	U56815_at	Stx6	0.143964	1.66279	0.84963	0.326154	0.206552	0.763813	0.651346	-0.215006	0.604104	0.673424	-1.02622	0.51752	-1.82681	-0.624693	-0.758183	0.240256	-2.18865
4	K02816_g_at	Sub1	-0.925223	0.531281	0.390706	-0.174785	-0.172491	1.76637	1.64059	0.204843	1.3097	0.460397	-0.064443	0.239704	-1.83996	-0.592399	-1.23085	-0.345221	-1.19822
4	L41685mRNA_at	Supt5h	-0.710987	0.15784	-0.167993	0.022466	-0.157839	-0.454255	2.23282	1.19648	0.822315	0.980122	0.489014	0.20335	-0.203779	-1.282	-0.055158	-1.05283	-2.01957
4	U45479_at	Synj1	-1.00673	-0.127908	2.16588	-0.277268	0.56626	1.27304	0.688379	0.066577	1.01853	0.076405	-0.318899	0.690191	-1.07604	-1.19776	-0.440596	-0.285318	-1.81475
4	D28773_s_at	Tbxas1	-0.499782	-0.915488	0.026426	-1.48052	-0.525623	-0.431235	0.660542	1.52201	0.747735	0.919281	1.78257	0.995286	0.660118	-0.728601	-0.369163	-1.31583	-1.04773
4	rc_AI177751_at	Tceb1	1.0007	-0.956537	-0.302245	-0.512139	-0.777646	-0.310023	-0.293283	0.875188	1.58045	1.6341	0.18879	1.38195	0.248368	0.10409	-1.25751	-1.20546	-1.3988
4	U09228_at	Tcf4	-0.789058	-0.214006	0.906181	-0.099976	1.07221	2.7282	0.05561	-0.179104	0.145653	-0.469678	0.485735	0.706185	-1.30203	-1.40226	-0.080136	-0.7281	-0.835425
4	rc_AA875054_at	Tcp1	-1.31188	0.424511	0.570548	-1.96928	-0.062546	0.319522	0.366075	0.955339	1.44067	0.211041	0.741358	1.63536	0.290437	-0.891598	-0.724098	-0.953675	-1.04178
4	rc_AA875043_at	Tesk1	-0.739202	-0.175313	0.99153	-0.846548	-0.017627	1.70985	1.59827	0.821319	0.920758	0.385771	0.050595	0.545876	-1.50122	-1.27077	-0.399903	-1.25475	-0.818636
4	M58040_at	Tfrc	-1.1233	0.067462	-0.526312	-0.305404	0.229106	-0.10664	0.114619	0.625932	2.07736	0.484031	1.14663	1.0798	0.834032	-0.57197	-0.803004	-1.56201	-1.66033
4	rc_AI169327_at	Timp1	-0.950846	0.24284	0.709266	-0.773579	0.086857	2.57099	0.78338	0.512194	0.839064	0.119094	0.403538	0.49086	-0.707173	-1.24043	-0.927276	-1.29286	-0.865916
4	U27201_at	Timp3	-0.886647	-0.115804	0.222978	-1.20464	-0.539656	0.607037	1.24828	1.03018	0.851613	2.00683	0.372899	0.924804	-0.485945	-1.13933	-0.89463	-1.41307	-0.584902
4	L14463_at	Tle4	-0.82647	0.475411	0.495599	0.083661	-0.280181	2.31044	0.394043	1.9145	-0.322781	-0.464689	-0.105682	-0.139686	-1.61418	-1.1017	0.27191	0.072484	-1.16268
4	rc_AA800962_at	Tln1	-1.09535	1.4744	0.443833	-0.361535	0.418812	1.21494	0.653465	1.06482	0.995375	0.460925	-0.227188	0.158762	-0.884988	-2.32777	-0.785431	-0.238229	-0.964839
4	X97443_s_at	Tmed10	-0.503059	0.517435	-0.474776	1.20532	-0.56952	-0.860728	0.093889	0.372134	0.612232	1.14901	-0.078067	0.198566	1.29865	0.249588	-0.72606	0.413792	-2.8984
4	X92097_at	Tmed2	-0.182839	0.611066	-0.54644	-0.008524	0.399855	0.193649	0.685639	0.074034	1.00736	1.47247	-0.304692	0.179646	0.827688	-0.09691	-1.41993	0.040703	-2.93278
4	rc_AI011746_at	Tmem120a	-0.586015	0.155815	-0.183709	0.153286	-0.551475	-0.698323	0.698487	0.879342	0.750328	0.420509	1.02657	2.09743	-0.138005	-1.92317	0.044213	-0.263751	-1.88153
4	rc_AA859954_at	Tmem49	-1.31274	0.228679	1.13875	0.679434	0.058197	1.29603	-0.077468	-0.448708	1.89419	-0.051711	0.118622	1.07732	-0.271222	-0.285209	-1.26948	-1.07556	-1.69912
4	rc_AA891842_g_at	Tnfrsf21	-0.328449	-0.120326	2.19166	-0.066796	-0.014645	2.81269	0.266926	0.075917	-0.57059	-0.326788	-0.258671	-0.310085	-0.928586	-0.851205	-0.552765	-0.315313	-0.702968
4	rc_AA891842_at	Tnfrsf21	-0.281505	-0.215034	1.13074	-0.184288	-0.199905	3.5765	-0.026529	-0.108448	-0.512999	-0.198809	-0.222542	-0.227769	-0.581718	-0.5888	-0.489924	-0.358715	-0.510249
4	rc_H31144_at	Tnk2	-0.957729	0.082111	-0.501085	-0.182306	-0.236092	0.268667	0.917959	0.505281	2.43756	0.540971	1.13473	0.825321	-1.43062	-1.32111	-0.869281	-0.410088	-0.804293
4	U21871_at	Tomm20	-0.848987	0.077557	-0.254474	-0.545064	-0.390899	1.02254	1.026	1.6379	1.38655	0.704325	0.790678	0.703453	-0.368432	-1.59137	-1.07975	-1.25413	-1.0159
4	AA848218_at	Top1	-0.867891	0.01858	1.4984	-1.01543	-0.133025	0.180003	1.17392	1.43835	0.990537	0.15028	0.186486	0.926141	-0.096554	-1.5735	-0.069069	-1.13292	-1.67431
4	U19614_g_at	Tor1aip1	-0.949774	0.280888	0.157955	-0.534615	-0.361911	0.550812	0.673726	0.794076	2.40036	0.876594	0.178883	0.73985	-1.41988	-1.64551	-0.620573	-0.146391	-0.974491
4	S82383_s_at	Tpm3	-1.27596	0.484277	0.059433	-1.12548	-0.641038	0.45593	-0.481856	1.58123	0.684453	0.564788	1.57419	1.08102	0.866342	-0.785173	-0.972308	-1.59491	-0.47494
4	J02780_at	Tpm4	-1.18018	0.282114	0.759324	-1.05435	0.165691	1.64114	0.564399	1.16639	0.953631	0.715473	0.924174	0.358766	-0.564774	-1.44533	-1.14002	-1.18322	-0.963225
4	U50194_at	Tpp2	-0.563645	0.359485	0.986654	-0.45349	0.249714	0.834581	1.19001	1.89975	0.963426	0.552575	-0.527428	-1.01596	-0.111328	-1.75833	-0.395733	-1.51903	-0.691237
4	D38455_at	Tpsb2	-0.457855	0.176458	0.953432	0.026457	0.243619	0.875361	0.854486	0.017468	1.41288	1.46884	-0.406617	0.715447	-2.25191	-0.872835	-0.674585	-1.11105	-0.969599
4	AA685903_at	Tra1	-0.609585	0.19527	-0.088864	-0.003888	-0.253347	0.398288	0.893204	0.957584	0.565436	0.7095	0.570848	1.82747	0.333287	-1.86757	-1.29748	-0.403827	-1.92632
4	S69316_s_at	Tra1	-0.578962	0.088431	0.886782	0.143833	0.231255	0.78396	0.600293	0.938641	1.06133	0.334913	0.863341	0.672808	0.047244	-2.13322	-1.34322	-0.676864	-1.92057
4	S69315_at	Tra1	-0.156353	0.209848	-0.323437	-0.757189	0.706651	0.968052	1.47366	0.726933	0.068866	0.384909	0.739373	0.668307	0.748818	-2.25714	-1.55924	-0.303362	-1.33869
4	X13058_at	Trp53	-1.0648	0.305306	0.727976	-0.132128	-0.419742	1.61752	1.85058	0.241747	0.593071	0.124993	0.132697	0.726255	-0.42881	-1.60085	-0.689523	-0.031224	-1.95307
4	J00797cds_s_at	Tuba1a	-0.92176	-0.198968	0.026317	-0.074731	-0.252786	0.310172	1.40768	0.170606	0.286929	0.781272	0.801452	1.28333	0.841818	0.023093	-1.05383	-0.655207	-2.77538
4	rc_AA892333_at	Tuba1c	-0.991088	-0.004574	0.45619	-0.763803	-0.15751	0.802958	0.998731	0.01673	0.590353	0.633193	0.763442	0.443611	1.24762	0.994545	-1.53623	-1.84599	-1.64817
4	AB011679_at	Tubb5	-0.359687	0.458392	-0.481776	1.27655	-0.345072	-1.63035	0.151564	0.955562	0.483983	0.101006	0.362896	1.59828	0.62944	-1.69474	0.107461	0.327575	-1.94109
4	rc_AA860030_s_at	Tubb5	-0.781598	0.666263	-0.453742	-0.797979	-0.085984	-0.390028	0.578329	0.513225	1.0257	1.08383	0.951212	1.67885	0.291915	-0.517816	-0.843456	-0.441794	-2.47692
4	rc_AA875390_g_at	Txnl1	-0.733686	0.15775	1.01659	0.218981	-0.400694	-0.209082	0.169159	0.855939	2.32328	1.31662	0.222987	0.3053	-1.38648	-0.600544	-1.11152	-0.686485	-1.45812
4	U63923_at	Txnrd1	-0.933925	-0.252142	0.53677	-0.652	0.561293	1.96597	1.95191	-0.257557	-0.306036	0.631873	-0.096865	0.780816	0.179098	-1.56896	-0.718822	-0.404053	-1.41737
4	U08136_at	U08136	-0.224294	0.316953	-0.767364	0.974658	0.036119	-1.58803	-0.038649	0.468156	1.45455	1.74475	0.45888	0.418175	-0.331574	-1.57939	0.28518	0.188487	-1.8166
4	U08214_s_at	U08214	-0.802336	0.759398	0.389758	-0.120069	-0.050743	1.12221	0.528222	0.846122	1.1157	0.644142	0.077343	1.33166	-0.487296	-2.12583	-1.57943	-0.432779	-1.21607
4	U48288_at	U48288	-0.358134	0.298838	-0.122854	0.020742	-0.420933	-0.492774	0.921976	1.10251	1.62298	0.153467	0.410585	1.90225	-1.20052	-1.76291	0.005821	-0.793492	-1.28756
4	M62388_at	Ube2b	-0.979372	-0.117017	0.336234	-0.215125	-0.286604	0.892498	1.58173	0.638728	1.81257	0.41237	0.464413	0.956354	-0.992611	-1.60766	-0.67983	-1.05997	-1.1567
4	M62388_g_at	Ube2b	-1.12583	0.185272	0.11903	-0.695501	0.046522	1.07064	0.976409	1.23801	1.59932	0.418256	0.335556	1.09787	-1.35256	-1.75152	-0.64445	-0.919624	-0.597388
4	rc_AA799612_at	Ube2b	-0.669773	0.13286	0.549121	-0.689191	-0.022931	1.09385	0.838064	0.340992	1.8598	1.00112	0.741954	0.703019	-1.28121	-1.5123	-0.784694	-1.00062	-1.30006
4	rc_AA859722_at	Ube2g2	-1.47102	0.102086	0.727537	-0.817676	0.29613	1.30951	1.50356	0.773895	1.32206	0.565688	0.386876	0.329776	-0.381241	-1.3757	-0.994646	-1.03797	-1.23886
4	AB005143_s_at	Ucp2	-0.386004	0.212366	-0.830259	1.74761	0.024213	-0.898173	1.18343	0.388565	-0.018334	-0.047313	0.63403	1.70065	-0.872964	-1.76209	0.105953	0.365835	-1.54751
4	AB013732_at	Ugdh	-0.323797	0.254194	0.053333	-0.761924	0.396967	1.59128	0.915581	0.805587	0.597076	1.89814	-0.350655	-0.182202	-1.93002	-0.751109	-1.50662	-0.082365	-0.623472
4	rc_AI008423_at	Unc50	-0.55443	0.866393	-0.201081	0.477281	1.66042	1.88785	0.733021	-0.26267	0.021743	0.3154	-0.412461	-0.652903	-2.27411	-0.896874	-0.195889	0.416781	-0.928468
4	X90823cds_at	Usf2	-0.386606	0.487996	0.258354	-0.43784	-0.084905	2.60857	1.38852	0.493723	0.252241	0.033703	0.152006	-0.218266	-1.88244	-0.456699	-0.164896	-0.592962	-1.45049
4	U14192complete_seq_at	Uso1	-0.623774	-0.330996	1.40563	-0.346283	0.312245	2.88462	0.350366	0.133758	0.180203	0.480761	-0.299562	-0.089353	0.004918	-0.988567	-0.614441	-1.45966	-0.999864
4	M24105_at	Vamp2	-0.786203	-0.007198	0.94606	0.648273	0.460315	0.488555	0.093305	0.614477	0.863534	0.970323	0.700426	0.765143	-2.22947	-1.77802	-1.06105	0.352796	-1.04126
4	S63830_s_at	Vamp3	-0.388968	0.211967	0.494582	-0.824064	0.317975	0.960681	0.648488	0.627117	0.851605	1.08576	-0.182696	1.55685	-1.55817	-2.02718	0.030962	-0.395583	-1.40933
4	M98327_at	Vars2	-0.754488	0.357041	0.232107	-0.289478	-0.219895	0.47463	1.22882	0.975205	1.15968	0.843656	0.958247	1.03231	-0.822984	-2.05818	-1.18961	-0.643302	-1.28375
4	U39476_at	Vav1	-0.360525	-0.296198	1.42302	-0.677985	0.25787	1.23353	1.47972	0.713032	0.364798	-0.157119	-0.704608	0.670521	-1.25867	-2.08936	-0.385593	0.838972	-1.05141
4	U11760_at	Vcp	-0.809209	0.671553	-0.825055	-0.211479	-0.095845	0.799196	1.1757	0.588679	1.37503	1.46291	0.673627	0.580412	-0.575115	-0.446259	-1.42462	-1.25674	-1.68278
4	rc_AI044341_s_at	Vcp	-0.81293	0.183223	-0.802054	-0.513491	-0.28646	0.057254	1.19586	0.54831	1.20188	2.40937	0.201126	0.811332	-0.089179	-0.597769	-1.2483	-0.845337	-1.41284
4	S80345_s_at	Vhl	-1.04542	-0.118843	-0.029926	-0.01508	0.839624	3.01615	1.32884	0.064478	0.133419	-0.098379	-0.260082	0.113561	-0.814708	-0.941192	-0.960931	-0.556312	-0.655198
4	U14746_at	Vhl	-0.707929	-0.364074	0.874296	-0.502262	1.17466	1.69363	1.46956	0.337495	1.2522	0.166584	-0.096228	0.145809	-1.16134	-1.12892	-0.971424	-1.44748	-0.734579
4	rc_AA892364_at	Wbp11	-0.64938	0.018198	0.544114	-0.439632	-0.642108	0.144268	2.11505	0.854565	0.546488	0.988871	0.201173	1.29894	-0.824813	-1.20667	-0.880525	-0.198681	-1.86986
4	rc_AA894321_at	Wdfy1	-0.939124	0.000708	0.147897	-1.8871	0.461177	2.23717	0.748855	0.055106	0.382989	0.572856	0.794701	0.938033	-1.29738	-0.725489	0.19467	-0.618731	-1.06633
4	rc_H31976_at	Wdr74	-1.02473	0.027821	0.400419	-0.572041	-0.384504	0.352142	1.78451	1.77787	1.196	0.557635	0.571645	0.205949	-0.697785	-1.63138	-0.610043	-1.36749	-0.586023
4	X07648cds_g_at	X07648	-1.12699	0.620688	1.02831	-0.317501	0.265591	1.45156	1.42977	0.512511	-0.204652	0.939597	0.217621	0.827184	-0.929663	-1.54526	-1.25166	-0.517431	-1.39968
4	rc_AI172247_at	Xdh	-0.775101	-0.037388	-0.011569	-0.536616	0.046736	1.91384	1.69307	0.16907	1.85686	0.077936	0.277985	0.137851	-0.505914	-0.862085	-1.31887	-1.08821	-1.03761
4	rc_AA891938_at	Xrn2	-0.83185	0.501208	0.160014	-0.495352	-0.537196	2.28208	1.41901	0.220425	1.43413	0.120258	0.1839	0.150071	-1.58037	-0.898642	-0.918276	-0.273105	-0.936317
4	rc_AA800024_at	Yipf3	-0.417408	0.126635	0.376431	-0.974408	-0.19798	1.44324	0.851607	0.255334	1.33607	1.26799	0.277963	0.764063	-0.123402	-1.41798	-2.13751	-0.456623	-0.974019
4	D78303_at	Yt521	-0.900492	-0.158927	1.3736	-0.332649	0.275012	1.97199	1.05988	0.540212	1.29845	0.020447	0.000139	0.121091	-0.821795	-1.19892	-0.895737	-0.726677	-1.62562
4	D30739_s_at	Ywhae	-0.302258	-0.044302	-0.703825	0.590555	-1.19251	-1.31524	0.066406	1.30107	1.53436	0.074289	0.708012	1.34354	1.28865	-0.677585	-0.200158	-0.826505	-1.6445
4	S55305_s_at	Ywhag	-0.839951	0.137196	0.201076	-0.565949	-0.340386	-0.243671	1.31135	1.92393	1.30003	0.604097	0.708658	0.454569	0.073274	-1.90593	-0.587032	-0.912057	-1.31921
4	D17445_at	Ywhah	-1.00701	0.310753	0.26484	-1.5447	-0.071273	0.778451	1.41591	1.26108	1.15037	0.239701	1.14476	0.836	-1.0424	-1.13972	-0.605616	-0.769604	-1.22153
4	D17445_g_at	Ywhah	-1.0414	0.425134	0.314815	-1.3191	-0.189324	0.900799	1.15803	0.581855	1.7096	0.536324	0.667659	1.12549	-1.19945	-0.918648	-0.705007	-0.488778	-1.55799
4	rc_AA942751_s_at	Ywhaq	-0.992972	0.779441	-0.388922	0.205998	-0.521349	1.11158	0.401735	0.549362	0.937634	0.831198	0.871662	1.30833	-0.406279	-1.77178	-0.615476	-0.182561	-2.1176
4	D86711_at	Zdhhc5	-1.46522	0.348334	1.25077	-0.652573	0.3884	1.14885	0.343207	0.695401	1.50096	1.01509	-0.089698	-0.488018	-1.73861	-0.348333	-0.643638	0.311336	-1.57627
4	U41164_at	Zfp180	-0.759215	0.549777	0.490352	-0.973927	-0.144216	0.62495	1.38563	1.30921	0.851159	0.68574	0.545445	1.20687	-1.42646	-1.34271	-0.754468	-1.07769	-1.17046
4	X63369cds_at	Zfp36	-1.3784	0.750857	0.953005	0.457701	1.09125	0.417296	1.34022	0.536007	1.01906	0.412371	0.188999	0.239259	-0.790678	-1.66703	-1.09355	-1.27259	-1.20377
4	rc_AA894086_g_at	Zfp622	-0.835447	0.048056	0.900145	0.049912	1.00551	1.34994	1.56458	0.545922	1.20029	0.241348	-0.094984	-0.04717	-1.19646	-1.24013	-0.758329	-1.12387	-1.60931
4	rc_AA894086_at	Zfp622	-1.01099	0.104203	0.908033	-0.344406	0.370216	1.11992	1.52975	1.54028	0.942184	0.295035	-0.052992	0.16949	-1.55003	-1.53093	-0.943895	-0.570963	-0.974904
4	rc_AI639372_at	Zhx2	-0.790717	0.455008	3.08236	0.125397	0.178671	1.21788	0.614273	-0.450709	-1.01832	-0.275473	-0.353349	-0.656262	-0.20643	-1.07884	-0.34508	0.218366	-0.716778

## Sheet: chronic cortecosteroid data
cluster	probeset id	genes	0	6	10	13	18	24	36	48	72	96	168
1	1385337_at	AA875406	-0.78084	-0.585536	-0.929827	-0.733387	-1.49238	-0.191081	0.427707	1.06585	0.779106	0.731534	1.70886
1	1382811_at	AA891721	-0.454889	-0.9332	-0.493573	-0.520303	-1.02782	-1.35482	0.479083	0.812149	0.69461	1.73687	1.06189
1	1380905_at	AA893260	-0.130946	-0.850729	-1.38531	-0.959354	-1.29269	0.446292	0.845589	1.7225	0.505892	0.612245	0.486505
1	1368452_at	Abcc6	-0.007181	-1.2255	-1.68179	-0.651581	-0.902538	0.729365	1.03652	-0.071842	1.09177	0.516443	1.16634
1	1387287_a_at	Abcc9	-0.406844	-1.36837	-1.63058	0.113389	-0.580586	0.912675	-0.542603	1.51102	0.448586	1.0461	0.497205
1	1390155_at	Abhd6	1.17773	-0.753938	-1.17647	-0.010018	-1.13794	-1.22003	-0.231015	0.038308	1.30668	1.22843	0.778261
1	1368111_at	Abtb2	0.077218	-1.40551	-1.6191	-0.669719	0.484035	-0.198615	-0.11048	-0.047918	1.7379	0.647018	1.10517
1	1368574_at	Adra1b	-0.113846	-2.35866	-1.43273	0.538137	-0.002295	0.629568	0.672665	0.200251	0.548026	0.765387	0.553497
1	1374638_at	AI012951	0.231807	-1.02054	-0.881504	-1.40232	-1.38527	0.395865	1.34113	0.460373	0.893035	0.269874	1.09755
1	1372615_at	AI070137	-1.42593	-0.285897	-0.562926	-0.489645	-0.813214	-1.17151	0.263295	0.95899	1.25074	0.8633	1.41279
1	1375856_at	AI102258	-0.725727	-1.27231	-1.27201	-0.838953	-0.533787	-0.287336	0.918923	1.10815	0.970238	0.589902	1.34292
1	1392530_at	AI409545	-1.52173	-0.75996	-1.0723	-0.59888	-0.664985	0.836792	0.088635	0.477493	1.78489	0.791418	0.638633
1	1386356_at	AI639400	-0.366515	-2.10875	0.434579	-1.15391	-0.244649	0.03228	0.82466	-0.092944	0.182274	1.1826	1.31038
1	1370299_at	Aldob	-0.645228	-0.955311	-0.545958	-1.12219	-0.890523	-0.843353	0.871043	0.664926	0.639318	1.45296	1.37431
1	1370359_at	Amy1	-0.644579	-1.05952	-0.681632	-1.06623	-1.20193	0.960889	1.43723	1.27158	0.798714	0.370964	-0.185497
1	1369502_a_at	Amy2	-0.712258	-0.819319	-0.681473	-1.35369	-1.12407	0.719709	0.925473	1.19515	0.568541	1.45128	-0.169331
1	1384417_at	Apoc4	-0.436549	-1.3141	-0.746664	-1.08429	-1.14561	-0.102652	0.849421	0.570339	1.25065	0.87493	1.28452
1	1390071_at	Arhgap23	-0.006184	-1.2688	-0.000552	-0.973074	0.284291	-0.807752	-1.25291	0.938567	0.183372	1.37456	1.52848
1	1368244_at	As3mt	-1.64606	-0.682	-0.689744	-0.684702	-0.68723	-0.006269	1.78452	0.994541	0.917459	0.622206	0.077286
1	1370149_at	Asgr1	0.246757	-1.36203	-1.07224	-0.425599	-0.907165	0.337834	-0.379183	-0.125602	1.2334	0.477039	1.97679
1	1370918_a_at	Atp5c1	-1.31936	-1.12044	-0.590452	-0.762409	-0.580324	-0.052836	1.69064	1.35597	0.569041	0.844125	-0.033956
1	1370284_at	Atp5e	-1.29019	-0.807887	-0.510224	-1.14805	-1.1594	0.245621	1.12546	0.487622	1.16162	1.10541	0.790019
1	1387019_at	Atp5i	-1.11488	-1.33646	-0.918441	-0.934361	-0.638805	0.817264	0.693863	0.731623	1.46455	0.973723	0.261921
1	1371398_at	Atp5j2	-1.2028	-1.4987	-0.609177	-0.88271	-0.587141	1.08238	0.6284	0.228853	0.387872	1.35739	1.09563
1	1372450_at	AW916609	-0.410718	-0.812292	-1.54155	-0.189658	-0.794075	0.309363	-0.357963	0.09019	0.709895	0.826758	2.17005
1	1387508_at	Baat	-0.14668	-1.79126	-1.2283	-0.644438	-0.526509	0.93979	1.15879	1.17887	0.47809	0.817692	-0.23605
1	1389486_at	BE108354	-0.569992	-0.232068	-1.79241	0.109436	-1.17794	-0.552687	0.232504	1.13501	0.470423	0.793169	1.58456
1	1373673_at	BF284593	0.077632	-1.05383	-2.02913	-0.548345	-0.723611	1.35393	1.0511	0.674817	0.615871	0.289886	0.291685
1	1376791_at	BF291192	0.986776	-1.22131	-1.50199	0.042614	-0.860902	-0.550474	0.179131	0.004028	0.111451	1.75045	1.06024
1	1374144_at	BF402375	-1.64459	-0.172085	-0.682867	-1.0097	-0.792963	-0.331358	0.409307	1.58518	0.860627	1.02866	0.749786
1	1390235_at	BF410589	-1.54825	-0.941866	-0.523935	-0.333508	-0.964363	-0.0646	0.327723	1.51482	0.096759	1.13364	1.30358
1	1393285_at	BF561264	-0.671545	-0.285038	-0.069974	-0.916359	-0.980339	-1.72666	0.83239	0.508221	0.873572	1.21092	1.22481
1	1386701_at	BF565038	-1.18261	-0.378939	-1.77891	-0.389797	0.057901	-0.369216	-0.082589	0.62121	0.579618	1.45456	1.46877
1	1374760_at	BG374448	-1.16291	-0.034251	-0.604457	-0.654885	-0.846378	-1.24167	0.052692	1.20972	1.57918	0.548074	1.15488
1	1389256_at	BG381256	-0.758663	-0.110613	-1.30235	-0.573543	-1.30526	-0.5852	0.308493	0.942803	1.54262	0.545827	1.29588
1	1392903_at	BG665185	-1.14497	-1.00089	-0.708556	-0.503619	-1.48892	0.112904	1.12993	1.18385	0.850409	0.969675	0.600195
1	1377821_at	BI284288	0.47792	-0.231964	-0.815284	-1.06407	-1.43078	-0.914208	0.928565	0.084298	0.100306	1.2686	1.59662
1	1373312_at	BI295064	-0.395401	-1.03499	-1.60072	-0.263906	-0.138209	0.546529	-1.04637	0.441361	1.40204	1.48297	0.606705
1	1375778_at	BI296704	-0.74751	-0.754578	-1.3505	-0.583865	0.882455	-0.099637	-0.849793	2.07951	0.470416	0.789828	0.163673
1	1372381_at	BM383457	-0.240924	-1.13087	-1.56632	0.515554	0.163442	-0.65842	-0.706325	1.58033	1.49375	0.503984	0.045806
1	1372157_at	Bola1	0.279581	-1.31541	-2.03028	-0.434263	-0.298642	0.381276	1.10353	-0.110555	1.34034	0.668431	0.415986
1	1387609_at	Ca5a	-0.421529	-0.621853	-0.417335	-1.07627	-1.69569	-0.565059	1.0311	1.36605	0.809338	0.625201	0.966051
1	1372140_at	Ccdc28a	0.308075	-0.985741	-1.10192	-0.995061	-1.03768	-0.767063	0.970475	0.579365	0.328552	1.47445	1.22655
1	1389997_at	Cd3e	-1.28889	-0.278348	0.653325	-1.9297	-1.02211	0.086339	0.439093	0.697883	0.722467	1.04261	0.877329
1	1369854_a_at	Ceacam1	-0.29107	-0.705781	-1.52445	-0.805237	-0.547967	0.319712	-0.829597	0.939382	1.6076	0.603065	1.23433
1	1389856_at	Cgm4	-0.140494	-0.338371	-1.09141	-0.569096	0.054227	-0.977694	-1.38339	0.895175	1.12421	1.69724	0.729597
1	1387727_at	Chrng	-0.40032	-1.66121	-0.035338	-1.08298	-0.008655	-1.06695	0.178992	1.33713	1.09625	0.376588	1.26649
1	1372372_at	Cmbl	-0.47467	-0.958	-0.912805	-1.16787	-0.775178	0.633308	1.61776	1.38467	1.0038	-0.010911	-0.340091
1	1370013_at	Cnga1	0.100759	-1.19789	-1.83347	-0.752612	0.299927	-0.098232	-0.212313	0.337011	0.940417	1.73958	0.676816
1	1372304_at	Commd4	0.680238	0.035189	-0.251984	-1.89012	-1.17396	-0.760907	-0.085307	0.272953	0.774312	1.63711	0.76247
1	1390281_a_at	Coq10a	1.17669	-0.531511	-0.548187	-1.69665	-0.051138	-1.05016	-0.108658	0.655749	-0.293871	1.73593	0.711809
1	1370861_at	Cox6a1	-1.8235	-1.29961	-0.650215	-0.557635	-0.202915	0.470918	0.4593	0.299245	1.05822	1.27503	0.971161
1	1388113_at	Cox8a	-1.41597	-1.69145	-1.07021	-0.43573	0.299264	0.454514	0.685868	0.262112	1.25158	0.731923	0.928106
1	1381968_at	Creg1	-0.281351	-1.70356	-1.76383	-0.308026	0.261761	-0.120198	0.380951	0.555855	0.534197	1.2625	1.1817
1	1370855_at	Cst3	-1.18674	-0.798036	-0.686457	-0.424937	0.123126	-0.663786	-0.138573	-0.241444	0.459626	2.11888	1.43834
1	1370475_at	Cyp2b3	-0.002962	-1.02623	-0.764844	-1.7664	-0.866648	0.864205	0.444284	0.95158	0.386537	1.56343	0.217049
1	1371615_at	Dgat2	-0.170485	-1.60434	-1.16994	-0.813084	-0.474192	0.016519	0.198486	0.346964	1.39584	0.663944	1.6103
1	1370905_at	Dock9	0.358985	-1.86207	-0.829061	-1.2963	-0.323771	0.745253	0.369211	1.53131	0.09423	0.880872	0.331341
1	1399146_at	Dolk	-0.559154	0.171143	0.108866	-1.31328	-1.9654	-0.315147	0.285546	0.35391	0.859615	1.5	0.873889
1	1368146_at	Dusp1	-1.69778	-0.528394	0.043534	-1.0832	-0.499758	0.345018	-0.668811	0.348271	1.34897	1.34579	1.04635
1	1368147_at	Dusp1	-1.5722	-0.164951	-0.597563	-0.678517	-0.397632	0.009788	-0.889217	0.267826	0.950968	1.39176	1.67974
1	1368676_at	Dync2h1	-0.596865	0.342721	-0.524574	-0.188991	-2.20075	-0.585334	-0.18876	0.950867	0.734144	1.16394	1.0936
1	1386888_at	Eif4ebp1	-0.033572	-0.529831	-0.282168	-1.89869	-0.458526	-0.833502	0.557043	-0.183939	0.886045	1.1211	1.65604
1	1373093_at	Errfi1	-2.18834	0.248781	-0.323375	-0.926765	-0.598473	-0.228239	0.541293	1.095	0.360794	1.24895	0.770373
1	1373393_at	Ext1	-1.52174	1.29074	-0.729076	-0.461293	-0.432902	-1.16662	-0.623677	0.819851	0.972484	0.966766	0.885467
1	1369852_at	F10	0.967136	-1.25591	-0.885823	-0.547613	-1.20466	-0.293706	-0.547576	0.642399	0.434578	0.931663	1.75952
1	1368717_at	Faah	-1.01763	-1.50203	-1.42023	-0.154686	-0.491144	0.633803	0.478034	0.563	1.44794	1.12664	0.336306
1	1368092_at	Fah	-0.512932	-0.899142	-0.399571	-0.580427	-1.2902	-1.13772	1.65526	1.01921	0.616012	0.495475	1.03404
1	1368077_at	Fbp1	-0.527496	-0.726925	0.227709	-1.08854	-0.835224	-1.67401	0.743922	1.09538	0.688928	0.922437	1.17382
1	1387637_a_at	Fgf14	-0.362961	-0.550808	-0.803517	-1.40571	-1.24993	0.285488	-0.052657	1.73541	0.871971	0.348004	1.18471
1	1368019_at	Frap1	-0.856686	-0.454413	-1.13681	-0.871092	-0.821804	-0.715673	1.36162	0.278434	0.808133	1.61424	0.794053
1	1387877_at	Ftcd	-0.616615	-0.849857	-0.970102	-0.716231	-1.38212	-0.409004	1.12482	0.88526	0.688979	0.720823	1.52405
1	1368085_at	Gchfr	-0.599442	-0.955354	-1.32552	-0.813267	-0.727562	-0.656741	1.25184	0.710598	1.15908	1.07743	0.878927
1	1367908_at	Gcsh	-0.424685	-0.955471	-0.98648	-1.09918	-1.00766	-0.365131	0.790628	0.41471	1.42879	1.49486	0.709618
1	1369730_a_at	Gfra4	-1.32242	-0.336718	-0.472402	-0.638775	-1.79765	0.327924	0.815178	0.775207	0.37535	1.43293	0.841374
1	1368307_at	Ggt7	1.26256	-1.09141	-2.0007	-0.254455	-0.504507	-0.382313	0.24138	0.066446	0.51025	1.30699	0.845762
1	1399098_at	Glo1	-1.30547	-0.966413	-0.876949	-0.451376	-1.28624	0.774608	0.563572	0.538889	1.12085	1.43773	0.450799
1	1370200_at	Glud1	-1.47633	-1.20107	-1.21149	-0.103016	0.075824	-0.356849	0.499273	1.0628	1.68868	0.593359	0.428833
1	1387878_at	Glud1	-1.81661	-1.16435	-0.627069	-0.321267	0.715109	-0.814172	0.706347	0.686142	0.681531	1.38315	0.571189
1	1367819_at	Got2	-0.923217	-1.98201	-0.534577	-0.701673	-0.013366	0.545845	0.950709	0.474334	1.25598	1.17327	-0.245298
1	1374648_at	Gpr155	-0.054618	-2.08269	-1.68121	0.809569	-0.066406	0.533192	0.202333	0.175384	0.401794	1.10743	0.655226
1	1374293_at	H2afj	-0.856106	-0.778396	-1.78434	-1.07839	0.546792	0.216789	0.054854	0.356978	0.96819	0.921121	1.43251
1	1372726_at	Hist1h4b	0.772976	-1.02321	-1.22202	-1.3842	-0.353544	-0.610755	0.384059	0.177883	1.42144	0.389263	1.44811
1	1374600_at	Hist1h4b	-0.320394	-0.638976	-0.276737	-1.89844	-1.04453	0.664757	0.699792	-0.279689	1.27608	0.447377	1.37076
1	1368872_a_at	Homer2	-0.260977	-1.57644	-1.70116	0.553211	0.684972	0.007266	-0.278378	-0.195622	0.193119	1.68177	0.892246
1	1372467_at	Hs6st1	-0.246526	-0.285626	-1.49259	-0.482647	-0.769866	-1.0052	0.043229	0.677487	1.98479	0.514506	1.06245
1	1377758_at	Hsd17b13	-0.803191	-1.19969	-0.729451	-0.609737	-1.39003	0.385758	0.668239	1.81813	0.580586	0.747147	0.532239
1	1367672_at	Hsd17b4	0.124928	-1.87184	-0.817021	-0.306856	-1.08056	-0.17678	1.47574	0.078599	0.600857	1.10647	0.866464
1	1369465_at	Hsd3b	-1.6952	-0.693632	-1.22135	-0.623361	-0.528727	0.552038	0.860441	0.884915	1.08192	1.20643	0.176527
1	1386884_at	Htra1	-0.533915	-0.074641	-1.13108	-1.0241	-1.24701	-0.016207	-0.34731	0.389921	0.911204	1.55819	1.51494
1	1373797_at	Hyal3	-1.34464	-0.884766	-1.0707	-0.621833	-0.043565	-0.271161	0.73791	-0.215944	1.12343	0.752487	1.83879
1	1388403_at	Idh2	-0.823094	-0.889667	-1.34585	-0.997126	-0.760597	0.862174	1.36099	0.665436	1.18483	0.834436	-0.091535
1	1387063_at	Ihpk2	-1.75264	0.121509	-0.824804	-1.16401	-0.331905	-0.219737	0.531333	0.257343	0.879747	1.73347	0.76969
1	1370331_at	Il11ra1	1.19947	-0.58272	-1.68486	-1.00507	-1.26454	0.481287	-0.132338	0.433035	0.709719	0.66853	1.17747
1	1370592_at	Keg1	-1.54255	-0.236078	-0.606367	-0.352788	-1.47064	-0.467243	1.07828	0.628612	0.880702	0.745655	1.34242
1	1387375_at	Khk	-0.392794	-0.956642	-1.20484	-0.948306	-0.639359	-0.093761	0.500224	0.565397	2.15848	0.964835	0.046764
1	1391611_at	Kif12	-1.2982	-0.810665	-0.197607	-0.515788	0.008616	-0.503404	0.520933	-0.894449	1.05777	0.467035	2.16576
1	1383013_at	Klf13	-1.4274	-0.441327	-0.712755	-0.629023	-0.427732	-0.812697	2.01281	0.409358	0.162869	1.06399	0.801908
1	1367887_at	Lcat	-0.18899	-1.29283	-1.80785	-0.568075	-0.343979	-0.060468	0.074535	0.73266	1.01542	1.09601	1.34357
1	1380546_at	LOC298250	-0.922681	-1.02096	-1.262	-0.856427	-0.435967	-0.12264	0.817384	0.953453	1.0111	1.72096	0.117781
1	1398909_at	LOC301124	-0.289841	-1.28036	-1.57034	-1.28234	-0.156849	0.689418	0.520732	0.202236	0.988468	1.04756	1.13132
1	1377417_at	LOC363328	-1.03696	-1.32397	-0.45909	-0.194253	0.773167	-0.973695	-0.754187	0.286829	1.35169	0.862128	1.46835
1	1372213_at	LOC500300	-0.135353	-0.194543	0.268016	-1.87354	-1.53746	0.473633	-0.157168	-0.038618	1.29243	1.31684	0.585754
1	1372920_at	LOC680409	-0.714795	-1.32016	-0.966247	-0.802797	-1.1641	0.179999	0.662126	0.951921	0.843831	1.23229	1.09793
1	1388526_at	LOC681913	-0.513374	-0.347428	-0.693716	-0.858949	-1.29965	-1.16357	1.65733	0.83799	0.804696	0.703862	0.872809
1	1372718_at	LOC685029	-1.33876	-0.549685	-0.429242	-1.19572	-1.11595	0.00324	0.504013	1.29049	0.506978	0.872613	1.45202
1	1383796_at	LOC690745	0.792948	-0.225683	0.052281	-1.09596	-1.96944	-0.558408	0.104134	-0.206588	0.561687	1.67146	0.873566
1	1371025_at	Masp2	-0.471829	-1.31438	-1.23924	-0.834957	-0.680338	-0.254676	0.963712	0.658615	0.585392	1.6373	0.950395
1	1376852_at	Mccc1	-0.239556	-0.727158	-2.05224	-0.625852	-0.920971	0.929392	1.07601	0.687029	0.738029	0.941544	0.193771
1	1372091_at	Mid1ip1	-0.180345	-2.11258	-1.07074	0.226453	-0.880988	0.452327	0.373641	0.249957	1.36761	0.870282	0.704387
1	1369023_at	Mipep	-0.440645	-0.910565	-0.983712	-1.1566	-1.17236	0.570929	1.3784	1.25794	0.781122	0.907935	-0.232436
1	1368071_at	Mosc2	0.152341	-1.04034	-1.38423	-0.923779	-1.13179	0.037798	1.74148	0.98743	0.397833	0.580509	0.58275
1	1372128_at	Mrps12	-0.361362	-1.5291	-1.55151	-0.101146	-0.578839	0.057513	0.437259	0.457609	0.308818	1.1242	1.73657
1	1388874_at	Mtss1	-1.3401	0.540343	0.453213	-1.50009	-1.2748	-0.432866	1.57089	0.543086	0.157561	0.771409	0.511356
1	1370778_at	Mup5	-1.34688	-0.285363	-1.09872	-0.989017	-0.69278	-0.462938	0.525869	1.48357	0.894188	1.02648	0.945587
1	1372093_at	Mxi1	0.758781	-2.28477	-1.28542	-0.227649	0.139458	0.155911	1.25022	0.117065	0.336433	0.855736	0.184232
1	1369720_at	Myo1b	-1.99578	0.008338	0.502123	-1.23621	-0.658649	-0.446559	1.37546	0.490329	0.95513	0.340418	0.665394
1	1371323_at	Ndufa4	-1.27952	-1.35244	-0.201522	-1.08641	-0.740896	0.778385	1.43986	0.646479	0.994547	0.822983	-0.021466
1	1371371_at	Ndufb4	-0.46554	-1.90529	-1.06632	-0.487758	-0.445036	0.525365	0.31645	0.129126	0.691307	1.50146	1.20624
1	1388414_at	Ndufs5	-1.52087	-0.950077	-0.838946	-0.709026	-0.173149	0.338322	-0.024808	0.044413	1.67274	1.46596	0.695453
1	1371041_at	Ndufv2	-1.7524	-1.28676	-0.569583	-0.160721	-0.449084	0.267702	0.181898	0.328015	0.677807	1.72228	1.04085
1	1368566_a_at	Ndufv3l	-1.41743	-0.790839	-1.08854	-0.510359	-0.736134	0.190151	0.190932	0.20979	1.44544	1.13153	1.37546
1	1369678_a_at	Nfia	-0.343304	-1.11322	-1.12567	-0.755613	-1.26676	-0.099347	1.4896	0.788058	0.856513	0.346318	1.22343
1	1390454_at	Nipsnap1	-0.230399	-1.40078	-1.35075	-1.36249	-0.253861	0.960252	1.35992	0.773829	0.760122	0.457047	0.287109
1	1388537_at	Nipsnap1	-1.02235	-0.961742	-1.19601	-0.92866	-0.702881	0.889088	1.42926	1.15686	0.881998	0.535604	-0.081168
1	1368895_at	Nlgn2	0.844152	-0.374148	-1.31787	0.06085	-0.217094	-2.02182	1.03211	-0.397009	0.489606	0.983369	0.917849
1	1371483_at	Nnt	-1.01362	-1.42483	-0.639692	-0.650765	-1.0919	1.06197	0.484653	0.443783	1.55609	0.886711	0.387599
1	1368797_at	Nr1i3	-1.00624	-0.979184	-1.00793	-0.348578	-0.552947	-1.04574	0.654706	0.826437	1.22048	1.55777	0.681217
1	1387152_at	Nrbf2	-2.02901	0.694603	-0.639849	-0.590631	-0.192001	-0.301017	-0.693839	1.54325	0.850223	0.621776	0.736496
1	1368091_at	Oplah	-0.568481	-1.60018	-1.66452	0.458966	0.062037	0.381341	0.320364	-0.463189	0.438283	1.2741	1.36128
1	1371978_at	Osbpl9	-0.228451	-2.23987	-0.759225	-0.374974	-0.260365	0.449114	0.518433	0.718093	1.74436	0.324486	0.108397
1	1386917_at	Pcx	-0.181894	0.436005	-0.828191	-1.06198	-1.51735	-0.875436	-0.148482	0.800402	1.18508	0.634873	1.55698
1	1369473_at	Pgm1	-0.347948	-2.13598	-0.709827	-0.354903	-0.340009	-0.050905	0.210194	0.482405	0.37879	1.30207	1.56612
1	1371974_at	Phyhd1	0.122212	-0.920927	-0.609473	-1.29838	-1.62847	-0.159924	1.2074	1.04793	0.489613	0.681078	1.06895
1	1387263_at	Pklr	-0.100628	0.559167	0.050999	-1.4051	-1.00659	-1.37744	-0.611705	0.300107	1.31379	1.19436	1.08304
1	1373419_at	Ptprg	-0.989911	-1.10259	-1.31602	-0.169614	-0.253913	-0.230951	0.687278	0.259966	0.2772	2.21941	0.619151
1	1368096_at	Rab7l1	-1.00101	-1.56737	-0.526079	-0.897073	-0.314345	-0.140366	1.29181	0.918135	1.5316	0.695482	0.009214
1	1377338_at	Rad1	0.067617	-1.08104	-0.138504	-1.48493	-1.11294	-0.163169	0.508812	2.01372	0.909692	0.040039	0.440698
1	1390108_at	RGD1306192	-0.156325	-1.36479	-1.38311	-0.165299	-1.29902	0.595211	1.08522	1.52114	0.579028	0.550079	0.03787
1	1388848_at	RGD1308350	-0.626701	-1.52094	-1.21219	-0.606087	-0.017413	-0.187623	1.1596	-0.36278	0.811962	1.23737	1.3248
1	1377307_at	RGD1309879	-1.58225	0.023288	-1.38345	-0.13685	-1.18593	0.834111	0.102836	1.1806	1.28144	0.573588	0.292612
1	1372044_at	RGD1310348	-1.44969	-0.858312	-1.21243	-0.333722	-0.470004	-0.619079	0.899983	1.13481	1.07942	0.772043	1.05698
1	1388827_at	RGD1560813	0.562349	-0.706074	-0.606993	-1.01785	-1.93659	0.050316	1.16524	-0.228464	0.585868	1.03863	1.09356
1	1371379_at	RGD1563422	0.473791	-0.7997	-1.63643	-0.753698	-0.515845	-0.716854	-0.227649	0.607066	1.37486	1.53976	0.654698
1	1375526_at	RGD1563438	0.632183	-1.13677	-1.21386	-1.47155	-0.825233	-0.059897	0.267893	0.498572	1.11036	1.18596	1.01234
1	1372181_at	Rpa1	-0.315732	-0.841926	-1.36029	-1.20813	-0.144535	-0.165167	1.81871	-0.010173	1.34313	0.848711	0.0354
1	1372845_at	Rpp21	-0.374683	-0.706578	-1.1165	-0.915796	-0.835166	0.292792	-0.639652	0.378241	0.977561	0.894173	2.0456
1	1369691_at	Scn3a	-0.800063	-0.995163	-0.682818	-0.346145	0.399261	-0.924384	-1.08965	1.51797	0.768951	1.50678	0.645272
1	1376174_at	Serpina11	-0.09244	-1.60247	-1.16359	-0.678447	-0.607631	0.18269	0.151486	-0.005499	0.946776	1.14183	1.7273
1	1388172_at	Slc22a9	-0.871945	0.382824	-1.25904	-0.496905	-1.6435	0.015488	-0.036387	0.357501	0.960535	1.02165	1.56978
1	1387325_at	Slc27a5	-0.934883	-0.993757	-0.624986	-1.16796	-0.891438	-0.392022	1.03527	0.738451	1.00478	0.707126	1.51942
1	1386960_at	Slc37a4	-1.30818	-0.810231	-0.471911	-0.588548	-1.14616	-0.69185	0.94401	0.623929	1.25947	1.03505	1.15443
1	1389113_at	Slc45a3	-0.445679	-0.182189	-0.893773	-1.56835	-0.82417	0.010595	-0.601477	0.901067	0.734845	1.45244	1.41668
1	1389933_at	Smek1	-0.133351	-1.38694	-1.70843	-0.254211	-0.181114	0.021192	0.96921	0.278898	0.568624	1.92156	-0.09544
1	1388753_at	Sulf2	-0.680807	-0.607186	-1.41887	-0.990654	-0.999128	0.198203	1.76033	0.943446	0.377301	0.703703	0.713658
1	1387314_at	Sult1b1	-1.26877	-1.90211	-0.556848	-0.604962	-0.037351	0.23736	0.784851	1.40407	0.718472	0.916064	0.30923
1	1370264_at	Syne1	-1.17247	-0.825376	-0.95506	-0.039606	-1.2043	0.277285	-0.369606	1.65394	1.31265	0.532044	0.790505
1	1390107_at	Sytl2	0.062015	-1.13964	-1.09771	-0.812479	-0.385438	0.327831	-0.991136	1.03178	-0.000201	1.58728	1.4177
1	1371309_at	Tegt	-0.287808	-0.13096	-1.88004	-0.799953	-0.892326	-0.271722	0.416547	0.366202	1.33557	0.590249	1.55425
1	1388497_at	Them2	-0.554459	-1.20012	-1.48195	-0.616842	-0.998035	0.055756	0.85165	1.19113	0.976751	0.910521	0.865593
1	1371400_at	Thrsp	-0.398361	0.056114	-0.127347	-1.0993	-1.5412	-0.831918	0.103888	-0.012434	0.891044	1.05444	1.90508
1	1370150_a_at	Thrsp	-0.410732	-0.01961	-0.074081	-1.11257	-1.60537	-0.828982	0.178904	0.00475	1.19337	0.955702	1.71862
1	1372926_at	Timp3	-1.87666	1.34002	-0.623279	-0.536348	-0.797046	-0.60147	-0.195766	1.05857	1.04972	0.433589	0.748667
1	1386859_at	Tkt	0.18575	0.296662	-1.28475	-0.960325	-1.32508	-0.655508	-0.030963	-0.036556	0.90727	1.64993	1.25357
1	1389338_at	Tmem126b	0.047741	-1.31919	-1.37622	-0.830064	-0.484386	0.186385	1.32627	-0.083526	0.562972	1.81619	0.153826
1	1375278_at	Trim2	-1.01251	-1.61203	-1.29185	0.062757	-0.253433	0.416658	1.32456	1.30214	0.948588	0.291064	-0.175947
1	1388863_at	Ube2a	-0.045689	-0.972294	-1.61136	-0.010467	-0.933063	-0.909083	1.13903	0.212921	1.08372	1.29529	0.750989
1	1375197_at	Uqcr	-1.71758	-1.38565	-0.778391	-0.534836	0.217099	0.544158	0.77716	0.179357	1.31631	1.22524	0.157126
1	1369970_at	Vamp8	0.232799	-1.75514	-0.349368	-0.5984	-1.06134	0.409413	2.15211	0.080524	0.259661	0.620921	0.008824
1	1376446_at	Visa	0.030724	-1.41912	-0.704082	-0.849131	-0.062291	-0.272024	-0.672709	0.11045	0.347868	1.66267	1.82765
1	1388330_at	Vkorc1	-0.539182	-1.34865	-0.914677	-0.568535	-0.767262	0.529678	-0.383866	0.052315	0.753178	1.41255	1.77444
1	1370645_at	Vom2r18	0.125353	0.11788	-0.946989	0.155861	0.077626	-1.35324	-1.69883	1.46099	1.30095	0.056235	0.704173
1	1387129_at	Xrcc1	-0.030219	-0.838108	-1.58203	-0.723653	-0.509957	-0.339048	1.09936	-0.08344	0.176373	1.98194	0.848782
1	1387870_at	Zfp36	-1.75129	1.33957	0.043239	-1.21477	-0.268743	-0.89109	0.092953	0.152749	1.29885	0.176477	1.02206
1	1372319_at	Zhx3	-1.45878	-1.10325	-0.471889	-0.583348	-0.957163	-0.302545	1.1811	0.847671	0.549968	1.26564	1.0326
1	AFFX-ThrX-M_at		-0.296308	-0.751072	0.546717	-2.19922	0.770173	-0.696145	-0.631148	0.814144	0.702355	0.689028	1.05148
2	1370241_at	AA800502	0.282451	-2.04725	-0.684074	-1.01473	-0.696336	0.42294	0.396582	0.874935	0.18004	1.12331	1.16213
2	1377720_x_at	AA892765	-1.04863	-1.10703	-1.67309	-0.320582	-0.134631	-0.363875	1.01425	0.714673	0.570614	1.1743	1.174
2	1367906_at	Acp2	-0.438737	-1.86268	-1.31903	-0.565731	-0.196531	0.104686	0.656129	0.736247	0.39609	1.23917	1.25039
2	1372170_at	Acy1	-1.27439	-1.14731	-1.59517	-0.060922	0.369173	-0.48738	1.37242	0.325801	1.03271	0.796189	0.668886
2	1389363_at	Adi1	-0.140603	-0.766191	-1.20868	-1.54565	-0.979285	0.540951	0.897414	1.45841	0.945614	0.128198	0.669823
2	1371381_at	AI007981	-2.1492	0.15938	-1.01093	-0.905905	-0.016601	-0.138616	0.540287	0.637448	0.839721	1.03111	1.01331
2	1374943_at	AI170809	-0.306036	-0.603825	-1.60269	-1.24749	-0.911458	0.295991	1.1878	0.702347	1.41577	0.440155	0.629437
2	1388558_at	AI171802	0.148139	-1.36267	-1.73712	-0.421231	-1.07228	0.779274	1.32459	0.506725	0.456987	0.694217	0.683372
2	1367945_at	Atox1	-1.06745	-1.03565	-1.51688	-0.441725	-0.584033	0.090127	0.766486	0.54484	1.16142	0.521682	1.56119
2	1385757_at	BF397258	-0.198352	-0.909777	-1.71969	-0.752225	0.208271	-0.919598	0.974559	0.921748	0.034158	1.43857	0.92234
2	1367929_at	Cd59	-0.192502	-0.810883	-1.28824	-1.32939	-0.589724	0.387025	0.537364	0.929529	1.9519	-0.207618	0.612543
2	1374620_at	Ceacam1	-0.23553	-1.00689	-1.76189	-0.762765	-0.750754	0.232102	0.338922	0.990172	1.59493	0.50631	0.85538
2	1368366_at	Cml2	-0.888412	-0.498251	-0.337419	-2.02738	0.074459	-0.733754	0.970286	1.07221	1.13303	0.449299	0.785928
2	1367629_at	Cox7a2	-1.15077	-1.68221	-0.580897	-1.05298	-0.122881	0.894774	1.52921	0.329408	0.700575	0.543685	0.592095
2	1371387_at	Cox7b	-1.04239	-1.37154	-0.693201	-1.03963	-0.481271	0.241321	1.40975	0.521968	0.162403	1.5116	0.78098
2	1370329_at	Cyp2d4v1	-1.58325	-0.827019	-1.17957	-0.500774	-0.890196	0.535619	1.10723	0.942619	0.897707	0.900584	0.59704
2	1369491_at	Dao1	-0.542749	-1.23509	-1.36712	-1.17508	-0.566459	0.356848	1.09736	0.747992	0.470469	1.2592	0.954632
2	1386908_at	Glrx1	-0.678327	-1.27884	-1.33835	-0.756314	-0.993626	0.656917	0.656254	0.703597	0.95451	1.29642	0.777759
2	1367705_at	Glrx1	-0.530413	-1.69646	-0.816774	-0.817389	-0.77734	0.658539	0.915566	0.004667	0.759255	1.60126	0.699083
2	1387052_at	Gpt1	-1.56728	-1.16646	-0.845741	-0.614914	-0.330465	-0.179671	1.18952	0.787998	0.786131	0.517281	1.4236
2	1386321_s_at	H31287	-1.00918	-0.46677	-0.635804	-1.75615	0.183755	-0.708483	1.10295	0.99517	0.15345	1.40006	0.740996
2	1372762_at	Hddc3	-0.096487	-1.02367	-1.00605	-2.02189	-0.096297	0.288011	1.31774	0.301143	0.526805	0.848577	0.96212
2	1372004_at	Hebp1	-0.571294	-0.943154	-1.65151	-0.872221	-0.73664	0.296929	0.731892	1.07001	1.52241	0.551124	0.60246
2	1369456_at	Htr2b	-0.852552	-1.09574	-1.55435	0.041356	0.942129	-1.23182	0.592495	0.997446	0.865064	0.25063	1.04533
2	1387226_at	Ina	0.442373	-1.4137	-0.976189	-1.26428	-0.378423	0.365068	-0.586459	1.76754	0.928301	0.444787	0.670988
2	1387061_at	Jup	0.246646	-1.6359	-1.68351	-0.510486	-0.565645	0.731432	1.22698	0.011414	0.390141	0.728165	1.06076
2	1388501_at	MGC125239	-0.16504	-1.27951	-1.94802	-0.54856	-0.616858	0.593033	0.738779	0.921906	1.24563	0.534062	0.524586
2	1393061_at	MGC95155	-0.407123	-1.51198	-1.14934	-0.814433	-0.980308	0.356753	1.32499	0.993695	0.995153	0.471534	0.721054
2	1389288_at	Ndufa2	-1.19701	-0.648176	-1.73618	-0.503354	-0.785745	0.809347	0.440148	0.892594	1.06499	1.05399	0.609388
2	1373036_at	RGD1561455	-0.01252	-1.17707	-1.69895	-0.761264	-0.952115	0.510187	1.11153	1.35242	0.404992	0.663264	0.559529
2	1376919_at	RGD1562317	-0.201119	-1.02659	-1.46071	-1.0528	-1.15502	0.884149	0.697744	1.28145	0.710085	0.802311	0.520498
2	1369957_at	Rgs5	-0.866325	-0.300383	-2.17853	-0.636728	-0.113561	-0.081872	1.17563	0.568411	0.401604	0.845982	1.18577
2	1398295_at	Slc29a1	-0.102905	-1.64319	-1.50393	-0.705212	-0.700289	1.02326	0.895619	0.438336	0.370562	0.92487	1.00288
2	1387435_at	St8sia3	-0.185227	-1.22568	-1.8973	-0.90547	-0.460634	0.657566	0.775679	0.761274	0.499558	0.927798	1.05243
2	1373204_at	Tmem176a	0.152132	-1.11481	-1.69599	-1.17215	-0.509984	0.14185	0.608319	0.69014	1.20664	0.363881	1.32997
2	1372739_at	Tspan31	-0.874656	-2.09475	-1.27597	0.083249	0.192417	0.59739	0.898152	0.432723	0.168296	1.08064	0.792499
2	1369850_at	Ugt2a1	-0.713285	-1.38945	-1.50843	-0.659479	-0.382969	0.164206	1.5425	0.643434	0.520579	0.784047	0.998853
2	1371415_at	Uqcrh	-1.30886	-2.08128	-0.406457	-0.521921	-0.050313	0.909167	0.731283	0.568289	0.30699	1.02519	0.827917
3	1372337_at	AA800242	0.613494	-0.768039	-0.391779	1.04469	1.26132	1.62495	-0.246078	-1.37189	-0.580377	-0.057251	-1.12904
3	1373680_at	AA800708	0.76888	-0.631647	0.916056	1.87355	0.416646	-0.234585	-0.74214	-0.135907	-1.93423	-0.345062	0.048442
3	1374746_at	AA891922	1.61386	-0.350815	1.53507	0.211036	0.803199	-0.855038	-0.399663	0.356726	-1.40314	-0.976389	-0.534842
3	1393516_at	AA892335	0.45217	-0.951705	2.20738	0.700934	0.568413	-0.036207	0.409394	-0.550538	-0.922103	-0.696349	-1.18139
3	1385879_at	AA893004	1.14994	0.426037	1.16995	0.781799	0.281714	0.183094	-0.05812	-1.79811	0.152221	-0.631998	-1.65653
3	1399096_at	AA894279	2.07807	0.760564	-0.269524	0.465809	-0.303375	0.468249	0.141417	-1.18931	0.204976	-0.826055	-1.53082
3	1388469_at	AA945615	0.776676	1.66085	1.00009	0.104603	0.227622	0.010792	-1.47901	0.015195	-0.157183	-0.361888	-1.79775
3	1376629_at	AA946327	-0.895626	0.594004	1.44197	2.00579	-0.335136	-0.43409	-1.21359	0.313412	-0.258525	-0.433162	-0.78505
3	1399140_at	AA965202	0.326722	0.577982	1.08876	1.22066	0.869071	-1.28123	0.091645	-1.9682	-0.225759	-0.74289	0.043228
3	1398975_at	Aamp	0.639519	0.597629	1.24829	1.23072	0.94409	-0.70906	-0.596791	-1.77697	-0.648617	-0.912217	-0.016585
3	1388394_at	Aars	0.275813	-0.203311	2.00851	1.00749	0.467792	-0.456875	0.418969	-1.44211	-1.16599	-0.889214	-0.021077
3	1368330_at	Aatf	0.55464	2.2214	0.902587	0.114829	0.052922	-0.581321	0.009154	-0.233574	-0.481343	-1.1616	-1.39769
3	1388601_at	Abt1	-0.580498	2.37354	0.82029	-0.062017	0.745132	-0.155199	-0.276389	-0.888557	-0.038734	-0.8488	-1.08877
3	1374555_at	Acbd6	0.292839	1.48036	1.60838	0.913296	-0.013517	-0.638557	-0.136619	-0.863088	-1.1817	-1.30776	-0.153635
3	1370857_at	Acta2	-0.136328	-0.993997	-1.08928	1.95111	1.42868	0.58564	-1.12518	-0.579827	0.012051	0.051428	-0.104306
3	1371327_a_at	Actg1	0.273294	-1.47962	0.163242	1.49504	1.38468	0.877432	-0.99573	-1.21636	-0.510792	0.170328	-0.16151
3	1390418_at	Actr1b	0.280875	-0.200798	1.27907	2.05028	0.340676	-0.953583	-1.2289	-0.429973	-1.13359	-0.135525	0.131474
3	1370890_at	Actr3	0.399755	0.483246	1.2159	1.17715	0.96998	-0.977119	-0.510503	-1.02361	-1.16132	-1.29309	0.719607
3	1383671_at	Adam9	0.240625	-0.335594	0.667965	1.64678	0.669373	-0.387134	0.394293	-2.01018	-0.909586	-0.712692	0.736151
3	1388487_at	Add1	1.68466	0.682873	0.878919	0.070937	0.693474	-0.667042	0.400107	-1.21116	-0.952032	-0.012704	-1.56803
3	1371345_at	AI008699	-0.426537	-1.19768	-0.257567	1.4487	0.966432	1.39486	-1.22304	-0.973716	-0.49539	0.804915	-0.040974
3	1372292_at	AI009732	-0.334956	0.819731	1.15516	0.894421	1.65094	-0.301556	-0.604431	-1.59803	-0.898364	-0.050628	-0.732296
3	1374072_at	AI010272	-0.518736	2.27532	1.25607	0.148678	-0.535245	-0.477376	-1.10843	0.259288	-0.019306	-0.237725	-1.04255
3	1375904_at	AI011285	-0.541452	0.807791	2.23314	0.981074	0.299118	-0.667793	-0.96993	-0.014843	-0.798079	-0.431709	-0.897315
3	1379429_at	AI045807	-1.31374	1.27571	1.62804	1.13801	0.382147	-0.925318	-0.952196	0.076331	-0.252867	-0.241116	-0.815008
3	1375412_at	AI101331	-0.396108	0.575119	2.10442	1.28892	0.507139	-0.725696	-1.10466	-0.509166	-0.896038	-0.429514	-0.414416
3	1389331_at	AI104371	-0.634264	0.791573	0.194558	2.57112	0.254008	-0.638629	-1.14767	-0.366849	-0.481044	-0.370928	-0.171865
3	1390530_at	AI169239	1.09275	-0.933049	2.21556	0.741143	-0.655671	-0.229349	0.364229	-0.466109	-0.940904	-0.431232	-0.757372
3	1372242_at	AI169598	-0.791993	0.829956	2.07005	1.10877	0.566529	-0.903806	-1.03664	-0.396396	-0.742903	-0.336395	-0.367175
3	1389015_at	AI171982	-0.203643	0.986944	1.48857	1.50837	0.704184	-0.926753	-0.981721	-0.674956	-0.194909	-0.516877	-1.18921
3	1373463_at	AI172281	0.673211	1.8244	0.985641	0.2679	-0.457538	0.425604	-1.9605	-0.765203	-0.282548	-0.248326	-0.462639
3	1371949_at	AI229287	0.309874	-0.050215	2.16871	0.98149	0.120102	0.381228	-1.0224	-0.332718	-0.342421	-0.687485	-1.52617
3	1374316_at	AI229612	-0.114235	1.52719	1.36661	0.860626	0.458102	-0.433178	0.188815	-1.25245	-0.631267	-1.5789	-0.391318
3	1398964_at	AI231773	-0.161628	0.353051	2.7706	0.197906	0.022317	-0.306217	-0.252679	-0.558446	-1.08894	-0.518037	-0.457923
3	1390215_at	AI235499	0.495845	-0.467724	0.771295	1.58491	0.678355	0.578735	-1.90581	-0.140607	-0.480267	0.194168	-1.30889
3	1374180_at	AI236753	-0.53294	2.36373	1.15748	0.311786	0.262047	-0.541086	-0.769216	-0.205246	-0.890687	-0.920867	-0.234995
3	1373269_at	AI407751	0.405767	1.81676	0.82546	1.05085	-0.037309	-0.399057	0.113572	-0.260815	-0.6772	-1.5232	-1.31482
3	1372582_at	AI407847	-0.417681	-0.467291	1.37206	1.64044	0.778848	-0.177734	0.556206	-0.149105	-1.74407	-0.532063	-0.859607
3	1388926_at	AI409048	1.28059	1.56021	0.977872	0.035797	-0.394983	-0.231215	0.300547	0.055178	-1.47301	-1.42127	-0.689718
3	1376722_at	AI409108	-0.835683	0.241776	1.49864	1.40522	0.778241	0.026839	-1.95616	-0.076332	-0.085048	-0.299858	-0.697632
3	1371305_at	AI409193	-0.470547	-0.027347	1.06203	1.31725	1.27103	0.695854	0.070734	-1.28325	-1.13783	-0.137917	-1.36
3	1372568_at	AI411270	0.877526	1.82446	0.185669	-0.98921	-0.817436	0.545577	0.352647	0.229132	0.405058	-1.01819	-1.59523
3	1367504_at	AI411286	0.035622	-0.528433	-0.208076	2.61001	0.489707	-0.549458	-1.00765	-0.189917	-0.840491	0.617169	-0.428479
3	1373076_at	AI411577	-0.168737	2.23471	1.21936	-0.168136	-0.303444	-0.086539	-0.251908	-1.22045	0.324761	-1.26779	-0.311827
3	1367495_at	AI412457	-0.668212	1.45396	1.82633	0.861914	0.365158	-0.686943	-1.28582	-0.536374	-0.061583	-0.576642	-0.691783
3	1389980_at	AI412591	0.389895	-0.482967	0.593181	1.22895	1.19266	1.08268	-1.35009	-1.60561	-0.731832	0.134333	-0.451196
3	1392887_at	AI575082	-0.540501	-0.347871	0.196962	2.35175	0.493455	-0.207853	-0.194319	0.628068	-0.601976	-0.065485	-1.71223
3	1373039_at	AI600081	-0.813651	2.34763	1.14568	0.649977	-0.144733	-0.282274	-0.59275	-0.190457	-0.565269	-0.582042	-0.972111
3	1368718_at	Aldh1a7	0.216037	0.797619	0.668097	1.62336	0.33982	0.087518	0.634996	-0.798213	-0.453204	-1.63461	-1.48142
3	1372902_at	Alg12	-0.432637	-1.4662	0.314431	1.66177	1.52934	-0.001148	-1.32787	-0.575099	-0.349002	0.463093	0.183323
3	1368243_at	Amhr2	0.144638	-0.070339	-0.357783	2.24361	0.409238	-0.270152	-1.3511	-0.638494	-0.817399	1.19654	-0.488765
3	1371627_at	Amotl1	1.13852	0.980144	1.30238	0.32048	-0.027411	0.112799	-0.968544	-0.769866	0.472944	-1.94995	-0.611504
3	1398432_at	Ankrd28	-0.028831	0.879226	2.12462	0.792166	0.596864	-0.485252	-0.547669	-0.59674	-0.876712	-0.514885	-1.34279
3	1387376_at	Aox1	1.40398	2.03773	0.014043	0.004452	-0.337281	-0.369369	-0.227684	0.146358	-0.310656	-0.602931	-1.75864
3	1386910_a_at	Apex1	-0.141575	1.28888	1.3187	0.657427	1.2429	-1.70697	-0.69115	-0.440984	-0.417319	-0.218248	-0.891668
3	1371571_at	App	1.58881	1.19116	0.982477	0.07454	0.335507	0.145366	-0.497627	-0.081562	-1.09585	-1.3707	-1.27212
3	1398817_at	Arf1	-0.59315	-0.809249	0.92543	1.17626	2.00798	-0.507602	0.082926	-1.49662	-0.281833	-0.180005	-0.324127
3	1369998_at	Arf6	-0.844952	0.831199	0.668575	2.22831	0.348918	-0.789904	-0.562589	-0.541354	0.458837	-0.864118	-0.932917
3	1373958_at	Armcx3	0.525389	2.0636	-0.174237	-0.355827	-0.156912	0.735718	-0.986726	0.495507	0.432368	-1.36449	-1.21439
3	1375137_at	Arpc2	1.85523	0.612952	0.332546	0.912353	0.004851	0.268218	-0.210551	-1.52474	0.036108	-0.841932	-1.44504
3	1371021_at	Arsb	-0.594976	0.763407	0.593419	1.92101	0.903695	0.495369	-0.431017	-0.400392	-1.30749	-1.05946	-0.883564
3	1389021_at	Asnsd1	-0.615987	0.697823	2.4182	0.808788	0.410942	-0.431893	-0.680048	-0.82356	-0.569605	-0.79906	-0.415596
3	1373287_at	Atoh8	-0.422325	0.885174	1.20223	0.638312	0.900915	0.686646	-0.685108	-0.264429	0.158806	-2.06585	-1.03437
3	1367814_at	Atp1b1	-1.34541	1.16573	1.54887	1.00407	0.418415	-1.371	-0.897944	-0.040064	0.246834	-0.022586	-0.706923
3	1398930_at	Atp6v0b	0.224144	-1.23641	0.953945	1.0579	1.91527	-0.647243	-0.855853	-0.814705	0.392341	-0.85876	-0.130637
3	1389708_at	Atpbd4	0.380396	1.41086	0.83256	0.72311	-0.320205	0.517217	0.38929	-0.012624	-0.749999	-2.10401	-1.06659
3	1371643_at	AW143798	1.49156	1.78124	0.16733	0.126907	0.49951	-0.347131	-0.805296	-0.324373	-0.012727	-1.04987	-1.52715
3	1374663_at	AW526756	-0.203154	0.992057	1.12739	0.262163	-0.339761	-0.31965	-0.634734	-0.613713	1.38551	-2.12163	0.465527
3	1374285_at	AW531275	-0.317785	-0.553877	-0.58654	2.45047	1.01551	0.096022	-0.847546	-0.996817	-0.603764	-0.011026	0.355346
3	1372444_at	AW918352	-0.634614	1.46217	0.427704	1.92499	0.078884	-0.22947	0.072682	0.043486	-1.05888	-1.3643	-0.722653
3	1388490_at	Bap1	0.594245	0.126735	-0.518991	2.2794	0.402495	-0.236062	-0.307856	-1.53401	-0.47863	-0.943867	0.616542
3	1388158_at	Bat1a	0.425665	0.935382	1.40339	0.830566	0.906618	-0.682471	-0.788783	-1.68907	0.002188	-1.22816	-0.115326
3	1374323_at	Bccip	-0.201601	-0.198503	1.59548	1.21002	0.726598	0.537689	-0.617901	-1.05974	0.564132	-1.23862	-1.31755
3	1376583_at	BE095847	2.21	0.796403	-1.10482	0.618046	0.310609	-0.159101	-0.052457	-0.10818	-0.95612	-0.220145	-1.33423
3	1373678_at	BE098848	0.485188	-0.737067	0.05555	1.34432	1.38064	1.12255	-1.16031	-0.267391	0.129838	-1.0334	-1.31991
3	1376031_at	BE099769	-0.396894	1.73702	0.617807	0.871336	0.153686	0.333107	-1.06294	-0.490512	0.62487	-1.87888	-0.508602
3	1398969_at	BE104323	-0.174308	0.521263	2.40878	0.535322	-0.705857	-0.325146	0.301448	0.306115	-0.734765	-1.01081	-1.12204
3	1372169_at	BE108809	0.703428	-0.471546	1.77271	0.770905	0.619075	0.479471	-0.13312	-0.591551	-0.456976	-1.95114	-0.741249
3	1373858_at	BE109064	-0.998441	-2.16433	1.14357	-0.000459	0.928403	0.711426	-0.910337	0.000277	0.067393	0.787981	0.434523
3	1372355_at	BE109242	-0.548519	1.34692	1.98538	0.508051	0.447027	-0.22283	-0.952459	0.007002	-0.569556	-0.682738	-1.31828
3	1373092_at	BE109587	-1.2452	1.72464	1.54131	0.290192	0.471533	-0.65013	-0.521716	0.607154	-0.982762	-0.639461	-0.595555
3	1398988_at	BE110642	-0.276479	0.747913	1.66601	1.75479	-0.194391	-0.588967	-0.671915	-0.294189	-0.105778	-0.518123	-1.51887
3	1398396_at	BF281315	0.258021	0.876123	2.10282	-0.248953	-0.265272	0.479079	-1.29067	0.662746	-0.817176	-0.696329	-1.06039
3	1388585_at	BF281959	-0.673347	0.274426	0.11412	1.39403	1.00096	-1.10789	-0.494726	-1.32659	-0.414867	-0.466504	1.70038
3	1372255_at	BF283284	0.124517	1.25425	1.64367	0.779018	0.835318	-0.581321	-0.377903	-0.632942	-0.50643	-1.11728	-1.42089
3	1388707_at	BF284919	-0.344992	-0.07296	2.00298	1.23076	0.031162	0.471618	-0.000868	-1.17277	-0.884081	-1.39648	0.135624
3	1374265_at	BF395101	0.142507	1.53038	1.42607	1.05489	0.361847	-1.04043	-0.211533	-0.307307	-1.23924	-0.605132	-1.11205
3	1377263_at	BF399036	-0.770295	1.40417	1.59175	1.12632	-0.928424	0.277229	-0.618974	-0.267148	-0.006507	-1.45391	-0.354208
3	1374370_at	BF403383	1.46188	0.052038	-0.429787	1.16522	0.034701	0.55039	-1.77389	0.230116	-1.52962	0.591542	-0.352585
3	1375113_at	BF406251	-0.025914	0.052139	2.19443	-0.200308	0.804984	-0.0191	-0.871491	-0.497687	-1.39276	-0.900968	0.856669
3	1383265_at	BF408403	2.22452	0.110123	-0.475404	-0.572391	-0.934625	1.01778	-0.042568	-0.428894	-0.945294	0.888218	-0.841466
3	1376616_at	BF551036	0.581135	0.560249	0.268498	1.66055	0.542453	-0.023387	-0.400811	-1.10915	0.414687	-2.12764	-0.366585
3	1367472_at	BG153295	0.377648	-0.114005	0.365629	1.34205	2.01972	-0.117177	-0.86185	-0.418357	-0.557232	-0.510876	-1.52555
3	1390701_at	BG372551	-0.071111	0.755582	0.123658	2.03979	0.696159	-0.485107	0.041897	-1.47904	-0.555225	-1.38817	0.321566
3	1376006_at	BG373799	-0.212844	0.694977	1.56493	0.999517	-0.994824	0.883682	-0.710278	0.223642	0.03895	-0.694958	-1.79279
3	1370967_at	BG374683	1.72556	0.861046	1.28172	0.309215	-0.417379	0.272246	-0.442878	-1.5923	-0.419746	-1.0555	-0.521995
3	1373738_at	BG379494	-0.495959	0.835239	1.88139	1.04881	0.722585	0.072997	-0.623103	-0.957543	-0.910867	-1.29493	-0.278625
3	1376921_at	BG381722	-0.643131	0.519599	1.59341	0.902982	1.57258	-0.65394	-1.10932	-1.00456	-0.206105	-0.093775	-0.877741
3	1371509_at	BG666773	0.093004	1.91397	0.73934	0.143952	0.900259	-0.728577	-0.196236	-0.733996	-0.377193	0.16214	-1.91667
3	1376291_at	BI282331	-0.931024	0.073415	2.10346	1.02592	0.511885	-1.21561	-0.958298	0.541806	-0.658853	0.021645	-0.514351
3	1372043_at	BI282363	-0.240004	0.220873	1.29676	1.47836	1.1253	-0.505784	-1.57604	-1.05091	-0.732436	0.427527	-0.443653
3	1372826_at	BI285718	-0.627988	0.897229	1.67187	0.692176	0.530612	-0.039164	-1.13169	-1.58097	-0.938859	-0.207178	0.733968
3	1389633_at	BI290172	-0.529139	0.743364	0.941249	1.08535	0.881633	-0.395376	-1.23663	-1.54373	-0.125459	-0.965583	1.14431
3	1372371_at	BI303031	0.304396	0.640148	1.01951	1.40305	0.480735	-0.78996	0.491677	0.097025	-0.494261	-1.86809	-1.28424
3	1372160_at	Blcap	1.23862	1.49751	1.19118	-0.129527	-0.237597	0.098774	-1.57908	-0.188072	-0.047219	-0.427795	-1.41679
3	1376965_at	BM389656	-1.367	1.65143	1.14667	0.368674	1.0913	-0.497955	-1.09121	-0.627521	-0.277427	-0.820635	0.423673
3	1387871_at	BM389673	0.058521	0.21711	1.69071	1.45376	0.81299	-0.907997	-0.380344	-0.847687	-1.48515	-0.649453	0.037542
3	1374749_at	BM392169	1.04941	1.29066	0.983143	0.84352	-0.045849	0.403162	-0.678211	-0.679907	-1.15892	-0.258243	-1.74876
3	1371384_at	Btf3	-0.088816	0.412083	1.84742	1.51185	0.495421	-0.531484	-0.856361	-0.179936	-0.366568	-0.822832	-1.42077
3	1368072_at	Btg3	0.38038	0.817715	1.36457	1.32267	0.435263	-0.03296	-0.218831	-0.829879	-1.3661	-0.219465	-1.65337
3	1389569_at	Bxdc2	-0.858675	2.49378	0.97764	0.045193	-0.006804	-0.540883	0.100491	-0.303565	-0.128786	-1.10499	-0.673406
3	1367733_at	Ca2	-1.32183	0.265786	0.935852	1.84076	1.29461	-0.312549	-0.636788	-0.729462	-0.104098	-0.148967	-1.08332
3	1367972_at	Cand1	-0.4977	0.880313	1.85449	0.019533	-0.724809	0.258062	-0.171944	0.085653	1.0244	-1.62722	-1.10079
3	1368904_at	Capn10	-0.289148	0.948082	1.8288	0.990968	0.15177	-0.8398	-0.442759	-0.371997	-0.282838	-1.87489	0.181812
3	1371939_at	Caprin1	0.633253	-0.960598	0.867318	1.70573	0.934757	0.644586	-0.123903	-0.757424	-0.804498	-0.752745	-1.38648
3	1371938_at	Caprin1	-0.089452	-0.44965	1.89193	1.27532	0.99171	0.143598	-0.509923	-0.317014	-0.968144	-0.569004	-1.39938
3	1373475_at	Ccdc58	-0.268928	-0.568651	0.533655	2.27293	0.821544	0.38829	-0.066766	-0.058561	-0.971967	-0.717831	-1.36372
3	1369713_at	Cckbr	0.247951	-0.690135	0.210021	1.54854	0.784813	1.02285	-0.080052	-0.831268	-1.9357	0.523031	-0.800055
3	1371403_at	Cct3	0.171376	0.335336	1.69197	1.28106	0.843986	-0.01791	-0.302299	-0.549133	-0.801339	-1.11763	-1.53542
3	1371656_at	Cct4	0.490248	0.847088	1.70673	0.904701	0.719444	-0.273816	-0.35681	-0.448778	-0.993314	-1.429	-1.16649
3	1376570_at	Cct5	-0.032406	-0.097689	2.41035	1.04431	0.574916	-0.809148	-0.579773	-0.975555	-0.377619	-0.536288	-0.621095
3	1398960_at	Cct6a	-0.397759	0.299227	1.70036	1.70211	0.709507	-0.122886	-0.511429	-0.506394	-0.701538	-0.887994	-1.28321
3	1377006_at	Cct6a	0.52931	0.144711	0.975805	1.54597	-0.149331	-0.50647	0.62801	-1.18116	0.212231	-0.144203	-2.05487
3	1390325_at	Cd38	1.37566	1.16783	0.505602	1.07344	0.004683	-0.254253	-0.984008	-0.111008	-1.84248	-0.946403	0.010935
3	1388400_at	Cdc34	-0.439829	0.823656	1.08727	1.41498	0.765173	-0.26402	-0.673905	-2.07144	-0.684031	-0.17236	0.214496
3	1367475_at	Cdc42	0.505655	1.29264	1.88367	0.13733	0.246377	0.149627	-0.409541	-0.379517	-1.08935	-1.48012	-0.856763
3	1387259_at	Cdh2	1.88452	1.24615	0.363475	0.445374	-0.513588	-0.124263	0.072048	-0.141038	-0.67257	-0.764527	-1.79557
3	1398801_at	Cdk105	0.28271	0.764228	1.64251	0.811089	0.26766	-0.560497	0.307381	0.105856	-0.837599	-0.715745	-2.0676
3	1388443_at	Cdk2ap1	-0.313915	-0.732285	0.493293	1.23181	1.87465	0.13595	-1.97069	-0.35247	-0.199901	-0.012385	-0.154059
3	1374842_at	Cebpz	-0.959748	2.30601	0.882456	-0.157287	0.311481	-1.0812	-0.573038	0.218555	0.340518	-0.213492	-1.07426
3	1370363_at	Ces3	-1.4027	1.71075	0.796763	0.310515	0.431717	-0.284786	-0.376563	-0.470789	1.29917	-0.889805	-1.12428
3	1373824_at	Cfdp1	1.80729	-0.043648	1.03292	0.734967	0.565218	0.131105	-0.644212	-0.242417	-0.855707	-1.73933	-0.746175
3	1373001_at	Chchd4	-0.098042	1.71585	1.69856	0.271931	0.212097	-1.27267	-1.16194	-0.310008	-0.000644	-0.069499	-0.985643
3	1372134_at	Chchd6	-0.821842	-0.574289	0.648473	1.69371	1.7871	-0.346606	-1.39363	-0.367049	0.036433	-0.548158	-0.114131
3	1388386_at	Chmp1a	-0.114994	0.656823	1.35989	1.53029	0.292729	-0.437684	-0.893066	-1.64906	-0.971519	-0.434676	0.661272
3	1372498_at	Ciapin1	-1.81473	1.79628	1.20563	0.576242	-0.330455	-0.672814	-0.164963	-0.095488	0.350036	0.128656	-0.978386
3	1389179_at	Cidea	-1.39054	1.04146	0.954263	0.767003	0.8161	0.376746	-0.382748	-1.26492	0.82051	-0.258596	-1.47928
3	1389577_at	Cirh1a	-0.908682	1.74712	1.48746	0.63498	0.741899	-0.310871	-0.703969	-0.06985	-0.906948	-0.665768	-1.04537
3	1389392_at	Clcn6	-0.127588	-0.412093	-0.298409	2.45258	0.809816	0.290502	-0.082265	0.268673	-0.871784	-1.20343	-0.826006
3	1375633_at	Clic1	0.961828	-0.592668	0.831023	1.37161	0.479302	0.344158	-1.33233	-0.704391	-1.37922	-0.892385	0.913063
3	1387336_at	Cml4	1.4302	-0.207471	-0.118803	1.66846	0.332018	0.104756	0.342633	-0.506809	-0.959394	-0.17019	-1.9154
3	1376105_at	Col14a1	1.49405	1.51819	0.887082	0.375863	-0.265466	0.163054	-0.593877	-0.390026	-0.487999	-1.19657	-1.50431
3	1376170_at	Col14a1	2.34056	0.430839	0.50345	0.094667	-0.149212	-0.152809	-1.16842	0.056069	0.013149	-0.383087	-1.5852
3	1370864_at	Col1a1	0.938869	1.85706	0.472759	0.353045	-1.48306	0.699144	-0.329669	-0.275647	-1.45423	-0.264379	-0.513899
3	1370155_at	Col1a2	0.673463	1.65049	0.667542	0.211071	0.367943	0.128427	-1.0935	0.08385	-0.045529	-0.461438	-2.18232
3	1370959_at	Col3a1	0.831045	2.08396	0.748066	0.387012	-0.227242	0.277711	-1.28809	-0.89723	-0.236883	-0.523271	-1.15507
3	1371476_at	Cops4	1.19181	0.835517	1.42098	0.731611	-0.312878	0.098642	0.343598	-1.06313	-0.915492	-0.708682	-1.62197
3	1389897_at	Cops7a	0.516819	-1.26522	0.346782	1.92036	1.04348	0.222431	-0.931137	-0.482429	0.432597	-0.532931	-1.27076
3	1371658_at	Cox4nb	-0.183076	1.29206	1.99712	-0.410194	0.992336	-0.957384	-0.512664	-0.620307	0.079984	-0.541148	-1.13673
3	1368584_a_at	Cplx2	1.92059	0.316725	0.799264	0.576081	0.388346	-0.733163	-1.32578	-0.435824	-1.61132	0.017425	0.087662
3	1389293_at	Cpsf2	-0.025941	0.872426	1.84012	0.837105	0.578222	-0.527505	-0.38683	-0.267015	-0.386521	-0.575029	-1.95903
3	1390399_at	Crebl2	-0.473935	0.299337	1.18442	1.34189	1.05401	-0.275613	-0.710079	-0.937841	-1.92744	0.443378	0.001869
3	1398286_at	Csad	-1.3024	0.900072	1.20684	0.46981	-0.562369	1.01585	-0.012033	-1.32079	1.16931	-0.524479	-1.03981
3	1387863_at	Csde1	-0.330556	0.767394	1.63925	0.704496	1.1489	-0.035001	-0.235205	-0.481211	-0.509013	-1.9216	-0.747449
3	1370282_at	Csrp2	0.538706	1.05829	1.45434	0.580967	-0.11514	-0.919473	-2.08374	-0.396834	0.058944	0.528443	-0.704509
3	1389659_at	Ctla2a	0.865523	2.11166	0.955926	0.092518	-0.450087	-0.259653	-1.57766	-0.08789	-0.493136	-0.886749	-0.270456
3	1371921_at	Ctnna1	1.94935	0.144223	0.475914	0.591615	-0.453782	0.367855	0.822566	-0.540315	-1.60299	-1.18081	-0.573625
3	1390692_at	Ctps	-0.533539	1.22035	2.22886	0.552186	0.368013	-0.965703	-0.877936	-0.609196	-0.233069	-0.693168	-0.456794
3	1388583_at	Cxcl12	1.20624	1.18574	0.851293	-0.800967	-0.546049	0.513058	0.319609	0.254244	0.053269	-1.05358	-1.98285
3	1372064_at	Cxcl16	1.03473	0.763376	1.35037	-0.006214	0.771538	-0.232398	-0.14634	-1.93736	-1.41685	-0.284299	0.103441
3	1373544_at	Cxcl9	0.885291	1.41468	0.818358	0.749629	-0.35495	0.229515	-0.138829	0.167985	-0.855478	-2.07985	-0.836353
3	1389244_x_at	Cxcr4	-0.086175	-0.36896	2.14307	1.53484	0.271226	-0.321155	-0.458097	-0.477025	-0.982186	-0.107675	-1.14786
3	1371076_at	Cyp2b2	-0.367008	1.73944	0.554414	1.62587	-0.010522	-0.10658	0.063281	-0.246117	-0.688508	-1.12246	-1.44181
3	1367988_at	Cyp2c23	1.53731	1.27418	0.72327	0.17186	0.147807	-0.052881	-0.349352	0.295158	-0.692031	-1.72802	-1.32729
3	1371429_at	Dag1	-0.01565	0.119278	1.0931	1.49952	0.226657	-0.605898	-1.38851	-1.51544	-0.487301	-0.1993	1.27354
3	1398795_at	Dars	-1.01229	0.050203	2.03157	1.22234	-0.095611	0.118038	0.28015	0.06342	-0.185438	-0.957769	-1.51462
3	1371533_at	Dctn6	0.072161	0.12039	1.89832	1.22073	0.676161	-1.33628	-0.586564	-1.07368	-0.731303	0.407722	-0.667661
3	1388904_at	Dd25	0.159476	1.94058	0.307758	0.722102	0.642117	-0.028451	0.363203	-0.437901	-1.60915	-0.760479	-1.29926
3	1373319_at	Ddx1	-1.2703	2.00319	1.51962	0.213447	0.04292	-0.034118	-0.016698	-0.40581	-0.141615	-0.902825	-1.00781
3	1373549_at	Ddx10	1.17316	1.33411	0.890647	-2.01267	0.13026	-0.139259	-0.049408	0.232794	0.179146	-0.44336	-1.29541
3	1375901_at	Ddx21	-1.06723	1.94619	1.54814	0.642788	0.137169	-0.301118	-0.862275	-0.162348	-0.274781	-0.708112	-0.898422
3	1374332_at	Ddx49	-0.799924	1.36628	1.67286	0.819989	0.700875	-1.3655	-0.680904	-0.109394	-0.946735	-0.13049	-0.527055
3	1388803_at	Dhps	0.370945	0.321164	0.84644	1.66593	-0.699525	0.698031	-2.04516	0.089001	-0.375637	0.102787	-0.973976
3	1398937_at	Dhx15	-0.051224	0.387264	2.4094	0.695917	0.239741	0.112533	-0.323798	-0.357905	-0.909291	-1.06828	-1.13436
3	1387509_at	Dio3	-0.435729	0.802635	2.58982	0.14143	0.199448	-0.743424	-0.895413	-0.198302	-0.072604	-0.558199	-0.829662
3	1368649_at	Dkc1	-0.118327	1.32481	1.00709	0.724157	0.796278	-0.847331	-1.24682	-1.40189	1.01482	-0.679977	-0.572814
3	1388057_a_at	Dlgap1	0.05451	0.816207	1.14742	1.31835	1.00992	-1.06305	-0.745866	-1.08738	-1.52464	-0.136201	0.210724
3	1387780_at	Dnaja2	-0.095463	0.882258	2.39263	0.216585	-0.292958	-0.578599	0.529397	-0.244451	-1.06361	-0.760803	-0.984992
3	1373064_at	Dnajc15	-1.11415	-1.06754	1.16724	0.489668	2.02705	0.541284	-1.12032	0.086712	-0.284727	-0.426591	-0.298624
3	1371622_at	Dph1	-0.545419	2.01734	0.974959	0.848737	0.497953	-0.313619	-0.627728	-0.234931	-0.248899	-0.797012	-1.57138
3	1390272_at	Dph5	-0.900974	0.248324	2.09442	1.26665	0.428486	-0.146542	-0.045338	-1.01815	-0.373952	-1.29905	-0.253883
3	1376576_at	Dusp11	-0.466157	-0.523383	0.101679	1.68256	1.27929	1.22605	-1.12771	-1.38884	-0.520368	-0.235641	-0.027476
3	1387024_at	Dusp6	1.26099	-0.734931	0.52804	1.63791	0.630187	-0.122265	0.499231	-0.369141	-1.55022	-1.1385	-0.641295
3	1377064_at	Dusp6	1.44243	-1.66037	-0.015513	1.52843	0.483113	0.128952	0.574018	-0.019038	-1.19056	-0.73728	-0.534179
3	1386952_a_at	Dync1i2	-0.298569	1.00173	2.451	0.092121	-0.460639	0.059987	-0.709381	0.154016	-0.29073	-0.819249	-1.18029
3	1388397_at	Ebna1bp2	-0.596357	0.331715	2.50163	0.759174	0.614851	-0.460623	-0.634393	-0.700499	-0.509824	-0.424663	-0.881013
3	1388449_at	Eef1b2	0.389354	-0.271818	1.60216	1.53243	0.842542	-0.339326	-1.09642	-1.08888	-1.15502	-0.543837	0.128815
3	1373200_at	Eef1e1	-0.789953	1.92224	1.70658	0.450072	0.089711	-0.662413	-0.470937	0.073434	-0.525813	-0.832376	-0.960545
3	1371631_at	Eif1ad	0.132501	1.5047	1.89946	0.206459	0.21994	-0.275775	-0.772774	-1.64602	-0.453214	-0.630163	-0.185115
3	1370311_at	Eif2b1	-1.0487	2.58007	0.250814	-0.011436	-0.32875	-0.239707	-0.141661	-0.142424	-0.862455	0.756069	-0.811823
3	1368967_at	Eif2b3	-1.07997	1.72287	1.72693	0.311854	0.079803	-0.134994	-1.5251	-0.219361	-0.011023	-0.373213	-0.497794
3	1388378_at	Eif3c	-0.81164	0.115244	1.86546	1.68593	0.652156	-0.803954	-0.560783	-0.307885	-1.10146	-0.220237	-0.512834
3	1388568_at	Eif3d	0.253077	1.88558	1.12742	0.186378	1.07222	-0.790587	-0.245389	-0.616583	-0.820052	-0.823869	-1.22818
3	1371973_at	Eif3e	0.064602	0.921425	2.28151	0.355449	0.085868	-0.632591	-0.028563	0.09668	-0.896752	-0.940265	-1.30736
3	1388424_at	Eif3j	-1.3314	0.638322	2.08521	0.883868	0.43882	-0.165131	-0.002553	-0.408979	-0.032382	-0.846396	-1.25938
3	1389968_at	Eif3s10	-0.496465	1.89848	1.23355	1.11108	0.355377	-0.846764	-0.435426	-0.208107	-0.813571	-0.760526	-1.03762
3	1398929_at	Eif3s6ip	0.062481	-0.269847	2.40808	1.01599	0.451457	-0.170306	-0.493751	-0.412894	-0.751106	-0.61348	-1.22662
3	1398799_at	Eif4e	-1.00325	0.561511	2.37354	0.454581	0.740808	0.026923	-0.632626	-0.312643	-0.407311	-0.87169	-0.929845
3	1367537_at	Eif4enif1	0.753874	1.31755	0.564523	0.651229	0.835153	-0.533824	-1.45209	-1.21945	0.856241	-1.07314	-0.70006
3	1388359_at	Eif4g2_predicted	0.292886	0.059463	1.3241	1.16251	1.0554	0.047218	-2.15587	-0.631497	-0.023906	-0.520439	-0.609859
3	1367531_at	Eif4h	-0.067125	1.19371	1.51077	0.900207	1.04314	-0.915051	-0.703559	-1.26867	0.007198	-0.821555	-0.879068
3	1371329_at	Eif5a	-0.006862	-0.315572	1.40341	1.60477	1.33136	-0.608676	-0.806816	-0.862519	-0.944418	0.154897	-0.949577
3	1388947_at	Eif5b	-0.674694	1.17572	2.40668	-0.26593	0.15222	-0.293937	-0.549866	-0.001843	-0.07799	-1.19258	-0.677783
3	1388507_at	Eif6	0.72324	1.52085	0.840508	0.200294	0.577111	-0.680136	-0.328724	-0.128282	0.190823	-0.679955	-2.23573
3	1375892_at	Elavl1	0.445013	-0.870439	-0.273173	1.71443	1.94259	-0.058751	-1.01028	-0.566926	-0.862053	-0.053935	-0.406472
3	1389617_at	Elk3	2.45805	-0.385156	-1.25681	0.764639	-0.39544	0.378421	0.022551	-0.1603	0.098661	-0.490624	-1.034
3	1371515_at	Elof1	0.752714	-1.80805	0.052305	1.29193	1.50646	0.22408	-1.24188	-0.693101	-0.262927	0.269819	-0.091365
3	1387630_at	Elovl5	0.577197	1.76026	0.296831	-0.628539	-0.899915	1.51276	-0.855266	0.173435	0.119247	-0.807168	-1.24884
3	1388666_at	Enc1	-0.048752	1.98942	1.21587	-0.02738	1.0033	-1.31605	-0.641451	-0.942427	-0.398827	-0.50607	-0.327632
3	1390638_at	Epha4	-0.394358	-0.050548	-0.390182	1.6093	2.09805	0.07565	-1.10301	-0.018142	-0.631555	-0.172005	-1.0232
3	1371544_at	Erh	0.007766	0.264068	2.37647	0.875733	0.303308	0.028433	-1.25164	-0.758519	-0.333253	-0.641679	-0.870686
3	1370352_at	Es22	-0.598815	1.53574	0.94471	1.61394	-0.379889	0.570866	-1.12047	-0.457618	-0.302596	-0.649477	-1.15639
3	1387214_at	Es22	0.674592	1.59761	0.15493	1.12234	-0.354337	-0.339051	-0.438282	0.905143	-0.394538	-1.38189	-1.54653
3	1374741_at	Esrra	-0.960266	0.282871	1.39835	0.638335	1.57042	-1.65218	0.610172	-0.747688	-0.180529	-0.393503	-0.565976
3	1389038_at	Etf1	0.143407	1.31072	1.88054	0.486716	0.079771	-0.690147	0.011325	-1.81152	-0.376709	-0.670516	-0.363587
3	1371710_at	Etnk1	-0.24766	1.29091	1.39157	1.30846	0.733798	-0.570618	-0.776115	-0.4423	-1.47477	-0.765849	-0.447419
3	1368851_at	Ets1	0.981859	0.657379	1.56821	0.141831	-0.362224	0.754545	-0.226409	0.128048	-0.921558	-1.99454	-0.72714
3	1372688_at	Exosc7	0.13842	1.41579	1.6162	0.139748	-0.0407	-0.351414	0.54243	-0.708872	0.183632	-1.26592	-1.66931
3	1399059_at	Ezh1	-0.130208	1.19018	0.691636	-1.00556	0.978673	-0.711321	-0.088649	0.057204	1.52565	-1.50917	-0.998439
3	1370875_at	Ezr	1.48025	0.841748	0.995745	-0.14702	0.87409	-0.24488	-0.907115	0.083395	-0.048695	-1.73382	-1.1937
3	1368453_at	Fads2	0.480638	1.77634	0.802437	0.571973	0.046055	0.078566	-0.054038	0.293291	-1.01802	-1.68477	-1.29247
3	1372303_at	Fam49b	0.526634	1.24582	0.460528	1.62001	0.583909	-0.533968	-1.84806	-0.39893	-0.933825	-0.380621	-0.341496
3	1390124_at	Fam98b	-0.428699	1.21683	1.77	1.20209	-0.446698	0.406594	-0.933397	-0.133252	-0.713349	-0.73248	-1.20764
3	1374255_at	Farsa	0.845215	0.847633	0.566687	1.24797	1.09678	-0.837574	-1.39539	-1.48552	-0.262773	0.116914	-0.739948
3	1371453_at	Farsb	-1.03389	0.7048	1.90756	1.1387	0.835689	-0.20803	-0.155883	-0.452321	-1.05674	-0.857993	-0.821892
3	1388528_at	Fbl	-0.035148	1.06316	1.81991	1.03413	0.491301	-0.341114	-1.43336	-0.523608	-0.634835	-0.295876	-1.14456
3	1368829_at	Fbn1	0.829544	1.80011	0.117755	0.656776	-1.50598	0.93416	-0.237114	-1.00008	-0.001937	-0.513746	-1.07949
3	1389106_at	Fbxw9	1.09108	1.08741	0.929099	-0.316641	0.027738	-0.561497	-1.03564	0.563427	0.700033	-0.411891	-2.07312
3	1398327_at	Fermt2	2.12158	1.32786	-1.12413	-0.071338	-0.204722	0.484134	-0.32177	-0.360311	-0.238771	-0.25848	-1.35405
3	1371258_at	Fga	-0.108031	0.781118	1.77418	1.22103	0.503657	-0.359837	-0.944295	-0.850678	-1.49786	-0.685455	0.166172
3	1387506_at	Foxa3	0.639357	1.29707	0.72384	1.47549	0.336756	-0.484538	-1.00018	-0.575206	-0.345681	-1.83122	-0.235685
3	1389880_at	Foxk2	-0.054341	0.099941	1.11509	0.955949	-0.832715	-0.035003	-1.84266	1.37754	0.297585	0.223792	-1.30518
3	1387799_at	Fxyd2	0.454802	0.911302	1.88104	0.678773	0.060321	-0.37284	-0.840451	-0.537095	-1.78837	-0.737447	0.289969
3	1370976_at	G3bp1	-0.198658	1.83968	1.76415	0.354881	0.025234	-0.223004	-1.02288	-0.921474	-0.383091	-1.10886	-0.125978
3	1374501_at	G3bp2	-0.332595	0.733756	2.3514	0.349475	0.508249	-0.491867	-1.12236	-0.591853	-0.906728	-0.816028	0.318549
3	1368947_at	Gadd45a	-0.314813	2.21164	1.00662	0.714907	0.523314	-0.374361	-0.660661	-0.690696	-1.0806	-0.889432	-0.445915
3	1372362_at	Galk2	1.58914	1.22652	0.702395	0.440737	-0.319241	-0.294096	0.603015	-1.07519	-0.417274	-1.66647	-0.789531
3	1388715_at	Gars	-0.002403	2.20711	0.314219	0.532447	0.746212	-0.327744	-1.49965	-0.455944	0.251138	-0.838082	-0.927304
3	1388641_at	Gart	-0.302123	1.00351	1.47484	0.529844	1.27058	-0.480782	-0.199691	-0.661784	-1.95901	-0.505966	-0.169411
3	1369735_at	Gas6	0.964292	-0.687388	-0.754509	2.07988	1.03635	0.466493	-0.467367	-0.174046	-1.12099	-0.716318	-0.6264
3	1390557_at	Gca	-0.351486	0.600569	1.64401	1.75774	0.280053	-0.248387	-0.863953	-1.34895	-0.450865	-0.893405	-0.125326
3	1368770_at	Gcnt1	2.60154	0.432668	-0.774508	0.002041	-0.734941	0.209765	-0.758911	0.232789	-0.03061	-0.073323	-1.10651
3	1368029_at	Gnai3	0.353014	-1.09861	0.99983	1.51562	0.917333	-0.32192	0.79211	-0.383944	-1.69557	-0.226029	-0.851837
3	1368030_at	Gnai3	0.071738	-0.277882	1.66361	1.11715	1.3993	-0.749276	0.137392	-0.375659	-0.627024	-1.33158	-1.02776
3	1374804_at	Gnl2	0.445524	1.83827	0.974238	0.161509	0.950424	-0.316982	-0.119298	-0.736384	-1.5359	-0.558969	-1.10243
3	1388953_at	Gnl3	0.106196	1.37851	1.89342	0.467052	0.356925	-1.07977	-0.059632	-0.354424	-0.425378	-0.946475	-1.33642
3	1368890_at	Gnpat	-1.12454	0.395263	1.47305	1.92955	0.485377	-0.594697	-1.22787	-0.255647	-0.060821	-0.497939	-0.52173
3	1398895_at	Golga7	0.392297	1.23868	2.08311	0.412887	0.004414	-0.274119	-0.262308	-0.707412	-0.589018	-0.85858	-1.43995
3	1371585_at	Gspt1	-1.16114	0.765886	2.20117	0.460489	0.268333	-0.74944	-0.384868	-0.13255	0.358361	-0.197546	-1.4287
3	1388122_at	Gstp1	1.73784	1.18715	0.617781	0.250169	0.578982	0.042344	-0.525912	-0.429513	-0.768307	-1.58866	-1.10188
3	1368409_at	Gstt2	2.47742	0.240494	-0.602377	-0.610393	-0.409993	0.410741	0.154775	0.440989	-0.268274	-0.299721	-1.53366
3	1371035_at	Gtf3a	0.010287	0.119297	0.942294	1.72164	1.44209	-0.078562	-0.960287	-1.08672	-0.615486	-0.27338	-1.22117
3	1372273_at	Gypc	0.069337	-0.73286	-0.104166	1.21785	1.38227	1.55732	0.109289	-0.422149	-0.609546	-1.33991	-1.12743
3	1399061_at	H35275	-1.53933	2.52863	0.616567	0.08185	-0.574971	0.143962	-0.288697	-0.29237	-0.0545	-0.052096	-0.569051
3	1387396_at	Hamp	0.017802	1.07273	1.5305	1.01104	0.42653	-1.22187	-0.207859	0.538871	-0.902089	-0.914345	-1.35131
3	1390408_at	Hccs	-1.46935	1.68445	1.56727	0.27439	-0.689947	-0.056287	0.76706	-0.201746	-0.896638	-0.289159	-0.690038
3	1372530_at	Hcfc1	-0.419017	1.41821	1.56345	1.06116	0.312867	-0.537303	-1.36574	-1.25102	0.114501	-0.376882	-0.52023
3	1367840_at	Hgs	1.22772	-1.42902	0.759405	0.925925	0.452	0.193902	-0.423127	0.820349	-1.78495	0.109095	-0.851303
3	1374423_at	Hiat1	0.272976	1.02544	1.56525	0.928717	0.572744	-0.007338	-0.243187	-0.214497	-1.4134	-1.38237	-1.10433
3	1368042_a_at	Hmgb1	-0.155953	1.49096	2.03899	-0.160923	-0.003343	-0.588775	0.591149	-0.671577	-0.542608	-0.742101	-1.25581
3	1388314_at	Hmgn1	1.05517	-0.359213	1.32186	0.769129	0.765485	0.858742	-0.021374	-0.898444	-1.52693	-1.09766	-0.866759
3	1369682_at	Hnf1b	1.06114	0.612919	-0.944682	1.43177	-1.38513	1.00576	-0.024172	0.408545	-0.217426	-0.468288	-1.48044
3	1374405_at	Hnrpa3	0.565735	0.277796	1.92536	0.981721	0.269805	0.325029	-0.185029	-0.676624	-0.89077	-1.06612	-1.5269
3	1370871_at	Hnrpa3	0.73455	-0.973432	0.197531	1.16861	1.8515	0.562424	0.052412	-0.849472	-0.720328	-0.821205	-1.20259
3	1388119_at	Hnrpa3	0.796067	-1.20623	0.090961	0.957931	1.36167	1.09403	0.468985	-0.911042	-0.325955	-1.35297	-0.973458
3	1370309_a_at	Hnrpab	-0.329425	0.97476	1.58262	1.54392	0.442211	-0.963132	-1.36645	-0.344545	-0.435564	-0.283583	-0.820807
3	1367666_at	Hnrph1	-0.268363	-0.229966	2.33016	1.12949	0.503533	-0.453243	-0.151585	-0.349358	-0.314759	-0.931156	-1.26475
3	1367895_at	Hnrpk	-0.158704	0.033688	2.4896	0.559719	-0.609099	-0.355343	0.487429	-0.063838	-0.058444	-1.25507	-1.06993
3	1377400_at	Hrb2	-0.862247	1.58584	1.52239	0.661358	0.574402	-0.774476	-1.63409	-0.226343	-0.048229	-0.315287	-0.483326
3	1389384_at	Hrpap20	-1.96022	1.30279	1.65318	0.466854	0.622019	-0.665606	0.123576	-0.297015	-0.298564	-0.335073	-0.611947
3	1370283_at	Hspa5	-0.253151	-0.985376	0.124136	0.721065	2.54231	0.457429	-0.568428	-1.03551	-0.360271	-0.434237	-0.207966
3	1388851_at	Hspa9	-0.284824	0.377777	1.31734	1.68144	0.528966	0.354252	0.033695	-0.421207	-1.02567	-0.895971	-1.6658
3	1370690_at	Hspa9	-0.064005	0.347451	1.52119	1.53153	0.657935	0.058453	-0.210358	-0.598154	-0.398878	-1.13047	-1.71469
3	1387282_at	Hspb8	0.449997	-0.071591	1.5837	1.29907	0.625057	-0.261033	0.225096	-1.3199	-1.35004	-1.23275	0.0524
3	1388721_at	Hspb8	0.298112	-0.16292	1.68527	1.44876	0.409361	-0.675546	0.682294	-1.28469	-1.21649	-0.480933	-0.70321
3	1370316_at	Hspbp1	-0.026637	-0.27689	1.38653	1.65977	0.627287	0.064013	-1.94	-0.010283	-0.025766	-0.627953	-0.830075
3	1389235_at	Icam2	1.78067	0.332199	0.363524	0.560087	0.432961	0.309121	-2.15706	-0.135258	-0.532085	-1.01583	0.061662
3	1374443_at	Ict1	-1.33021	-0.984247	0.649773	1.23635	1.11554	-0.090837	-1.5528	0.017028	-0.477992	1.16362	0.253759
3	1368870_at	Id2	0.230551	1.49127	0.797346	1.36438	-0.212605	-0.24102	-0.285245	-0.125502	-0.151934	-0.7659	-2.10133
3	1387769_a_at	Id3	1.14596	0.482725	1.47323	0.897789	-0.151684	-0.189212	-1.58162	0.517544	-0.736301	-1.36518	-0.493246
3	1367911_at	Idh3a	-0.480991	1.41929	2.38253	0.040281	-0.235021	-0.598015	-0.395695	-0.253297	-0.242033	-0.966993	-0.67005
3	1368878_at	Idi1	0.105045	-0.846092	0.185412	0.981818	0.056799	1.98375	0.952317	-0.337494	-1.19339	-1.17718	-0.71099
3	1387770_at	Ifi27l	1.84097	1.04787	0.671625	-0.596056	-0.454662	-0.239476	-0.423925	0.561329	-0.105902	-0.348627	-1.95315
3	1387995_a_at	Ifitm3	1.10587	0.553401	1.647	0.108374	0.918766	-0.496601	-0.952747	-0.599932	-1.63738	-0.82234	0.17559
3	1367795_at	Ifrd1	-0.519171	0.83985	1.57677	1.86518	0.236576	-0.708822	-0.235938	-0.604228	-0.618069	-0.814961	-1.01719
3	1373068_at	Ifrd2	0.268789	0.450016	2.09604	0.71767	0.488087	-0.104872	-0.123624	-0.245042	-0.926547	-0.993888	-1.62663
3	1375425_at	Ift20	-0.772466	-1.22425	0.569389	0.842776	2.07967	0.505903	-0.259239	-1.48049	-0.050383	-0.054368	-0.156553
3	1370333_a_at	Igf1	0.824433	2.00868	0.960286	-0.076049	-0.512999	-0.519538	-1.10533	0.311862	-0.03365	-0.3048	-1.55289
3	1367652_at	Igfbp3	-2.18104	-0.100943	0.590933	1.15961	0.759641	0.584489	-1.48028	-0.306179	0.300942	0.432268	0.240566
3	1371357_at	Igfbp7	0.469602	1.51438	1.16916	0.731435	0.491542	-0.027586	-1.88495	-0.942578	-0.486873	-0.770632	-0.263495
3	1387180_at	Il1r2	-0.410102	1.16242	0.77311	0.744778	0.796347	-0.844081	-1.51501	0.167065	-1.68373	-0.093427	0.90263
3	1373562_at	Ints5	0.890103	1.34201	-0.995543	1.22414	0.45389	-0.159562	-0.66701	-0.317202	0.805743	-0.995468	-1.58111
3	1375185_at	Ipo7	-0.13398	0.771587	1.37441	1.63222	0.494406	-0.082313	-0.548612	-0.078536	-0.656452	-1.37474	-1.39799
3	1388603_a_at	Isca1	-0.211965	0.865876	2.41356	0.495587	0.020229	-0.484489	-0.067869	-0.337538	-1.35286	-0.831559	-0.508968
3	1376845_at	isg12(b)	1.92314	0.889673	0.522108	0.156759	-0.0006	-0.468388	0.217027	0.307055	-1.52416	-0.519621	-1.50299
3	1398395_at	Itgb1bp1	0.366635	-0.993224	1.55255	1.41763	0.689472	-0.382458	-0.097099	-1.37866	-1.19763	-0.484919	0.507699
3	1372732_at	Itpa	-1.28146	0.476366	1.47311	1.29489	1.15122	-0.250954	-1.15056	-0.407135	-0.008298	-0.117141	-1.18004
3	1371983_at	Josd1	2.8815	0.090625	-0.260388	-0.54029	-0.234212	0.094756	-0.122418	-0.287996	-0.127851	-0.614041	-0.87969
3	1371498_at	Jtv1	-0.23539	1.24178	2.28132	0.327326	0.328447	-0.642315	-0.443733	-0.542862	-0.397448	-0.754437	-1.16268
3	1376211_a_at	Kctd6	-1.34001	1.55349	1.18487	1.09933	0.34196	-0.141109	-1.36386	-0.089203	0.183223	-0.469882	-0.958808
3	1371780_at	Kdelr2	-0.151211	-0.87036	0.068078	0.881877	2.40272	0.337257	-1.01905	-1.03951	-0.65602	0.02076	0.025459
3	1387060_at	Klf6	0.133492	1.10561	2.558	-0.359387	-0.038686	-0.627956	-0.205097	-0.661955	-0.597936	-0.672497	-0.633588
3	1370035_at	Kras	-0.416752	0.90025	2.06909	0.553179	0.605429	-0.457395	-1.26295	0.032107	-0.321322	-0.256736	-1.4449
3	1373254_at	Krt10	0.970956	1.34412	1.47163	-0.355563	-0.631488	0.450179	-0.286745	-0.181231	0.101957	-1.25038	-1.63344
3	1371565_at	Kti12	-0.883417	2.00144	1.08658	0.410732	-0.274319	-0.592961	-0.190913	-0.181632	0.738375	-0.514419	-1.59947
3	1388232_a_at	Lepr	0.520309	1.29929	1.962	0.560515	0.191195	-0.998122	-0.863703	-0.709767	-0.56725	-1.08511	-0.309361
3	1370605_s_at	Lepr	0.327336	0.65215	1.89846	0.938046	0.328128	-0.65115	-0.51656	-0.553043	-1.71915	-0.933348	0.229127
3	1369701_at	Lipc	0.753989	2.26619	0.415151	-0.026474	-0.562427	0.315815	-0.849577	0.097505	-0.148126	-0.686534	-1.57551
3	1372212_at	LOC293589	-0.729724	0.262057	1.53859	1.61137	1.1165	-1.15107	-0.457775	-0.506094	-1.03042	-0.574274	-0.079161
3	1390058_at	LOC361990	1.18517	-0.149603	0.517191	1.76674	0.400855	0.209737	0.356166	-0.729021	-1.00266	-1.43989	-1.11469
3	1389450_at	LOC368084	-0.148385	1.16883	1.76489	0.971667	0.569064	-0.119261	-0.979096	-1.42421	-0.838602	-0.654233	-0.310667
3	1388516_at	LOC499235	-0.855626	0.713494	1.58776	1.41105	0.6873	-0.80451	0.546241	-0.702539	-0.683853	-0.770939	-1.12838
3	1376675_at	LOC501736	1.27673	1.68131	0.238357	1.01231	0.317685	-0.888812	-1.07998	-0.313259	-1.33009	-0.701185	-0.213062
3	1373831_at	LOC619574	-0.137493	0.75946	1.73143	1.18228	0.527162	-0.490003	-1.3071	-1.08483	0.462164	-0.966219	-0.676855
3	1374406_at	LOC679960	0.708093	2.02843	0.563709	0.527187	0.50376	-0.764273	-0.771482	-0.696033	-0.079502	-1.65203	-0.367853
3	1371990_at	LOC681944	-0.767246	0.380774	1.28093	1.77081	0.061325	-0.914363	0.430093	0.153796	-1.68901	0.057894	-0.764999
3	1371976_at	LOC685545	-0.661986	-0.345977	1.34361	2.10043	0.327576	-0.757903	-0.286859	0.059684	-1.33127	0.317223	-0.764525
3	1388308_at	LOC687090	0.603481	-0.629511	0.075965	0.841057	1.1732	1.34455	0.542925	-0.8655	-1.89158	-0.539357	-0.655237
3	1373671_at	LOC688786	-1.43355	-0.902493	0.602816	1.11874	1.0565	0.795236	-1.80442	-0.091494	-0.166422	0.671857	0.153239
3	1376737_at	LOC690243	-0.554718	1.74342	1.68442	0.43218	0.254298	-0.767037	-0.798049	-0.443824	0.362087	-1.25755	-0.655221
3	1367648_at	Lrp10	0.016039	1.51595	0.766791	1.55652	0.224005	0.186318	-0.295545	-0.352797	-1.10833	-1.15864	-1.35032
3	1373500_at	Lrpprc	-0.06045	1.82506	1.04477	0.560847	-0.001963	-0.416618	0.60266	-0.002197	-1.09739	-0.724594	-1.73012
3	1376436_at	Lysmd3	-0.614408	2.6058	0.198188	0.18303	0.621325	-0.783855	-0.58848	0.277921	-0.374687	-0.634785	-0.890046
3	1382732_at	Lyve1	-0.061849	0.804692	1.55039	1.21965	0.605609	-0.103735	-1.3451	-0.946299	-1.11328	-0.994094	0.384025
3	1372815_at	Magoh	-0.437865	1.88701	1.16534	1.08571	0.445747	-0.282581	-1.2085	-0.858231	-0.373832	-0.507505	-0.915304
3	1371587_at	Map2k1ip1	-0.821577	0.876749	1.43608	1.12424	0.585594	-0.929704	0.875243	-0.33769	-0.374276	-1.07788	-1.35677
3	1368273_at	Mapk6	-0.368338	1.9093	1.37954	-0.036137	0.098506	0.10835	-1.79975	0.122295	-0.287626	-0.964399	-0.16174
3	1371350_at	Mat2a	-0.093252	1.57674	2.17597	-0.036453	-0.105272	-0.665635	-0.775194	-0.067924	-0.957667	-0.871749	-0.179566
3	1370141_at	Mcl1	-0.260177	0.748524	1.42966	0.686726	0.352207	-0.961537	-0.835583	-1.22174	-1.30087	-0.024372	1.38716
3	1369218_at	Met	1.3751	1.8175	-0.053014	0.085726	-0.527836	-0.782774	-0.091096	0.339463	-0.018805	-0.211478	-1.93279
3	1398798_at	Metap2	-0.333419	1.46421	1.71785	0.681196	0.335651	-0.186399	-0.671461	-0.840197	-0.404045	-0.073098	-1.69029
3	1376986_at	Mettl3	-0.270827	0.75516	2.04175	0.281244	0.169625	-0.624987	0.96284	-0.553539	-0.406229	-1.68623	-0.668803
3	1371351_at	MGC112727	-0.071404	1.4012	1.08555	1.31069	0.52552	-0.257407	-0.800069	-0.225177	-0.910992	-0.269159	-1.78875
3	1375630_at	MGC72932	-0.707944	0.958335	1.8858	0.735025	0.754633	-0.802353	-1.51509	-0.103699	-0.278903	0.015687	-0.941484
3	1372562_at	MGC94207	-0.449928	0.59228	0.17653	1.45805	1.55105	0.829554	-0.970986	-0.891773	-0.370816	-0.477526	-1.44643
3	1373961_at	MGC95208	-1.66746	1.74244	0.73997	1.34278	-0.030379	0.041813	-0.851918	-0.657475	-0.048816	-0.796973	0.18601
3	1367568_a_at	Mgp	-1.42505	1.5372	1.91511	0.732239	-0.340469	-0.550721	-0.181053	-0.544404	0.00033	-0.589221	-0.553961
3	1372599_at	Mgst2	-0.117588	1.10114	0.960365	1.05123	0.157084	0.339619	0.577058	-0.155957	-0.443144	-1.60691	-1.86291
3	1389303_at	Mif4gd	-0.432462	1.45514	1.93911	0.590678	-0.418445	-0.575574	-1.56432	0.04535	-0.292655	-0.008424	-0.738396
3	1388126_at	Minpp1	0.021743	0.470033	2.12441	1.2486	0.3975	-0.841163	-0.460559	-0.317469	-1.22379	-0.817251	-0.602055
3	1388990_at	Mki67ip	-0.801668	2.10952	1.44913	-0.424767	-0.172158	-0.514498	0.094046	0.077939	0.219213	-0.705882	-1.33088
3	1367860_a_at	Mmp14	0.449516	0.463842	1.18143	1.07085	1.17342	-0.532707	-1.64091	-0.784903	-1.42834	0.145707	-0.0979
3	1370301_at	Mmp2	0.380465	2.04978	0.547307	0.508044	0.063579	-0.282667	-0.128122	-0.492739	-0.312986	-0.182915	-2.14975
3	1371888_at	mrpl24	0.077461	-1.48982	1.32483	0.95485	1.68506	0.222094	-0.525997	-1.13621	-0.707573	-0.017204	-0.387502
3	1383618_at	Mrpl38	-0.143623	0.413341	0.720004	1.19518	1.8105	0.045059	-1.40274	-1.17416	-0.210751	-0.175723	-1.07708
3	1372619_at	Mrpl49	0.089585	-0.660297	0.38097	1.03537	2.05105	0.83628	-0.098271	-0.762325	-1.13402	-0.719216	-1.01913
3	1375161_at	Mrpl55	-1.8582	-1.04945	0.528271	0.705207	1.88831	0.326366	-0.941677	0.106579	0.303578	-0.062831	0.053841
3	1372697_at	Mrps15	-0.689984	-1.2888	-0.08135	1.02653	1.90516	0.543352	-0.380014	-1.53949	-0.234743	0.501605	0.237728
3	1371548_at	Mrps25	-0.173313	0.084244	1.92377	0.622637	1.38034	-1.3677	0.126716	-0.307359	-0.674591	-0.468951	-1.1458
3	1373069_at	Mrps30	-1.45241	1.54515	1.41266	1.16916	-0.329191	0.170588	-0.345319	-0.281334	-0.167089	-0.477924	-1.2443
3	1372456_at	Mrps31	-0.513468	2.21116	1.00692	0.237879	-0.286549	0.888546	-0.614917	-0.587361	-1.13671	-0.888386	-0.31711
3	1371543_at	Mtmr2	-0.136474	1.88933	1.3513	0.304145	0.505363	-0.712305	-0.279883	-1.01473	-0.307349	-0.009428	-1.58996
3	1388229_a_at	Mug1	1.12165	1.36672	0.883307	0.325547	0.333269	0.035106	-0.813302	0.399616	-0.613062	-1.69429	-1.34456
3	1390423_at	Mycbp2	0.194798	1.27497	1.34662	1.0962	-0.37349	-0.511007	0.538897	-0.164171	-0.449035	-1.61734	-1.33643
3	1372558_at	Narg1	-1.25686	1.09206	2.27147	0.035439	0.234158	-0.437546	-0.270613	-0.208196	0.288991	-0.660899	-1.088
3	1398382_at	Nat13	-0.048994	0.087177	2.54041	0.644778	0.462728	-0.381571	-0.155255	-0.533259	-0.81657	-1.18833	-0.611113
3	1398832_at	Ncl	0.284771	1.14698	1.96399	0.843258	0.154446	-0.555205	-0.333574	-0.282417	-1.25269	-0.945606	-1.02395
3	1386951_at	Ndufa5	-1.60087	-0.454822	1.73156	1.02868	1.04542	0.318693	-0.797179	-1.00422	-0.060675	-0.497259	0.290671
3	1398860_at	Nedd8	-0.213101	-0.449957	1.67609	0.975781	1.19431	-0.082576	-0.384109	-1.78693	0.170276	-0.009934	-1.08984
3	1371518_at	Nid1	0.615849	1.08177	0.758759	1.82197	0.103124	-0.155569	-0.669933	-0.274121	-1.16189	-0.613119	-1.50683
3	1387950_at	Nip7	-0.803518	1.52762	1.72339	0.835297	0.361025	-0.462309	-1.09325	0.010628	-0.309521	-0.652987	-1.13638
3	1369785_at	NM_057198	-0.652567	1.92224	0.657234	-0.225475	1.18117	-0.877539	-0.325065	0.269081	0.428521	-1.0423	-1.3353
3	1371539_at	Nola2	-0.352339	0.340404	2.03704	1.16331	0.765426	-0.578242	-0.684482	-1.48814	-0.628401	-0.070587	-0.503987
3	1388852_at	Nomo1	-0.369356	-1.40421	0.306089	1.60782	1.65288	0.549265	-1.13547	-0.152156	-0.848629	0.147319	-0.353546
3	1398757_at	Npm1	0.159215	1.32236	2.09157	0.49689	0.229145	-0.544087	-0.579567	-0.306349	-0.80133	-0.882254	-1.1856
3	1399158_a_at	Npm1	0.478174	0.389621	2.29318	0.756197	0.26732	-0.391705	-0.518038	-0.338799	-1.32663	-1.05576	-0.553558
3	1373412_at	Nt5c3	0.380036	0.051643	0.691861	1.18529	1.30409	0.202235	-1.52717	-0.809841	-0.321395	0.532334	-1.68908
3	1376250_at	Nufip1	0.312348	2.09486	1.0362	-1.1021	-0.927032	0.631214	-0.498501	0.046258	0.206179	-0.732778	-1.06664
3	1376112_a_at	Nutf2	-0.565604	0.606823	1.16922	1.01077	1.50722	-1.2276	-0.632905	-0.24128	-0.419266	0.339966	-1.54734
3	1371246_at	Nutf2	-0.012771	-0.358082	0.820345	2.30056	0.854785	-0.503957	-0.923489	-0.846169	-0.295897	0.086112	-1.12144
3	1371908_at	Nxt1	0.511255	1.08825	1.13471	0.70578	1.16487	-1.11611	-1.29347	-0.177543	-0.786528	0.12089	-1.3521
3	1369952_at	Pabpc1	0.321992	-0.336237	1.2643	1.50891	1.01707	-0.266599	-1.18848	-1.1777	-1.21652	-0.473474	0.546729
3	1387790_at	Paics	1.30111	1.09935	0.903855	0.026967	0.458286	-0.219496	0.255961	-0.076187	-0.352664	-1.53049	-1.8667
3	1370354_at	Parg	-1.04209	0.816561	1.90556	1.39348	0.073181	-0.791444	-0.472726	-0.582242	0.06411	-0.160072	-1.20431
3	1374385_at	Pcbp1	-0.508388	0.656962	2.06831	0.664105	0.451642	-0.668863	-0.390619	-1.86	0.121425	0.024147	-0.55872
3	1398941_at	Pcbp2	1.08143	0.013404	0.584343	1.41367	1.13128	-1.55639	-1.07224	-0.018186	-0.364422	0.013993	-1.22688
3	1387258_a_at	Pcmt1	1.20024	0.53016	0.88552	1.04564	0.471977	-0.551568	-0.953191	-0.738167	0.644702	-1.89649	-0.63882
3	1398810_at	Pdap1	-0.039941	-0.835795	0.732742	2.23109	1.01128	-0.091467	-0.9265	-1.13698	0.054174	-0.72458	-0.27402
3	1367949_at	Penk1	1.06926	1.69476	0.075663	1.32858	0.010453	-0.026152	-1.09231	-1.35564	-0.328532	-0.940235	-0.435843
3	1368526_at	Pex3	0.274472	2.46511	-0.010072	-0.94032	-0.336845	-0.680347	-0.810103	0.716992	0.37094	-0.010977	-1.03885
3	1367605_at	Pfn1	0.447298	-0.602807	0.265235	1.97267	1.1386	-0.033364	-1.24558	-0.46386	-1.2171	0.538493	-0.799585
3	1368399_a_at	Pgcp	0.544469	2.01543	0.872976	0.276393	-0.349459	0.111341	-0.483203	0.115476	-0.204206	-1.15185	-1.74737
3	1367926_at	Phb	-1.1629	0.682194	1.25992	1.77542	0.745021	-1.00214	-0.4459	0.201019	-0.284852	-0.900414	-0.867363
3	1367927_at	Phb	-0.074697	0.051913	1.49314	1.05971	1.29271	-0.714043	0.205632	0.061002	-0.645912	-0.997226	-1.73223
3	1390647_at	Phtf2	0.850759	1.51204	0.374914	-0.35407	-0.687316	0.791576	-0.173529	0.557142	-0.171573	-0.452691	-2.24725
3	1369452_a_at	Picalm	0.293395	0.461311	1.85927	0.810453	0.18522	-0.382813	-1.17087	0.626549	-0.074396	-0.960263	-1.64785
3	1371449_at	Pin1	0.04256	0.136099	0.740835	2.22005	0.61441	-0.293971	-0.315929	-1.77256	-0.432176	-0.759948	-0.179369
3	1367674_at	Pitpnb	-0.284445	0.495631	1.68055	1.56734	0.523881	-0.23478	-0.921754	-0.910458	-0.203639	-1.51835	-0.193974
3	1369105_a_at	Pkib	0.914629	0.116484	1.444	0.395292	0.945683	-1.74229	-1.11607	0.597782	-0.118009	-0.313456	-1.12404
3	1373810_at	Pla2g12a	0.019725	1.44965	1.24019	0.424248	1.1241	-1.17187	-0.638631	-0.715974	0.257764	-0.457088	-1.53211
3	1371014_at	Plcb1	-0.414164	1.74743	1.39051	-0.249992	-0.242381	0.464999	0.080504	0.242655	-0.928293	-0.211902	-1.87936
3	1369029_at	Plscr1	-0.023401	1.47094	1.44607	1.21339	0.414928	-1.15236	-0.842193	-0.416733	-1.05044	-0.864646	-0.195562
3	1371008_at	Pmpca	0.347729	1.24112	0.195294	1.47788	1.08397	-0.675649	-1.50881	-0.225536	-0.166485	-0.353596	-1.41592
3	1388833_at	Pole3	1.47102	0.22676	0.177942	1.38444	0.479725	0.268939	-1.63403	-0.226154	-1.63357	-0.333166	-0.181911
3	1371822_at	Polr3d	-0.627293	0.756253	1.48454	1.11553	1.23418	-1.35521	-0.549189	-0.690228	-0.33692	0.117741	-1.1494
3	1374415_at	Polr3e	-0.016828	2.43058	-0.067104	0.137821	0.435101	-0.876883	-1.04905	0.439872	0.286897	-0.503775	-1.21663
3	1373573_at	Pp3111	-0.391534	1.85329	1.70377	-0.815635	0.500575	0.066607	-1.00437	-0.027024	-0.25924	-0.505335	-1.1211
3	1388514_at	Ppm1g	-0.212955	1.06708	1.23604	1.36808	0.793655	-0.825005	-1.66667	-0.682197	-0.326241	-0.862623	0.110825
3	1373301_at	Ppp1r13b	-0.421082	1.64009	1.7474	0.375048	-0.155951	-0.446973	-1.57298	0.141291	-0.068731	-1.09298	-0.145131
3	1398790_at	Ppp2ca	-1.25016	0.576466	1.98241	1.41636	0.489498	-0.608468	-0.355229	-0.282005	-0.854645	-0.52516	-0.589059
3	1367827_at	Ppp2cb	0.54324	0.461184	1.99381	1.15032	0.483416	-0.731718	-0.87717	-0.814099	-0.303125	-0.747579	-1.15829
3	1387801_at	Ppp6c	-1.13614	0.233398	2.26936	0.976063	0.505931	-0.949534	-1.00518	-0.189098	-0.113138	-0.012565	-0.579099
3	1386905_at	Prkar1a	0.396516	1.31548	1.82197	0.789989	0.365749	-0.899073	-0.554772	-0.362627	-0.927726	-1.10332	-0.842184
3	1370536_at	Prmt3	-0.219961	0.230678	2.38586	0.768439	0.68142	-1.2974	-0.584072	-0.487503	-0.17475	-0.722502	-0.580204
3	1398867_at	Prpf19	0.310299	2.14391	1.29395	0.216662	0.124687	-0.267185	-0.535633	-1.23205	-0.289548	-0.720228	-1.04487
3	1387085_at	Prps1	0.198485	1.25113	1.03076	0.860233	1.14244	-0.621019	-0.689683	-1.63543	-1.17128	-0.578388	0.212754
3	1373152_at	Prss23	2.14147	0.393251	-0.156708	0.283522	-0.646753	0.412252	-1.1296	0.867657	-0.291051	-0.346784	-1.52725
3	1367711_at	Psmc2	-0.486372	0.677887	1.68027	0.130971	0.959403	0.580887	0.636489	-1.13436	-0.512936	-1.41522	-1.11702
3	1367663_at	Psme1	2.0324	1.27983	0.524931	-0.346363	-0.093666	0.245168	-0.391584	-0.490152	-0.51135	-0.584964	-1.66425
3	1372506_at	Psme3	-0.579497	1.34507	1.81039	0.737875	0.549628	-0.424571	-0.632102	-1.17188	-0.384327	0.025904	-1.27648
3	1388582_at	Psme3	-0.879433	1.8591	1.30219	0.887614	0.61068	-0.341613	-1.03003	-0.932357	-0.206698	-0.538802	-0.730658
3	1372686_at	Psmg4	-0.276383	1.34619	1.70422	0.672312	0.536771	-0.891796	0.128066	-1.04501	-0.032595	-0.704514	-1.43727
3	1367931_a_at	Ptbp1	-0.092998	1.23256	0.898383	1.57109	0.950743	-0.856238	-1.06409	-1.05938	-0.616811	-0.961573	-0.001689
3	1374205_at	Purb	0.379091	1.24236	-0.964934	2.31425	0.245686	-0.739875	-0.205194	-0.538641	-0.376454	-0.567497	-0.788792
3	1368024_at	Qsox1	0.508447	-0.459823	1.57992	0.472236	0.282038	1.55886	0.033677	-0.838264	-1.47866	-0.96303	-0.69541
3	1375338_at	Rab10	-0.324833	-0.179629	1.90049	1.8184	0.40557	-0.286736	-1.11779	-0.729735	-0.540004	-0.769763	-0.175964
3	1375163_at	Rab11b	1.91151	0.582368	0.427819	0.268329	-0.985018	1.13952	-0.140751	-1.51127	-0.356617	-0.385141	-0.95075
3	1372061_at	Rabepk	-0.212397	-0.40218	1.22521	1.00764	1.74257	-1.53419	0.145721	-1.18258	-0.509273	0.149468	-0.43
3	1367590_at	Ran	-0.06509	-0.419892	1.39656	1.52551	1.11349	0.512432	-0.783517	-1.39627	-0.340233	-0.480142	-1.06285
3	1375371_at	Ranbp2	-0.077085	0.097243	2.17194	0.671879	0.180068	0.03857	0.380953	0.069857	-1.23104	-0.668484	-1.6339
3	1373933_at	Rapgef2	0.521855	2.3338	0.585043	0.761691	-0.603836	-0.132833	-0.839872	-0.376506	-0.434234	-1.29053	-0.524578
3	1387908_at	Rasd1	0.131832	-0.364877	0.988756	1.43529	1.22464	0.814399	-0.011581	-0.774805	-1.31614	-1.22651	-0.901001
3	1377656_at	Rbm13	-1.05737	1.86391	0.852137	1.03459	-0.007423	0.456459	0.346467	-0.789143	-0.554085	-0.912425	-1.23311
3	1371583_at	Rbm3	0.086779	0.894224	1.6367	1.45325	0.466996	-0.541529	-0.380988	-0.517242	-0.910846	-1.45157	-0.735772
3	1371563_at	Rcc2	0.084511	2.17627	0.685709	0.813771	0.429812	-0.640313	-1.05932	-0.738887	-0.281567	-0.142653	-1.32733
3	1373452_at	Rcl1	-0.256576	1.30909	1.5294	1.16198	0.440475	-1.01373	-0.479963	-1.36168	-0.614401	-0.901436	0.186849
3	1393643_at	Rcn1	0.03105	0.78123	1.69109	0.611823	1.42317	-0.684852	-1.23679	-0.806234	-1.11187	-0.359804	-0.338808
3	1384391_at	Rdh10	0.294545	-0.778858	-1.0615	1.79824	-0.214802	1.89063	-0.383771	-0.774664	0.069302	-0.086887	-0.752231
3	1373957_at	Reln	1.1039	1.5508	0.788263	0.077633	0.211766	0.425183	-0.86595	-0.179657	-0.451712	-2.03681	-0.623414
3	1384970_at	RGD1304731	0.109304	-0.538734	0.654146	0.82878	1.10926	0.240589	-0.500606	0.975025	0.464923	-2.05246	-1.29022
3	1372028_at	RGD1305727	-0.350859	1.17244	1.73614	1.01037	0.78967	-0.607078	-1.03429	-0.461915	-0.726682	-1.26231	-0.265492
3	1372547_at	RGD1306583	-1.33946	1.1443	1.65191	1.20285	0.632965	-0.219046	-0.764638	-0.569759	-0.280629	-1.0613	-0.397194
3	1373982_at	RGD1306595	-0.074503	1.93234	1.16452	0.130198	0.40837	0.13868	0.22813	-0.385999	-0.755397	-1.54797	-1.23838
3	1389459_at	RGD1306613	-0.80375	1.10787	2.04421	0.673794	0.567051	-0.748623	-1.20216	-0.599325	-0.260523	-0.856434	0.07789
3	1398902_at	RGD1307222	-0.296193	0.831745	1.35958	0.719816	0.075439	0.416612	-1.99292	0.582641	0.124447	-0.323378	-1.49778
3	1371891_at	RGD1308430	-0.683422	0.998121	2.27378	0.832255	0.219874	-1.07804	-0.558668	-0.346974	-0.27906	-0.645097	-0.732763
3	1388376_at	RGD1309710	0.402078	0.010291	1.14368	1.46905	1.0399	-0.872647	-1.35312	-0.036679	-0.051885	-0.113173	-1.6375
3	1374945_at	RGD1359191	-1.6268	1.47018	1.78392	0.362726	0.478304	-0.744168	-0.211773	-0.591899	0.183514	-0.382676	-0.721316
3	1376339_at	RGD1560666	0.394788	-0.672273	1.37978	1.45996	0.877222	0.504737	-0.661449	-0.302454	-0.39678	-0.89877	-1.68476
3	1371344_at	RGD1562402	-0.0762	-0.325756	0.829345	0.683664	1.74961	1.26984	-0.672196	-1.36831	-0.784741	-0.286947	-1.01831
3	1388879_at	RGD1562717	1.153	1.89895	0.662987	0.467052	-0.172932	-0.213912	-0.783686	0.059279	-0.423499	-1.20053	-1.4467
3	1388622_at	RGD1563521	0.456653	1.66319	1.19681	0.261812	1.01119	-1.19635	-1.13241	-0.282453	-1.17658	-0.364351	-0.437505
3	1373044_at	RGD1565840	-0.100973	0.801454	2.02497	1.09209	0.550902	-0.397465	-0.40263	-0.499756	-0.855423	-1.11538	-1.0978
3	1373195_at	RGD1566093	0.285629	1.75177	0.842984	-1.61303	-0.6581	0.998426	-0.220726	0.029391	0.4152	-0.593252	-1.23829
3	1372835_at	Rhoj	0.572121	0.718255	0.918419	1.58172	0.244623	0.277385	-0.323018	-1.22943	-0.885425	-1.80845	-0.066197
3	1374545_at	Rkhd2	0.690998	0.943122	1.13492	1.46595	0.632807	-0.799699	-1.05777	-0.086756	-0.876316	-0.735452	-1.31179
3	1371597_at	Rnf187	1.07628	-0.737517	0.881294	1.63001	0.999982	-0.506469	-1.06476	-0.638896	-0.027427	-1.42466	-0.187837
3	1387458_at	Rnf4	-0.567645	1.05189	1.88841	0.29382	0.970523	-1.62548	-0.914904	-0.107093	-0.007591	-0.445564	-0.536363
3	1388089_a_at	Rnf4	0.304441	1.14448	1.78564	-0.641235	0.791444	-0.193425	0.154274	-0.276729	-0.535158	-1.87404	-0.659692
3	1371596_at	Rnps1	-0.158298	2.41229	1.04481	-0.126972	0.656827	-0.689803	-0.352261	-0.504975	-0.879562	-0.751855	-0.650207
3	1372260_at	Rogdi	0.131542	0.461347	0.79766	1.64475	1.3957	-0.387407	-0.875541	-0.58049	-0.443128	-0.467602	-1.67683
3	1398871_at	Rpl17	-0.409236	-0.115356	1.25003	1.16131	1.84144	-0.282166	-0.734484	-1.50866	-0.595591	-0.100133	-0.507159
3	1367623_at	Rpl18	-0.03166	-1.04712	0.609534	1.48359	1.90384	0.0132	-0.679464	-0.897744	-0.583888	0.247316	-1.0176
3	1398324_at	Rpl18a	0.013081	-0.550724	1.06561	1.7282	1.43531	-0.0861	-0.689356	-0.896138	-1.07862	0.087087	-1.02835
3	1370253_at	Rpl22	0.59151	0.042397	0.612004	0.876197	1.47104	0.955066	-0.955396	-1.50644	-0.059014	-0.706089	-1.32127
3	1398789_at	Rpl37	-0.161842	-0.188312	1.21221	1.19772	1.50816	0.352555	-1.75082	-0.510057	-0.913405	-0.059031	-0.687175
3	1370866_at	Rpl41	0.207397	-0.75539	1.1037	0.448117	0.826914	1.18664	0.433706	-0.151516	-2.22633	-0.279725	-0.793506
3	1387268_at	Rpo1-2	-1.36719	2.42601	0.889118	-0.559057	-0.118163	-0.286347	-0.767999	-0.184276	0.322811	0.179816	-0.534721
3	1387098_at	Rpo1-4	-1.18888	1.92184	1.42755	-0.398218	0.175383	-0.237199	-0.893765	0.27757	0.571277	-0.691844	-0.963705
3	1386874_at	Rps15	-0.31912	-0.633472	0.631111	1.3451	1.65108	0.464273	-1.14247	-0.243472	-0.693251	0.455249	-1.51503
3	1371377_at	Rps19	0.047224	-0.32256	1.03596	0.823983	1.51092	1.08769	-0.168133	-0.622724	-1.15772	-0.657762	-1.57689
3	1388313_at	Rps25	-0.093126	-0.956091	1.45216	0.93874	0.881707	1.32476	-0.147231	-1.44169	-0.426164	-0.545265	-0.987793
3	1371299_at	Rps3	-0.190896	-0.126994	1.12517	0.889447	1.67605	0.930207	-0.958786	-1.20558	-0.561216	-0.41178	-1.16562
3	1371308_at	Rps4x	0.238304	-0.999743	0.6155	0.688409	1.69863	1.25648	0.073623	-0.508957	-1.39326	-0.715184	-0.95381
3	1367736_at	Rraga	-0.844767	1.9135	1.40053	-0.545398	0.046039	0.215347	0.100048	-0.522292	0.412347	-0.588416	-1.58694
3	1388071_x_at	RT1-Aw2	0.207188	0.737185	0.458233	1.82923	0.844923	-0.146902	-1.32282	-1.08763	-0.158585	-1.46725	0.106423
3	1388202_at	RT1-Aw2	1.42777	1.86621	0.663245	0.264138	0.165894	-0.831436	-0.914031	-0.310242	-0.577617	-1.34962	-0.404313
3	1369110_x_at	RT1-Aw2	1.68556	0.63411	1.31804	0.528533	-0.460037	-0.527079	-1.20222	-0.0488	-0.174778	-0.090717	-1.66261
3	1370883_at	RT1-Da	1.90495	0.884766	0.819841	0.311488	0.309044	-0.173826	-1.36499	-0.146445	-1.17151	-1.18334	-0.18998
3	1387205_at	RT1-M3	0.586098	-1.16559	0.643797	1.56737	-0.321763	-0.197204	-0.306144	-0.568453	-0.138273	-1.6061	1.50626
3	1370386_at	Ruvbl1	0.36204	1.42088	1.3177	0.534019	0.598192	-0.904615	-0.665058	-0.173626	-0.558784	0.03557	-1.96632
3	1389480_at	Rwdd4a	-0.405386	0.286325	2.62851	0.634538	0.284461	-0.618788	-0.238443	-0.615432	-0.344798	-0.554474	-1.05651
3	1368494_at	S100a8	-0.010393	0.993622	0.431756	1.3883	0.955937	-1.1338	-1.36125	-0.300956	-1.47721	-0.212938	0.726938
3	1387125_at	S100a9	0.314418	0.301049	0.469682	1.47207	0.974182	-0.141408	-1.85693	-1.22584	-0.816702	-0.339501	0.848978
3	1371657_at	Sae2	-0.262249	2.20363	1.67214	-0.347679	-0.457104	-0.334753	-0.64789	-0.061276	-0.099103	-0.924054	-0.741667
3	1367470_at	Sar1a	0.340914	1.24392	1.80627	0.432458	0.576483	-1.24101	0.188853	-0.648836	-1.14284	-0.635406	-0.92081
3	1367668_a_at	Scd2	0.664916	1.15845	1.09413	1.42696	-0.131708	-0.006817	-1.03122	-0.052088	-1.17135	-1.53386	-0.417421
3	1369265_at	Senp2	0.208167	1.3316	0.958259	-0.568465	-0.884122	0.633777	-1.11198	1.23743	0.286274	-0.444202	-1.64674
3	1389153_at	Serbp1	-0.047936	-0.530795	1.5358	1.7411	0.746434	0.219137	-0.137035	-0.253994	-1.02999	-1.2968	-0.94593
3	1388076_at	Serbp1	-0.82779	1.37265	1.80566	1.29188	-0.229007	-0.201005	-0.487911	-0.196427	-0.855957	-0.812374	-0.859722
3	1373686_at	Serpina6	0.877797	1.57623	1.24426	0.526273	0.101626	-0.278567	-0.537775	0.003275	-0.645067	-1.35123	-1.51682
3	1371143_at	Serpina7	1.23138	1.56148	1.07191	-0.066521	0.068277	0.271663	-0.310016	-0.091756	-1.05903	-1.37922	-1.29817
3	1373672_at	Serpinb9	1.86847	1.05749	1.21329	0.084959	-0.76713	0.277088	-0.723873	-0.194961	-1.06884	-0.963971	-0.782517
3	1373592_at	Serpinb9	2.01923	0.934751	0.512549	0.429228	-0.120825	-0.227428	-1.76047	-0.037764	-1.0134	-0.629917	-0.105953
3	1372440_at	Serpine2	1.05835	1.21383	0.883399	0.386778	-0.363454	-0.248147	-2.07133	0.552143	0.3314	-0.700038	-1.04292
3	1388614_at	Sf3b2	0.234867	1.76304	1.68599	0.043685	-0.070178	-0.699817	-0.723782	0.031817	-0.235402	-0.360823	-1.6694
3	1372501_at	Sf3b3	0.002785	0.849432	1.10588	1.80081	0.089341	0.108769	-0.566637	0.079253	-0.875837	-1.70581	-0.887982
3	1370899_at	Sfpq	0.15622	0.330922	2.54363	0.475819	0.429165	-0.708154	-0.746986	-0.838266	-0.084779	-0.818076	-0.739495
3	1388132_at	Sfpq	-0.422516	0.730818	1.44962	1.64753	0.838641	-1.21803	-0.796455	-0.525129	-0.317328	-1.08844	-0.29871
3	1388768_at	Sgsm2	0.031359	2.26504	0.674835	0.618602	-0.007652	-0.859272	-1.10279	-0.152745	0.453716	-0.933211	-0.987883
3	1367881_at	Sirpa	0.854287	-0.425698	-0.280153	2.24588	0.752001	-0.645606	-0.976924	-0.538608	-1.1777	-0.312524	0.505045
3	1387161_at	Slc1a6	0.79765	0.017845	-0.083201	1.39235	1.53963	-0.57058	-1.28652	-1.37305	-0.076434	-0.924378	0.566691
3	1370277_at	Slc25a3	-0.867739	-1.30465	1.39215	1.50873	1.35409	-0.199335	-0.388007	-1.01041	-0.358054	0.210085	-0.336855
3	1377143_at	Slc35b1	-0.469843	-1.02554	0.017335	1.30319	2.08796	0.439744	-0.652697	-1.30538	-0.573958	0.104334	0.074864
3	1367499_at	Slc35c1	-0.248491	0.492465	0.347623	1.68721	1.43082	-0.498413	-0.267253	-1.63213	-1.19488	0.303939	-0.420884
3	1387134_at	Slfn3	1.71667	1.40146	1.09072	0.099774	-0.57176	-0.341629	-0.62216	0.210772	-1.14326	-1.00172	-0.838862
3	1371904_at	Smyd2	-0.276724	-0.647923	-0.264815	1.28807	2.08931	0.38258	-0.276467	-1.07439	-0.380088	0.456337	-1.29589
3	1373213_at	Snap29	-1.21008	1.81126	1.20617	0.912289	0.379877	0.244262	-0.46074	-1.21909	-0.499998	-0.844766	-0.319191
3	1367790_at	Snd1	-0.786477	0.749123	0.473641	1.28528	1.31354	0.71722	-0.815058	-1.67993	-0.354057	0.133327	-1.03662
3	1388117_at	Snrpb	0.410061	0.968506	1.65527	0.824258	0.884177	-0.753145	-0.092498	-0.64355	-0.868067	-0.963231	-1.42178
3	1372743_at	Snx5	1.33836	1.60805	1.12296	-0.321886	-0.253917	0.147398	-0.150994	-0.033199	-0.852959	-1.4259	-1.17792
3	1372908_at	Spsb3	-1.02117	-0.746292	0.162753	1.83283	1.74662	0.519032	-0.691209	-0.950148	-0.133237	-0.496476	-0.22271
3	1389869_at	Sssca1	0.177998	2.56226	0.341887	0.155858	0.408113	-0.90422	-0.614184	-0.201632	-0.367893	-0.273828	-1.28436
3	1398848_at	St13	1.31088	-0.116921	1.37394	0.885257	0.185581	-0.419956	0.682176	-0.343202	-1.09651	-0.696123	-1.76512
3	1370714_a_at	St6gal1	-0.468615	0.197158	1.86575	1.28159	0.624922	-0.210625	-0.824164	-1.20272	-1.28395	-0.441666	0.462325
3	1370907_at	St6gal1	-0.79514	0.136865	1.3373	1.46956	0.669859	0.067312	-0.587605	-1.57073	-1.24785	-0.210315	0.730736
3	1371781_at	Stat3	-0.409599	1.36743	0.942423	1.39286	0.54329	-0.594561	-0.953809	-1.27126	-0.898268	-0.816122	0.697619
3	1368844_at	Stch	-0.153326	1.78927	1.56045	0.87361	-0.211739	-0.355037	-1.47043	-0.410945	-0.177547	-0.735505	-0.708804
3	1374584_at	Stk24	-0.455189	0.282837	0.128379	0.923219	2.10203	0.120038	-1.03284	-1.48584	-0.514992	0.625366	-0.693016
3	1372077_at	Strap	-0.272303	1.26714	1.24933	1.34633	0.599034	-1.28801	-0.52296	-0.423968	-0.433681	-0.008441	-1.51247
3	1372078_at	Strap	-0.820415	1.17046	2.36241	0.110054	0.54202	-0.568872	-0.633355	-0.773407	-0.6936	-0.458027	-0.237267
3	1367452_at	Sumo2	0.046461	0.150328	1.93692	1.53576	0.200347	-0.444205	-1.46313	-1.07241	-0.351696	-0.084622	-0.453763
3	1383051_at	Syncrip	-0.117787	1.01529	2.38625	-0.02107	0.385094	-0.617797	-0.542528	-1.0204	0.183155	-0.82616	-0.824051
3	1390489_at	Syncrip	0.645804	1.36656	1.55774	0.376972	-0.344219	-0.14921	0.16116	0.060559	-0.705667	-1.29932	-1.67039
3	1372474_at	Sypl	1.39912	0.70564	0.880261	0.547086	0.402157	0.135427	0.040954	-0.100746	-1.81868	-0.561672	-1.62954
3	1373449_at	Taf5l	0.06213	2.54842	0.717884	0.231546	0.087937	-0.244003	-1.09971	-0.810779	-0.885571	-0.425848	-0.182005
3	1373632_at	Taf9	-1.27237	1.79614	1.22446	1.20525	0.308318	-0.913729	-0.310209	-0.542365	-0.420356	-0.7906	-0.284528
3	1375414_at	Taf9	-0.505342	1.02447	1.74076	0.919592	0.340538	-0.201349	0.083626	-0.404753	-0.067584	-1.15278	-1.77718
3	1372145_at	Tars	0.687159	1.49525	0.063818	1.45251	0.776893	-0.452855	-1.31012	-1.29666	-0.346789	-0.160499	-0.908712
3	1389778_a_at	Tceb3	-0.422451	-1.1455	0.021477	2.15519	1.26279	0.399391	-0.833356	-1.02904	-0.567974	0.182736	-0.023259
3	1374897_at	Thoc4	-0.162246	1.38074	1.60715	1.16718	0.444129	-0.548897	-0.779999	-0.758988	-0.416613	-0.520035	-1.41243
3	1390237_at	Timm8a1	-1.22514	1.42918	2.11171	0.447579	0.32129	-0.519059	-0.462065	-0.401335	-0.478509	-0.422125	-0.801527
3	1367808_at	Timm8b	-1.11924	-1.08047	0.745394	0.937875	1.56435	0.219963	-1.35412	-0.659367	-0.387154	1.10917	0.023585
3	1388136_at	Timm9	-1.31241	0.818296	2.07168	0.81086	0.209431	-0.889135	-0.657028	-0.61838	0.56639	-0.191956	-0.807749
3	1374446_at	Tiparp	-1.28374	2.59345	0.36389	0.005337	0.04352	-0.163158	0.139472	-0.343543	0.168469	-0.498822	-1.02488
3	1373056_at	Tmed4	-0.579651	0.365035	0.086519	1.32635	1.92821	-0.224549	-0.735592	0.553011	-0.251174	-1.37512	-1.09303
3	1372591_at	Tmem11	-0.146023	2.23959	1.47118	-0.421254	0.009629	-0.985779	-0.654506	0.273726	-0.724722	-0.362142	-0.699695
3	1371865_at	Tmem111	-0.02638	0.685618	1.97209	-0.090303	0.373861	-0.689747	-1.66191	-0.196172	-0.168566	-1.14037	0.941885
3	1372230_at	Tmem147	0.326738	0.445252	1.3851	1.14674	1.0255	-0.839934	-1.47598	-0.803792	-1.03253	0.543094	-0.720188
3	1372217_at	Tmem199	-1.21047	1.32013	1.07073	1.22079	0.491366	-0.082006	0.31272	0.084618	-0.700472	-0.963945	-1.54346
3	1367655_at	Tmsb10	2.47064	0.651743	-0.065676	-0.232546	0.104608	0.237539	-1.05774	0.053818	-0.164222	-0.682524	-1.31564
3	1369407_at	Tnfrsf11b	1.09339	-1.31512	1.84142	-0.260509	0.076973	0.085866	-1.65973	0.526043	0.251922	0.069196	-0.709456
3	1371785_at	Tnfrsf12a	-0.204054	1.72952	1.02772	0.455621	1.12116	-1.17948	-0.429759	-1.57782	-0.077809	-0.413985	-0.451121
3	1367715_at	Tnfrsf1a	0.213219	0.896734	0.699676	1.49575	0.798239	-0.348491	-0.46815	-1.7203	-1.49114	-0.398341	0.322801
3	1398870_at	Tomm20	-0.665692	1.44233	1.72822	1.01884	0.532161	-0.442728	-0.601197	-0.74614	-1.0677	-0.91263	-0.285466
3	1389969_at	Tomm40	-0.695168	0.536467	1.61902	1.30593	1.32607	-0.62853	-0.941684	-0.688753	-1.0315	-0.368194	-0.433655
3	1370835_at	Tox4	-0.20715	1.67049	-0.062555	1.03496	0.653256	-0.514397	0.240172	-2.14789	-0.804319	-0.121893	0.259325
3	1370340_x_at	Tpm3	0.316369	-0.270897	0.225647	1.37726	1.79925	0.011137	0.080993	-0.048002	-0.762696	-1.76882	-0.960245
3	1383321_at	Tpst1	1.04664	2.13913	-0.013949	-0.655437	0.570161	-1.46704	0.27591	-0.084715	-0.260315	-0.589905	-0.960477
3	1388693_at	Trabd	0.017739	0.299865	0.136117	1.29902	1.36419	0.398247	-1.23889	-1.95924	0.09268	0.394368	-0.804093
3	1372155_at	Trim28	0.121909	1.87546	0.336118	0.816275	0.667767	-0.431375	-1.69614	-1.2533	0.456247	-0.414949	-0.478014
3	1370752_a_at	Trp53	0.286804	1.56435	0.356685	0.874698	1.48233	-0.984455	-0.780357	-1.11571	0.023802	-0.632081	-1.07607
3	1367830_a_at	Trp53	-0.228266	-0.342328	0.617125	2.44196	0.349735	-0.239628	-0.590437	-0.831289	-1.35975	-0.35669	0.539566
3	1398325_at	Tspan3	2.14478	0.542399	-0.250261	-0.517241	-0.237336	0.691603	-1.07166	0.294882	0.633769	-0.875365	-1.35557
3	1372712_at	Ttc1	-0.895837	1.25536	1.50917	0.247296	1.2264	-0.172319	-0.342367	-1.69761	0.087959	-0.622856	-0.595201
3	1374227_at	Ttc27	0.196279	1.97736	1.26204	0.708508	0.115494	-0.798249	-0.903049	-1.12668	-1.07115	-0.247335	-0.11323
3	1370290_at	Tubb5	0.658917	-0.738222	-0.088297	1.498	1.73627	0.575168	-1.02807	-1.24201	-0.108134	-0.715505	-0.548123
3	1376100_at	Tubb6	-0.14781	0.011613	2.06449	1.05229	1.16808	-0.799471	-0.975519	-0.905056	-0.41483	-0.758136	-0.295648
3	1371644_at	Twf1	-0.314927	-0.195398	1.59664	2.02659	0.315398	-0.846085	-0.422605	-0.844284	-0.926322	-0.726408	0.337407
3	1375221_at	Txndc13	-1.60785	0.645141	1.92044	0.679839	-1.04953	0.610069	-0.412046	0.386885	0.128685	-0.341361	-0.960276
3	1386958_at	Txnrd1	-0.178825	0.337167	1.92409	1.43495	0.648014	-0.800022	-0.372372	-1.13595	-0.70912	-1.04429	-0.103642
3	1372120_at	Uba5	-0.071439	0.251178	0.860341	0.831577	2.05376	0.115438	-0.419605	-1.16306	-0.911051	-0.176405	-1.37074
3	1367456_at	Ube2d3	-0.094768	-0.548877	1.42149	1.98865	0.931311	-0.738747	-0.157979	-0.509895	-0.348444	-0.908953	-1.03379
3	1398802_at	Ube2d3	0.05907	1.17251	2.15575	0.45971	-0.238499	-0.312133	-0.044209	-0.054777	-0.709935	-1.1888	-1.29869
3	1399160_a_at	Ube2d3	0.271678	-0.11834	1.71641	1.47096	0.903149	-0.122243	-0.594426	-0.374371	-1.16643	-0.724041	-1.26234
3	1375663_at	Ube2f	-0.876361	0.404153	1.95201	1.34984	0.783852	-0.346332	-0.6737	-1.08807	-0.259096	-0.955084	-0.291211
3	1371764_at	Ube2j2	-0.867573	1.06385	1.72693	1.17794	0.623968	-0.348526	-1.04947	-0.899452	-0.134659	-1.13149	-0.161524
3	1399143_at	Ube2n	-0.824711	1.13165	0.944435	1.26611	1.08399	-1.05706	-1.60089	-0.165629	-0.625153	-0.436254	0.283517
3	1390099_at	Ube3a	1.15221	-0.311996	0.85488	0.849633	-0.459642	-0.11024	-2.12664	1.12701	0.21193	-0.171315	-1.01583
3	1399128_at	Ubl5	1.6396	0.33932	-0.933029	0.830987	1.28299	-1.60923	-0.062406	-0.651514	-0.523953	0.412837	-0.725604
3	1370554_at	Uchl3	0.172689	0.641175	1.47689	1.29512	0.898209	-0.319445	-1.42873	-1.33209	-0.209462	-0.927984	-0.266374
3	1374312_at	Uck1	1.64704	1.47613	0.750528	0.340116	-0.699801	0.226163	-0.31366	-0.45825	-0.717017	-0.609939	-1.64132
3	1388696_at	Ufd1l	-1.50157	-0.20173	0.791885	1.05571	1.51826	0.193748	-0.172994	-1.83382	0.181612	-0.32704	0.295939
3	1376687_at	Usp1	0.482756	1.06419	1.31683	1.44109	0.346808	-0.74551	-1.01839	-0.538824	-0.031213	-0.900761	-1.41697
3	1373538_at	Usp1	-1.6702	1.06335	0.178439	1.78506	1.15814	-0.714432	-0.03787	-0.740917	-0.083653	-0.389861	-0.548061
3	1372150_at	Usp10	-1.12946	0.134899	1.40913	1.94191	0.688176	-0.122663	-0.856721	-0.346304	-0.393481	-0.127184	-1.19831
3	1398843_at	Vapa	-1.25731	1.35214	2.18679	0.068264	-0.323838	-0.655385	-0.412605	0.051385	-0.171164	0.179296	-1.01757
3	1369933_at	Vdac2	0.540783	1.06884	1.41654	0.804271	0.495424	-0.592263	0.100675	-0.240549	-0.416018	-1.4759	-1.7018
3	1367574_at	Vim	1.23138	1.24698	0.542815	0.527006	0.531464	0.047235	-1.31038	-0.998585	-0.124626	-1.82344	0.130157
3	1382099_at	Vps26a	-0.078893	-0.093121	1.39887	0.621939	0.230126	-0.031859	0.422841	-0.320726	0.834629	-0.453235	-2.53057
3	1370974_at	Vps54	-0.544552	2.48426	0.887981	0.4573	-0.220705	0.174475	-0.655225	-0.140355	-0.732367	-0.91146	-0.799356
3	1388574_at	Wars	0.17645	-0.27893	1.09102	1.30905	1.78739	-1.06298	-0.996055	-0.589436	-1.02309	-0.515529	0.102104
3	1376941_at	Wbscr16	-0.221142	0.445695	1.5616	1.39309	0.295043	-0.139988	-0.866283	-0.064566	0.322075	-0.773719	-1.9518
3	1372218_at	Wdr12	-1.33703	1.54314	1.72999	0.189894	0.685506	-0.890639	-0.897124	-0.097533	0.205271	-0.420179	-0.711301
3	1389993_at	Wdr33	-0.937391	1.85116	1.31326	1.07555	-0.51326	-0.406184	0.012993	-0.736132	0.229221	-0.892491	-0.996728
3	1388709_at	Wdr43	-0.91991	2.23947	1.45551	0.309781	0.034517	-0.762114	-0.428661	-0.640784	-0.577684	-0.639518	-0.070611
3	1374152_at	Wdr46	-0.400851	1.1408	2.13206	0.574162	0.534948	-1.10253	-1.11608	-0.241405	-0.314021	-0.725541	-0.481531
3	1373263_at	Wdr74	0.484355	1.33929	1.60978	0.583087	0.573714	-0.815939	-0.906323	-0.80315	-0.263994	-1.56665	-0.234175
3	1388560_at	Wdr77	-0.443253	2.10532	1.26071	0.742336	0.271419	-0.736643	-0.70277	-0.036277	-0.623499	-0.772872	-1.06447
3	1372249_at	Ywhaz	1.46815	0.386821	0.574409	0.558569	0.81174	-0.20965	-1.57941	-0.794378	-0.79589	0.90846	-1.32882
3	1373767_at	Zfand2a	0.280542	1.31724	0.37123	1.43193	0.591068	-0.989756	-1.73365	-0.179898	0.181811	-0.006416	-1.26411
3	AFFX_Rat_beta-actin_3_at		0.439399	-1.66337	-0.351643	1.55346	1.2718	0.58176	-1.3544	-0.683964	-0.305623	0.357177	0.155402
3	AFFX_Rat_beta-actin_M_at		0.421731	-1.76735	-0.69974	1.76243	0.935829	0.743997	-1.0554	-0.571673	-0.192558	0.442011	-0.019275
4	1374475_at	Abhd1	-0.015585	-0.697613	-1.40806	-1.25988	-1.16211	0.282165	1.07639	0.848879	1.36809	0.867213	0.100515
4	1388988_at	Abhd14b	0.410728	-0.737597	-1.29377	-1.0666	-1.04712	-0.380693	1.30415	0.980123	1.41227	0.70467	-0.286159
4	1369485_at	Acot12	0.454938	0.078986	-1.16983	-1.34777	-1.62204	-0.306084	0.67298	1.13564	0.745152	1.25224	0.105789
4	1389371_at	AI104077	0.142171	-0.055892	-1.8221	-1.19204	-0.714036	-0.344716	0.359973	1.76987	0.628036	0.92712	0.301614
4	1371805_at	Ankrd46	0.894536	-0.930443	-1.1893	-1.43131	-0.649352	-0.326803	1.48996	1.21298	0.697483	0.378579	-0.146331
4	1390131_at	BE112936	-0.302374	-0.163049	-0.893281	-1.74433	-1.4635	0.660287	1.08045	0.973591	0.984833	0.466813	0.400563
4	1375781_at	BF419844	-0.751532	0.463352	-0.393189	-1.74493	-0.860637	-0.114038	1.62857	0.457741	1.54218	-0.140847	-0.086675
4	1388617_at	Bphl	-0.721188	0.454067	-0.715392	-0.978092	-1.52889	-0.564128	1.62382	1.34855	0.668554	0.490964	-0.078271
4	1371893_at	Col4a3bp	0.682852	-0.17702	-0.207474	-1.99386	0.035179	-1.17831	0.016737	0.884558	1.80607	0.208806	-0.077533
4	1368064_a_at	Ddc	-0.422662	1.11988	-0.200041	-1.38425	-1.86657	-0.131514	1.08589	0.780548	1.10021	0.19107	-0.272561
4	1399020_at	Fam40a	-0.535961	-0.085469	-1.08528	-0.060349	-1.08245	-0.236805	-0.642466	1.76639	1.913	0.251131	-0.201738
4	1369960_at	Fxyd1	0.27319	-0.30994	-0.641754	-0.855176	-2.08965	-0.133668	0.096384	1.26642	1.45365	0.728275	0.212273
4	1367783_at	Gabarapl2	0.097106	-0.373091	-0.961616	-1.24502	-1.63922	0.316902	0.530808	1.56029	1.33708	0.10444	0.27232
4	1389265_at	Gbe1	-0.573903	-0.222846	-1.54645	-0.995925	-1.23984	0.219968	0.503262	0.837615	1.53832	1.08329	0.396498
4	1372033_at	Isoc2b	0.554185	-0.685583	-1.46731	-0.432775	-1.83037	0.538703	0.427919	0.890751	0.748927	1.3047	-0.049154
4	1370232_at	Ivd	-0.749174	-0.030059	-0.717859	-0.531627	-1.84207	-0.498245	1.08638	1.38703	1.10515	0.81983	-0.02935
4	1374006_at	Kat3	0.111302	-0.466938	-1.06042	-0.950156	-1.54498	-0.428693	1.3128	1.53944	0.946875	0.40353	0.137243
4	1388570_at	LOC498909	-0.386497	-0.025133	-1.11741	-1.10261	-1.29378	0.18734	0.853607	0.092598	2.17191	0.432638	0.187332
4	1387947_at	Mafb	-1.25684	0.783314	-0.177794	-1.42941	-0.861082	-0.66112	-0.019867	1.82105	0.863171	0.629392	0.309178
4	1377060_at	Mccc2	-0.290676	-0.198669	-0.686247	-1.02538	-1.27502	-0.52254	1.08327	2.22052	0.504931	0.292133	-0.102334
4	1371479_at	Mettl7a	1.0429	-0.319189	-1.44012	-0.392401	-1.58022	-0.366913	1.71607	0.807612	0.428731	0.338598	-0.235071
4	1373371_a_at	MGC112899	0.281719	-0.865197	-0.792077	-1.35755	-1.2215	-0.271971	0.96619	0.785668	0.908388	1.65868	-0.092356
4	1371680_at	MGC125167	-1.01391	0.382671	-0.760069	-0.530266	-0.708609	-1.79057	0.903404	1.21553	0.640474	1.12605	0.535299
4	1376093_at	Mocs1	-0.563226	0.058966	-1.14725	-1.53759	-1.14288	0.138043	0.847771	0.647161	1.75757	0.515534	0.425895
4	1374883_at	Mtmr7	-1.12669	0.496643	-0.861634	-0.994719	-1.30553	-0.410529	0.302881	1.37329	1.54021	0.639711	0.346365
4	1368963_at	Mxi1	0.509426	-0.195397	-1.4472	-0.672062	-0.944685	-1.46901	1.06772	1.06506	1.14115	0.675874	0.269124
4	1369747_at	Nat2	0.247533	0.326803	-1.25183	-2.0169	-0.56826	-0.409501	0.467533	1.28494	1.26986	0.405627	0.244192
4	1369286_at	Proc	0.205565	-0.031381	-0.551511	-0.950426	-1.86908	-0.634566	0.446068	0.608034	1.82235	0.981231	-0.026281
4	1368403_at	Rbl2	-0.597358	0.39459	0.239892	-1.8178	-1.78454	0.056912	1.29978	0.527159	0.630728	0.626899	0.423734
4	1373924_at	RGD1306568	0.047745	0.028243	-1.47805	-0.957843	-1.20088	-0.578313	0.445003	1.34546	1.67299	0.54131	0.134336
4	1373228_at	RGD1560755	0.847421	-0.407143	-0.923652	-1.68755	-1.45976	0.227552	1.09349	0.970096	0.476759	0.929473	-0.066693
4	1375346_at	RGD1563941	0.36154	0.003053	-0.961401	-1.32935	-1.79935	0.164405	1.32162	0.898277	1.14565	0.21591	-0.020361
4	1372365_at	Rin2	1.32787	-0.982998	-0.73664	-1.85063	-0.677921	-0.367297	0.754299	0.691484	0.298433	1.20834	0.335062
4	1393026_at	Rnase1_predicted	-0.593543	0.401675	-0.003042	-1.6192	-1.92808	0.167024	0.599685	0.636258	1.0753	1.07901	0.184899
4	1370836_at	Serpina4	0.01482	-0.232118	-0.793232	-1.10922	-1.43766	-0.8039	0.504754	0.890959	1.74487	1.12755	0.093183
4	1368609_at	Slc10a1	-0.034236	0.238049	-0.366971	-1.26035	-1.87262	-0.205588	1.59129	1.31382	0.55975	0.239426	-0.202565
4	1376591_a_at	Tmem179b	0.455032	-0.477065	-1.32574	-0.454769	-0.38416	-1.35674	-0.54032	1.87425	0.746695	1.03174	0.43108
4	1372780_at	Tmem53	0.673076	-0.242409	-1.17068	-1.3975	-1.48406	-0.105828	1.30317	0.489004	1.35734	0.242417	0.335479
4	1370513_at	Tpm1	-0.014054	0.400002	-0.806725	-2.04413	-0.320601	-0.9192	0.202675	1.40774	1.31451	0.453343	0.326434
4	1376472_at	Traf6	-0.168767	-0.564664	-0.968696	0.049551	-0.60299	-0.447329	-0.79186	2.24009	1.56618	-0.127238	-0.184285
4	1369435_at	Ttpa	0.014498	-0.714792	-1.13024	-0.567912	-1.93656	0.893685	0.944974	1.19548	0.961714	0.036556	0.302604
5	1372571_at	2009-03-02	0.075239	0.172062	-1.28811	-1.21557	-1.76753	-0.164401	0.54063	0.765315	0.821259	1.03979	1.02131
5	1388742_at	AA945877	-0.60568	0.626646	-1.35443	-1.39808	-1.23264	-0.248278	0.512841	0.956604	0.628686	0.881436	1.2329
5	1379506_at	AA963909	-1.35879	0.70365	-1.44444	-0.841898	-0.737189	-0.636249	0.861481	1.15203	0.846331	0.539327	0.915755
5	1373259_at	BI300311	0.050257	-0.022762	-1.16422	-1.85647	-0.441715	-0.655161	0.274857	1.65082	0.856414	0.353036	0.954939
5	1373239_at	BM390617	0.724137	-0.268145	-1.73887	-0.653476	-0.870836	-1.17187	0.565242	0.510222	1.45615	0.53182	0.915628
5	1371833_at	Bri3	0.206101	-0.587053	-0.088296	-1.83897	-1.0221	-1.00005	0.783757	0.451016	0.862585	1.36507	0.867941
5	1371536_at	Carhsp1	0.908852	-0.221659	-0.902303	-1.43283	-1.91534	-0.021047	0.653928	0.701915	0.653169	0.765368	0.809945
5	1375854_at	Ctnnbip1	0.048523	-0.725454	-1.33873	-1.16158	-0.902175	-0.12148	-0.269466	1.47466	0.828966	1.41462	0.75211
5	1386899_at	Ctsh	-0.314214	-0.342517	-1.14852	-1.45988	-1.39377	0.326442	0.844496	1.46023	0.542953	0.597638	0.887144
5	1387084_at	Dpp4	0.103365	-0.323907	-0.853165	-1.97538	-1.28077	0.409507	0.786581	0.557898	0.426196	0.965009	1.18467
5	1369379_at	Epha3	0.266229	-0.24388	-1.51271	-0.038977	-1.79056	-0.247222	-0.076809	1.45967	1.28173	0.200284	0.702237
5	1372306_at	Ethe1	-0.607888	0.300129	-0.537549	-0.738617	-1.24646	-1.48817	0.447388	0.529725	1.81386	0.763361	0.764219
5	1367737_at	Fuca1	0.087858	-0.564374	-1.52814	-1.42355	-0.919386	-0.01004	0.196655	1.01465	0.898935	0.943399	1.304
5	1368253_at	Gamt	-0.332246	-0.233008	-1.43205	-0.665157	-1.37395	-0.673744	0.840226	0.526504	1.49522	0.732215	1.11599
5	1370375_at	Gls2	-0.06031	-0.269082	-0.832407	-1.15168	-0.968279	-1.21638	1.85893	1.00269	0.83553	0.338681	0.4623
5	1387307_at	Hal	0.35804	-0.681623	-1.56147	-1.20824	-1.31572	0.3445	0.944224	0.442485	1.24055	0.709082	0.728172
5	1368549_at	Hbp1	0.226545	0.557024	-0.620029	-1.33597	-1.2009	-1.44205	1.27202	0.167254	0.900725	0.289465	1.18591
5	1388104_at	Lgr4	0.184691	0.380932	-0.668685	-2.19608	-1.30737	0.175262	0.757992	1.16801	0.754409	0.272596	0.478239
5	1378565_at	LOC366300	-0.869794	0.615259	-0.611055	-1.45344	-1.32216	-0.674719	1.06725	0.434178	0.797425	0.710203	1.30685
5	1376847_at	LOC690745	0.059689	-0.218835	-0.00628	-1.07662	-1.83867	-1.05486	1.03044	0.317726	0.581693	1.52842	0.677301
5	1387765_at	Mbl1	0.371249	-0.485252	-1.69268	-0.979074	-0.962231	-0.477813	1.6847	0.940955	0.35825	0.734246	0.507653
5	1372038_at	Mknk2	-0.205549	-0.186775	-2.07457	-0.596654	-1.00905	0.147137	1.25937	0.0914	0.338971	1.03213	1.20359
5	1371553_at	Mrpl36	0.788662	-0.308933	-1.40391	-1.45916	-1.16274	-0.575681	0.61806	0.857213	0.815753	0.772158	1.05858
5	1369171_at	Mst1	0.501961	-0.80034	-1.36029	-1.63578	-1.00136	0.157791	0.826382	1.13271	0.783936	0.687575	0.707426
5	1387049_at	Myh6	0.216565	-0.865718	0.455412	-1.33216	-0.181166	-1.53534	-0.407964	1.54534	0.026554	1.28033	0.798146
5	1375009_at	Nudt14	-0.247255	-0.16464	-0.906747	-1.16982	-1.02228	-1.26488	0.932874	1.53561	0.602915	0.978777	0.725442
5	1388883_at	Pold4	0.126325	-0.667193	-1.39061	-1.3095	-1.23441	0.044108	1.39948	0.545356	0.859951	0.660922	0.965564
5	1375835_at	Prkag2	0.423266	-0.088797	-1.87743	-0.47627	0.073366	-1.69472	0.29946	1.2344	0.459954	0.784452	0.862314
5	1389549_at	Prosc	-0.672363	0.268334	0.153919	-0.880763	-2.0878	-0.748126	0.994625	0.43493	0.788793	0.411248	1.3372
5	1367885_at	Pxmp2	0.086529	-0.272336	-0.559254	-1.3696	-1.17341	-1.22972	0.436808	1.12948	0.802132	0.615955	1.53341
5	1368674_at	Pygl	-0.39248	0.258112	-1.03081	-1.45569	-1.72555	0.273984	0.915518	0.849585	1.14376	0.585563	0.578008
5	1375602_at	Rin2	0.624285	-0.475173	-1.5931	-1.0779	-0.135836	-0.830078	-0.143459	1.19011	0.027799	1.76673	0.646625
5	1388749_at	Rmnd5a	0.481411	-0.836425	-1.25804	-0.414814	-1.39832	-0.450323	1.38636	-0.187439	1.62636	0.502498	0.548744
5	1373270_at	Wipi1	-0.159191	-0.424103	-0.383997	-1.88326	-1.3331	-0.136235	0.963555	0.22362	0.939986	1.23582	0.95691
6	1368984_at	2009-09-02	0.227341	0.2736	1.30387	0.955258	1.73947	-0.495134	-0.349397	-1.35292	-1.12982	-0.393905	-0.778357
6	1387888_at	AA799768	0.070127	-0.214163	0.798125	1.0607	1.54305	1.1426	-0.587184	-1.49624	-0.850596	-0.489933	-0.976481
6	1398315_at	AA800007	0.44177	-0.294321	1.01302	1.01288	1.93286	0.185828	-0.721813	-0.889445	-0.921827	-0.573902	-1.18505
6	1387887_at	AA874811	-0.086787	0.273494	1.04332	1.07687	1.38265	0.953678	-0.922458	-1.39899	-0.900886	-0.379442	-1.04144
6	1372067_at	AI179567	0.321963	-0.742291	0.799287	1.2736	1.09215	1.42317	-0.315531	-0.860432	-1.07728	-1.08558	-0.829051
6	1386991_a_at	Bad	0.36956	-0.373619	0.314601	1.8933	1.75432	-0.264346	-1.07536	-0.739748	-0.613865	-0.553771	-0.711077
6	1372659_at	BE113269	-0.620847	0.07811	0.940422	2.13731	1.28498	-0.526584	-0.572969	-0.632979	-0.855097	-0.552932	-0.679417
6	1390429_at	BF398114	-0.485788	-0.311773	0.580959	2.48229	0.044691	0.957699	-0.609849	-0.579506	-0.443626	-0.876903	-0.758191
6	1388861_at	Clptm1l	0.616914	-0.311131	0.044665	0.774864	0.786676	1.97193	-0.298786	-1.76663	-0.750469	-0.348216	-0.719815
6	1372464_at	Copg	0.111326	-0.25045	0.439244	0.845912	1.52805	1.36096	-0.212148	-1.77134	-0.281946	-0.859107	-0.910504
6	1388297_at	Eef1g	0.455888	-0.409523	0.343531	1.19613	1.37735	1.34759	-0.366518	-1.31979	-0.544423	-0.925303	-1.15493
6	1388206_a_at	Eif5	0.243164	0.073923	1.21102	1.21446	1.63586	-0.225037	-0.317214	-0.851553	-1.48255	-0.510841	-0.991239
6	1367618_a_at	Gnb2l1	-0.09374	-0.320202	0.824649	1.92103	1.02227	0.741128	-1.00496	-1.37591	-0.533476	-0.450492	-0.730308
6	1367588_a_at	Hk3	-0.002366	-0.370236	1.11497	1.69468	0.982621	0.913123	-0.808197	-0.964053	-1.19638	-0.636729	-0.727431
6	1373447_at	Hn1l	0.336708	0.130761	0.755627	1.10679	1.3626	1.14893	-0.677772	-1.24343	-1.14065	-0.948351	-0.831204
6	1371505_at	Hnrnpc	0.257928	-0.186986	1.48886	1.10549	1.65069	-0.372477	-0.341778	-0.695737	-1.10814	-1.1739	-0.623948
6	1375181_at	LOC685320	0.310715	-0.198164	0.699524	0.547023	1.41168	1.60883	-0.218015	-1.17493	-1.19071	-0.764003	-1.03196
6	1372764_at	LOC689601	0.199665	0.303856	1.80439	1.10836	0.734996	0.536442	-1.22819	-0.766668	-1.03584	-0.910643	-0.746368
6	1371573_at	LOC691991	0.071359	-0.159095	0.864362	0.776142	1.48686	1.41029	-0.418356	-1.34077	-0.99501	-0.748355	-0.947428
6	1389168_at	Mkks	-0.165399	-0.210334	1.44226	1.40609	1.49124	0.176333	-0.521542	-1.0246	-1.00576	-0.898002	-0.690296
6	1371422_at	Morf4l2	0.07334	0.626872	1.25088	0.660876	1.52781	0.517527	-0.334351	-1.11403	-1.25405	-1.26195	-0.692919
6	1372431_at	Mrpl12	-0.157036	-0.53632	1.49241	1.95411	0.964837	-0.263085	-0.457878	-0.818484	-0.790502	-0.399124	-0.988927
6	1372939_at	Nudcd2	-1.06747	1.35823	1.05608	0.922865	1.02976	0.181862	-0.612088	-0.492833	0.018689	-1.68185	-0.713246
6	1377323_at	Pla2g4b	0.244249	0.301065	1.2642	1.1572	1.00593	0.920887	-0.794302	-0.738177	-1.27733	-0.849356	-1.23437
6	1372517_at	Ppil1	0.839642	-0.60388	-0.243992	1.52914	1.11674	1.21795	-0.217388	-1.20406	-1.16033	-0.365507	-0.908322
6	1375686_at	Ppil3	-0.704171	-0.115541	1.14654	1.53136	1.59459	0.231454	-0.544542	-1.2551	-0.284825	-0.833923	-0.765841
6	1368507_at	Psma3	0.071425	-0.775633	1.06866	1.09213	1.65168	0.733817	-0.215454	-1.42849	-0.975602	-0.556908	-0.665622
6	1398777_at	Psmb6	0.637441	-0.862103	0.777822	0.955177	1.44382	0.815729	-0.580917	-0.998117	-1.71443	0.077059	-0.551484
6	1398869_at	Psmc4	-0.272601	-0.112153	0.947176	1.31404	1.77314	0.373349	-0.29387	-1.00613	-1.40634	-0.481299	-0.83532
6	1371617_at	Psmd13	-0.186875	0.032125	1.28215	1.72571	0.783034	0.116276	0.176529	-1.52575	-0.916459	-0.289925	-1.19682
6	1386930_at	Psmd4	-0.161515	0.754194	1.24045	0.606865	1.30585	-0.046765	0.369543	-2.07999	-0.726851	-0.589619	-0.672161
6	1387064_at	Pxmp3	0.55322	-0.222177	0.009402	1.4434	1.6523	0.720089	-0.330376	-0.883442	-0.424667	-1.44991	-1.06784
6	1372707_at	Rab6a	0.158814	0.366518	0.859031	1.86883	1.21475	-0.4551	-1.52536	-0.732141	-0.467304	-0.552913	-0.735128
6	1368405_at	Rala	0.367791	-0.544835	-0.433603	1.60907	2.13067	0.051053	-0.782202	-0.290064	-0.496642	-0.867773	-0.743466
6	1372882_at	RGD1308635	0.108551	0.496327	1.71377	0.633664	1.26269	-0.232593	-0.539852	-1.27051	0.046884	-1.54831	-0.670617
6	1372543_at	RGD1562502	-0.554593	0.177755	1.70112	1.18414	1.02372	0.21538	-0.009792	-1.56775	-0.405434	-1.09595	-0.668589
6	1367580_at	Rpl10a	-0.050815	-0.234398	1.13168	1.08501	1.80936	0.567028	-0.763529	-0.864941	-0.980755	-0.572244	-1.1264
6	1371330_at	Rpl11	-0.070089	-0.321699	0.770749	0.982815	1.50612	1.38228	-0.681339	-0.578078	-1.2778	-0.499936	-1.21302
6	1367610_at	Rpl19	0.817274	-0.433486	0.451884	0.276741	2.19241	0.697858	-0.61642	-0.622049	-1.31918	-0.626331	-0.818694
6	1371300_at	Rpl3	-0.113154	0.268651	1.19989	1.19658	1.67711	0.15151	-0.613171	-1.31116	-1.06699	-0.626609	-0.762647
6	1371761_at	Rpl34	-0.027202	-0.300191	0.463969	1.43419	1.84577	0.679261	-1.00242	-0.511222	-0.965813	-0.445256	-1.17109
6	1398749_at	Rpl4	-0.343186	-0.40152	0.993879	2.03709	1.36231	-0.130912	-0.616365	-1.07719	-0.688901	-0.407519	-0.727688
6	1367567_at	Rpl6	0.085247	-0.313364	1.15641	2.0539	0.812368	0.12241	-1.08243	-1.02022	-0.918865	-0.126728	-0.768731
6	1371297_at	Rpl7a	0.197386	-0.359416	0.599	0.770895	2.03061	0.955787	-0.799925	-0.586145	-1.12907	-0.544689	-1.13443
6	1386868_at	Rps10	-0.430576	-0.452959	0.615385	1.16081	2.20525	0.46591	-0.93005	-0.916168	-0.84176	-0.380491	-0.495352
6	1367630_at	Rps11	-0.306413	-0.653009	0.417628	0.714561	2.0049	1.39207	-0.884131	-0.968875	-0.758229	-0.276111	-0.682389
6	1367640_at	Rps12	-0.398478	-0.245616	0.63088	0.512351	1.62729	1.59773	-0.203436	-1.36038	-1.27273	-0.360849	-0.526762
6	1398775_at	Rps15a	0.043596	-0.686692	1.31536	1.19334	0.73321	1.43896	-0.815363	-0.28656	-1.10364	-0.67047	-1.16174
6	1371295_at	Rps20	0.106691	-0.729466	0.466905	0.630149	2.10499	1.09434	-0.637898	-0.443815	-1.24632	-0.398626	-0.94695
6	1398882_at	Rps5	0.050517	-0.182378	0.605151	1.12958	1.72767	0.959911	-0.50738	-0.857297	-0.833638	-0.526487	-1.56564
6	1367573_at	Rps6	0.016414	0.031567	1.56808	1.66522	0.969624	0.06085	-0.728975	-1.14315	-0.835346	-0.811267	-0.793018
6	1398751_at	Rps7	0.29064	-0.345795	0.699732	1.83951	1.1796	0.702705	-0.911406	-0.751766	-0.845676	-0.61172	-1.24583
6	1388244_s_at	Rpsa	0.19909	-0.401476	1.15658	1.27605	1.31634	0.870347	-0.447641	-1.13205	-1.13844	-1.09639	-0.602402
6	1367569_at	Rpsa	0.214135	-0.043371	1.11481	1.33249	1.28715	0.576007	-0.373158	-0.962705	-1.21473	-0.445621	-1.485
6	1368158_at	Scfd1	-0.91908	0.761001	0.377592	0.9541	1.37455	1.21871	0.007397	-1.46743	-0.385642	-0.982933	-0.938269
6	1389961_at	Sdccag3	-0.435883	1.05037	1.51652	0.962918	0.834806	0.569068	-0.977744	-0.507638	-0.645497	-1.30065	-1.06627
6	1377123_at	Slc27a4	0.267845	0.007338	1.46554	-0.137533	0.587009	1.31905	-0.470219	-1.54435	-1.59814	0.557448	-0.453991
6	1372333_at	Snrpe	0.27234	-0.332771	1.46452	1.76217	0.637076	0.264901	-1.12549	-0.082477	-0.80442	-1.19388	-0.861978
6	1389140_at	Spcs2	0.31809	-0.168508	0.435638	0.842752	1.18407	1.58995	-0.544793	-1.89443	-0.771728	-0.310961	-0.680078
6	1373090_at	Ssr1	0.002255	-0.219272	0.145096	0.581253	2.17711	1.27289	-0.82815	-0.576106	-1.01002	-0.800086	-0.744964
6	1387892_at	Tubb5	0.314014	-0.719255	0.106921	2.02868	1.21112	0.685453	-1.15989	-0.563105	-0.108325	-1.02846	-0.767158
6	1372119_at	Uba5	0.218892	-0.499882	0.673826	0.791583	1.67234	1.35588	-0.313022	-0.741803	-1.13738	-0.968513	-1.05191
6	1367730_at	Uso1	-0.435261	-0.1784	2.03536	0.74053	1.32751	0.173058	-0.342766	-1.37372	-0.7739	-0.634118	-0.538296
7	1388810_at	Abce1	-0.492488	0.635219	1.92921	0.809111	1.28861	-0.409342	-1.04921	-0.665883	-0.912774	-0.821916	-0.310536
7	1375947_at	AI171856	-0.178392	0.21704	1.28673	0.718443	1.7135	-0.088118	-1.72561	-1.11238	-0.028784	-0.766918	-0.035514
7	1367459_at	Arf1	-0.296146	-0.446426	0.348684	0.533518	2.70928	-0.509808	-0.223731	-0.736158	-1.02558	-0.189665	-0.163969
7	1398862_at	Atp2a2	-0.403792	0.118293	1.33361	1.19442	1.3973	0.331924	-1.27938	-1.25019	-0.121777	-1.14436	-0.176057
7	1372095_at	BF281867	0.068624	-0.361144	1.40512	1.49259	1.06076	0.004828	-0.754954	-0.67458	-1.63627	-0.873472	0.2685
7	1371427_at	BG380709	0.250656	-0.587073	0.252962	0.85994	1.62646	1.17298	-1.10373	-1.61109	-0.928955	-0.176664	0.244518
7	1367469_at	BG667162	0.197848	0.176391	1.37599	1.57045	0.752727	0.105952	-1.12148	-0.537709	-1.69804	-0.74584	-0.076283
7	1376319_at	BM390322	-0.098299	-0.667572	1.59622	1.72892	0.821688	0.250344	-0.941325	-1.01897	-0.898192	-0.732813	-0.039999
7	1371826_at	BM390536	-0.416869	0.477421	-0.373687	1.24005	1.69016	0.910737	-0.939866	-1.72376	-0.506179	-0.351988	-0.006012
7	1388217_a_at	Calu	0.219612	-0.593272	0.591615	0.519824	1.68649	1.29819	-1.21663	-1.51545	-0.810275	-0.105476	-0.074633
7	1372062_at	Cinp	-0.701669	0.959875	2.02833	0.026739	1.08953	-0.099725	-0.327537	-0.85173	-1.49087	-0.219639	-0.413298
7	1367907_a_at	Cltb	-0.06526	0.248569	-0.021018	2.15937	1.23093	0.186697	-1.14649	-0.82059	-0.737793	-1.0888	0.054388
7	1387048_at	Ddx39	-0.438397	-0.154664	1.72684	1.54092	1.00078	0.155323	-0.818147	-1.00615	-0.958963	-0.878602	-0.168943
7	1376315_at	Edem2	0.23879	0.351799	0.186299	1.35938	1.52868	0.561187	-1.07118	-1.42423	-1.42782	-0.041006	-0.261913
7	1388322_at	Eif4g1	-0.223846	-0.147759	0.762177	1.61077	1.44574	0.310029	-0.632285	-1.48292	-1.22829	-0.638812	0.225195
7	1374107_at	Elac2	-1.64492	1.32861	1.57677	0.694957	-0.016663	0.836794	-0.419576	-0.945724	-0.3423	-0.759254	-0.308693
7	1369621_s_at	Fkbp1a	0.543436	0.092352	0.469401	1.51076	1.24481	0.112995	-1.91842	-1.25413	-0.510507	-0.339056	0.048369
7	1398829_at	Fkbp1a	0.503573	-0.435441	0.675211	1.15493	1.82082	0.154463	-1.2388	-1.56357	-0.400717	-0.512791	-0.157682
7	1373837_at	Fts	0.403591	-0.314129	0.731461	1.36503	0.639238	1.31548	-1.00016	-0.924633	-1.79773	-0.324107	-0.09404
7	1371743_at	Guk1	0.428968	0.043028	0.824353	1.47497	1.13938	0.281985	-1.70665	-1.47864	-0.332753	-0.605686	-0.06896
7	1375336_at	Hsp90ab1	0.603215	-1.04437	0.445411	1.83861	1.30808	-0.334739	0.077626	-1.25528	-1.20032	-0.33068	-0.10756
7	1375335_at	Hsp90ab1	0.699039	-0.740915	0.426693	1.76168	1.3378	-0.29549	0.211537	-1.46713	-1.08721	-0.600014	-0.245986
7	1399039_at	LOC689593	0.416239	-0.503571	-0.81157	2.10481	1.13905	-0.035705	0.228484	-0.974781	-0.161753	-1.46719	0.065984
7	1371445_at	Lrrc59	-0.324496	0.883417	0.751674	0.900954	1.73588	0.270801	-0.793637	-1.67781	-0.904505	-0.549993	-0.29228
7	1370792_at	Mapre1	0.161068	0.131327	1.49445	0.692732	1.6642	-0.262925	-0.301917	-1.53813	-0.639219	-1.22854	-0.17305
7	1373397_at	Mapre1	0.305744	0.24709	1.08941	1.07742	1.8256	-0.667104	-1.23516	-0.539414	-0.977156	-0.95952	-0.166907
7	1369013_a_at	Mrpl17	-0.289783	-0.171682	0.936131	1.11449	2.13794	-0.283786	-0.528901	-1.35819	-0.869692	-0.329661	-0.356867
7	1373620_at	Nus1	0.014399	-0.293977	0.45873	1.2113	2.0557	0.006432	-0.932078	-0.945146	-1.4692	-0.257398	0.151233
7	1388353_at	Pa2g4	0.02517	0.762287	0.596541	1.05406	1.77213	-0.247506	-1.45379	-0.612019	-1.38089	-0.590873	0.074888
7	1368668_at	Plaa	-0.486693	1.06129	1.09566	1.0894	1.37921	0.071409	-0.818727	-1.18566	-0.44248	-1.38942	-0.37398
7	1389815_at	Ppp1r14b	-0.362693	-0.020672	0.930223	1.78627	1.38475	0.035691	-1.12246	-1.29871	-0.756626	-0.610637	0.034878
7	1388466_at	Psmd3	-0.275724	0.349838	1.79039	1.26648	0.683969	0.327357	-0.878325	-1.55651	-0.614665	-0.898555	-0.194265
7	1368847_at	Rab10	-0.57576	-0.045781	1.59992	1.53443	0.60567	0.602717	-0.597879	-0.655763	-1.7174	-0.331843	-0.418317
7	1386858_at	Rpl13	-0.26045	-0.383759	0.491842	1.02889	2.26708	0.113996	-0.671277	-0.835428	-1.44285	0.010115	-0.318158
7	1398885_at	Rpl23	0.324277	-0.476639	0.947204	0.810826	1.72549	0.881258	-0.769973	-1.35474	-1.25295	-0.496842	-0.33791
7	1371313_at	Rpl23a	0.255416	-0.081621	1.04837	0.809969	1.46716	0.669442	-0.831513	-1.75778	-1.22752	-0.509363	0.157446
7	1367634_at	Rpl31	-0.43528	-0.319551	0.338008	0.504461	1.72688	1.65692	-0.135862	-1.55601	-0.872303	-0.459449	-0.447813
7	1398766_at	Rpn1	0.365983	-0.647041	0.345316	0.911792	0.754523	1.75305	-0.692954	-1.39149	-1.55327	0.15875	-0.004661
7	1398872_at	Rps13	0.189084	-0.394022	0.286238	1.62638	1.54901	0.646533	-1.53441	-1.06539	-0.807236	-0.23587	-0.260314
7	1368211_at	Rps14	0.521485	-0.433973	1.01029	1.24056	1.43541	0.4963	-0.72543	-0.755995	-1.6637	-0.858192	-0.266748
7	1367685_at	Rps27a	-0.030295	-0.292416	0.632411	0.319447	1.99752	0.92492	-0.47316	-1.89367	-0.780843	-0.382081	-0.021831
7	1367606_at	Rps3a	0.19932	-0.691933	0.887862	1.28929	1.72146	-0.155057	-0.544127	-1.63386	-0.964797	-0.319774	0.21162
7	1367597_at	Rps8	-0.129916	-0.051524	1.13068	1.2516	1.5147	0.617415	-0.773994	-1.55262	-0.898381	-0.675311	-0.432639
7	1388815_at	Saps1	0.482891	0.186724	0.35684	0.875047	1.9242	-0.408474	-0.423188	-1.54641	-1.54677	0.020934	0.078209
7	1389309_at	Sbno1	-0.080152	0.699422	0.306199	1.41564	1.0356	1.25905	-0.64202	-1.03726	-1.04219	-1.37092	-0.543366
7	1382615_at	Sec61a1	-0.312078	0.045107	-0.133256	0.970234	2.10431	0.970709	-0.81674	-1.06335	-1.27167	-0.115326	-0.377947
7	1386900_at	Serp1	-0.064216	-0.205374	0.599361	0.894014	1.40087	1.25128	-0.785208	-2.00027	-0.773183	-0.183993	-0.133278
7	1370032_at	Slc9a3r1	-0.313925	-0.065873	0.466093	2.00289	1.30184	0.139882	-0.66062	-1.04223	-1.54164	-0.225648	-0.060772
7	1367834_at	Srm	-0.432285	0.536574	0.868857	1.66528	1.40234	-0.140545	-1.18809	-1.32299	-0.810783	-0.399485	-0.178871
7	1373185_at	Ssr2	0.139027	-0.333576	0.435309	0.801409	1.75424	1.2588	-1.23526	-1.29058	-1.00134	-0.118762	-0.409269
7	1398837_at	Tceb2	0.563327	0.070523	0.356903	0.489971	1.40882	1.03705	-1.71863	-1.2225	-1.30663	0.307142	0.01402
7	1390152_at	Tmed7	-0.341333	-0.327263	1.29022	1.00757	1.60333	0.66712	-1.23821	-0.97204	-1.21953	-0.285641	-0.184225
7	1388369_at	Tmed9	-0.073101	-0.142757	0.593467	0.551866	2.27801	0.599559	-0.776448	-1.47628	-0.863675	-0.313406	-0.377229
7	1371796_at	Tmx2	-0.268094	-0.450335	1.04792	1.99553	0.693643	0.215626	-0.244538	-1.7442	-0.990594	-0.09906	-0.155897
7	1370339_at	Tpm3	0.328615	-0.531259	0.525265	1.62727	1.2733	0.624062	-0.406599	-1.2239	-0.187449	-1.69202	-0.337288
7	1398791_at	Txnrd1	-0.433152	0.69318	1.08518	1.52016	0.972319	0.187137	-0.820136	-1.79012	-0.763132	-0.634923	-0.016511
7	1373495_at	Ube2j1	0.048403	0.259098	0.051566	1.87459	1.46896	0.35201	-1.20565	-0.822439	-1.22051	-0.709263	-0.096762
7	1376262_at	Uxs1	0.209674	0.242754	0.527139	0.375332	1.36387	1.3298	-2.19715	-0.486997	-0.70304	-0.520718	-0.140671
7	1370213_at	Ybx1	-0.067093	-0.00983	0.674249	0.742134	0.771524	1.55215	-1.10809	-2.07497	-0.574101	-0.196129	0.290161
7	1372448_at	Zdhhc5	0.786095	-0.366534	0.707882	0.548136	0.628099	1.75968	-0.661688	-0.647192	-1.57506	-1.26873	0.089307
7	1367486_at	Zfp289	0.373811	0.534149	0.746492	1.15947	0.974547	0.204608	0.065127	-1.92508	-0.484113	-1.65443	0.005417
8	1371848_at	AA799526	0.117401	0.95849	2.11629	0.531969	0.724308	-0.465367	-1.31325	-0.546887	-0.796127	-0.547402	-0.779424
8	1375506_at	Adck5	0.581658	1.76614	1.17998	0.554096	-0.053952	-0.126433	-1.67488	0.117834	-0.461933	-0.841895	-1.04062
8	1372368_at	AI230431	-0.096521	1.03313	1.49723	1.437	0.689382	-0.115902	-0.951656	-0.835591	-0.694402	-0.740575	-1.22209
8	1371907_at	Arl6ip4	1.79712	1.03488	0.846947	0.301654	0.229697	0.271994	-1.30526	-1.33303	-0.32124	-0.863954	-0.658819
8	1371980_at	Atad3a	-0.796446	1.9077	1.44108	0.829577	0.444286	-0.6397	-0.491999	-1.06089	-0.294705	-0.714826	-0.624076
8	1372709_at	Bcap29	0.221618	0.726551	1.86961	0.859597	1.01993	-0.397182	-0.898961	-1.1185	-1.07768	-0.454023	-0.750962
8	1372642_at	BE113397	-0.357311	1.38846	1.40926	1.42634	0.577514	-0.630415	-1.02533	-0.60186	-0.455039	-1.05717	-0.674448
8	1367594_at	Bgn	1.12837	1.75172	0.516026	0.437878	0.556542	0.021593	-1.57911	-0.722187	-0.352609	-1.19915	-0.559076
8	1375895_at	BI275908	-0.593247	2.03208	1.47658	0.740164	0.053383	-0.579244	-0.913913	-0.215187	-0.396756	-1.05398	-0.549881
8	1399109_at	BI281673	1.48454	0.602053	0.592692	0.935265	0.85487	-0.162142	-0.568317	-0.321337	-0.681727	-2.00709	-0.728808
8	1390109_at	BI303073	0.177891	1.63774	1.57735	0.76048	0.420606	-0.721945	-0.950195	-0.373916	-0.553861	-1.32144	-0.652714
8	1370161_at	Ccdc80	1.68258	1.56837	0.615695	0.267764	-0.198647	0.2365	-0.638688	-0.672008	-0.335517	-1.2776	-1.24845
8	1369983_at	Ccl5	1.02039	1.15171	1.663	0.530481	-0.766	0.492616	-0.867657	-0.357189	-1.04628	-1.15827	-0.662778
8	1368755_at	Clec4f	2.15317	1.28375	0.602119	0.161171	-0.166527	-0.292391	-0.633944	-0.390422	-0.845214	-1.2471	-0.624617
8	1387854_at	Col1a2	0.653843	2.23369	0.744058	0.489899	-0.290715	-0.034378	-1.21263	-0.175386	-0.519962	-0.671161	-1.21726
8	1367713_at	Eif2s1	-0.615415	1.50425	1.92154	0.611901	0.536634	-0.259751	-0.606802	-0.700058	-0.465798	-1.01498	-0.911518
8	1374397_at	Eif2s2	0.273072	1.16003	1.42361	1.0999	0.882361	-0.461813	-0.688907	-1.50958	-0.811668	-0.733149	-0.633845
8	1388381_at	Eif3g	0.197673	1.87984	1.3477	0.624773	0.597974	-0.83054	-0.681782	-0.699046	-0.891233	-0.432629	-1.11273
8	1388576_at	Eif3s9	-0.060831	1.12735	1.68477	1.08444	0.899545	-0.501987	-0.918097	-0.823188	-1.02466	-0.696633	-0.770702
8	1373876_at	Eif4e2	0.332116	1.02161	1.58943	0.963551	0.437303	0.131106	-1.21466	-0.687645	-0.169295	-1.60021	-0.803305
8	1378016_at	Eml4	1.08041	1.83642	0.731147	0.460061	0.16667	0.028927	-1.65371	-0.669358	-0.321125	-0.93607	-0.723369
8	1387669_a_at	Ephx1	1.06403	1.46513	1.0205	0.747415	0.308482	-0.100112	-0.595385	-0.683528	-0.444638	-1.13882	-1.64307
8	1374288_at	Ftsj3	-0.258446	1.3033	1.76806	1.15314	0.09463	0.082483	-0.581164	-0.583686	-1.19191	-1.0781	-0.708305
8	1373836_at	Fyttd1	-0.240972	1.73271	1.35276	0.960984	-0.269276	0.423655	-1.30686	-0.172677	-0.599519	-1.12526	-0.755553
8	1370844_at	Hnrpf	0.580843	0.851407	2.03125	0.584998	0.587354	-0.563269	-0.572279	-0.594929	-0.563335	-0.989531	-1.35251
8	1375306_at	Htra3	1.08555	0.442962	1.66119	1.07825	0.344524	-0.265268	-0.848126	-1.41616	-0.335267	-1.14745	-0.600215
8	1374135_at	Ipo4	0.235306	0.888983	1.13382	1.55723	0.841631	-0.493949	-1.26292	-0.400137	-0.173947	-1.14044	-1.18556
8	1392900_at	LOC691149	-0.178652	1.80178	1.20408	0.742348	0.676612	-0.079087	-1.59228	-0.742699	-0.524234	-0.794746	-0.513134
8	1373904_at	Lysmd2	-0.197206	1.4741	1.72034	0.743283	0.21357	0.113283	-1.6302	-0.664829	-0.741811	-0.379528	-0.651002
8	1371988_at	Man1a	0.980006	1.07312	0.801719	1.81038	-0.465652	-0.043332	-0.830424	-0.567813	-1.2852	-0.755374	-0.717433
8	1368151_at	Matr3	0.908586	0.98337	1.70109	1.04416	0.181753	-0.461505	-0.536784	-0.873154	-1.03147	-1.07499	-0.841067
8	1372019_at	Med10	0.628417	1.46026	1.40794	0.062284	0.227259	-0.228837	-0.504304	-0.750467	0.570716	-1.67269	-1.20059
8	1389634_at	Metap1	1.94789	0.739633	1.30262	-0.332717	-0.365972	0.508281	-0.283463	-1.10055	-0.488814	-1.15308	-0.773817
8	1368181_at	Mthfd1	0.09956	1.05303	2.18045	0.906334	-0.035855	-0.663921	-1.12535	-0.458812	-0.385369	-0.836655	-0.733416
8	1374437_at	Nars	0.000493	1.34127	1.49126	0.902384	0.693257	-0.063349	-1.39223	-0.960727	-0.144984	-1.09547	-0.7719
8	1368173_at	Nol5	-0.782775	1.70566	1.71625	0.718206	0.542676	-0.755945	-0.720722	-0.429915	-0.392741	-0.874699	-0.726001
8	1389658_at	Nsun2	-0.05106	0.900373	1.84004	1.04126	0.940395	-0.530375	-0.858907	-0.816114	-0.905827	-0.54501	-1.01478
8	1376091_at	null	0.062051	0.862483	1.75209	1.42956	0.441968	-0.42541	-0.464023	-1.16708	-0.582594	-0.846152	-1.06289
8	1369969_at	Parp1	-0.69078	1.8545	1.32425	1.24683	0.201259	-0.873074	-0.609488	-0.59558	-0.39787	-0.624387	-0.835657
8	1388805_at	Ppp2ca	-0.353251	1.24799	2.06423	0.684254	0.539438	-0.43605	-0.498772	-0.520705	-1.17715	-0.790917	-0.759069
8	1386897_at	Prmt1	0.015175	1.46923	1.80373	0.84375	0.293826	-0.276606	-1.06321	-0.598885	-0.649854	-0.679849	-1.1573
8	1368165_at	Prps1	0.57408	0.829994	0.890126	1.581	0.822085	-1.01208	-1.12977	0.034222	-0.35706	-1.33108	-0.901513
8	1387911_at	Rabggtb	-0.201989	1.10671	2.18344	0.565761	0.423838	0.008481	-0.614131	-0.657522	-0.964854	-1.01426	-0.835476
8	1387806_at	Rap1b	1.59658	0.259743	1.92762	0.040854	-0.186629	0.131406	-0.239106	-0.849199	-1.43223	-0.670979	-0.578063
8	1389228_at	RGD1304825	0.471428	1.1985	1.63313	0.793037	0.500216	-0.455699	-1.68047	-0.33305	-0.568507	-1.01883	-0.539758
8	1372396_at	RGD1308026	-0.012055	1.71716	0.807925	0.937554	0.770379	-0.236161	-1.16315	-0.474267	-1.49705	0.162058	-1.01239
8	1372522_at	RGD1310061	0.054794	1.66655	1.62468	0.152172	0.088345	0.392961	-1.62917	-0.348021	-0.303016	-1.05425	-0.645041
8	1367494_at	RGD1310899	0.352347	1.86689	1.58525	0.406061	-0.132214	-0.219419	-0.805573	-0.321961	-0.51984	-1.40474	-0.806801
8	1373380_at	RGD1562140	-0.107545	1.80107	1.47758	0.839517	0.474982	-0.476531	-0.621525	-0.868821	-0.562104	-1.10591	-0.850709
8	1398845_at	RGD1562281	0.066383	0.927003	1.78942	1.06174	0.797085	-0.320505	-0.827531	-1.01775	-1.27554	-0.621241	-0.579066
8	1376985_at	RGD1562416	0.058358	0.902095	1.882	0.761975	0.640178	-0.007596	-1.70194	-0.36502	-0.895347	-0.694263	-0.580444
8	1371777_at	RGD1562451	0.520229	1.56885	0.923728	1.07346	0.766132	-0.229458	-1.10915	-0.530184	-1.26029	-0.723174	-1.00014
8	1371641_at	RGD1562884	0.614781	0.300007	1.6692	1.42305	0.684201	-0.556058	-0.370144	-1.37227	-0.832826	-0.699479	-0.860461
8	1398761_at	Rpl5	0.784671	0.461174	1.29311	1.27481	1.19798	-0.799316	-0.746743	-1.12727	-0.525956	-0.743815	-1.06865
8	1389013_at	Rpl7l1	-0.828706	1.74872	1.69361	0.72944	0.529526	-0.796289	-0.645374	-0.635071	-0.478622	-0.767862	-0.549379
8	1374716_at	Rrp15	-0.552764	1.41901	1.78614	0.937413	0.350223	-0.584471	-0.695741	-0.897692	-1.14871	0.11163	-0.725029
8	1372461_at	Set	1.20316	0.227907	1.61615	0.971815	0.617261	-0.009282	-0.631554	-0.823887	-0.778225	-1.2852	-1.10814
8	1372460_at	Set	0.819356	0.514465	1.35348	1.33982	0.587065	-0.106282	-1.28033	-0.106449	-1.3115	-1.0959	-0.713712
8	1371581_at	Sfrs1	-0.02578	1.27169	1.84924	0.760182	0.473961	0.098731	-0.504665	-0.91726	-1.11991	-1.04573	-0.840465
8	1398771_at	Slc3a2	-0.051543	1.5287	1.5342	1.0205	0.566123	-0.381998	-0.970279	-0.9322	-0.743563	-0.466314	-1.10364
8	1368076_at	Vhl	0.529061	0.991244	1.93923	0.680375	0.381027	-0.972644	-1.50308	-0.371806	-0.766719	-0.338436	-0.568252
8	1373034_at	Wrb	1.08871	0.297944	0.022255	2.2391	0.581578	-0.37902	-0.789742	-0.352158	-0.906583	-0.765806	-1.03629
8	1376948_at	Zfp646	-0.309928	1.94189	1.26662	0.589511	0.266204	0.29941	-1.42769	-0.249659	-0.950039	-0.702201	-0.724126
8	1372878_at	Zfr	0.186121	0.823365	1.91533	0.852381	0.710504	-0.213883	-1.01089	-0.473768	-0.522922	-0.776681	-1.48956

## Sheet: circadian data
cluster	probeset id	genes	0.25	1	2	4	6	8	10	11	11.75	12.25	13	14	16	18	20	22	23	23.75
1	1374476_at	AA866267	-0.677952	-0.77351	-1.49599	-0.038809	-1.08692	-0.592256	0.138858	-0.072419	-0.108169	1.44355	2.0646	-0.009956	2.08383	0.785922	-0.622724	-0.575213	-0.200804	-0.262046
1	1375924_at	AA892778	-0.375467	-0.827525	-1.60714	-1.53241	-1.0977	-0.298173	-0.201409	0.018463	0.594331	1.56257	1.0087	1.60475	1.56644	-0.015321	0.370655	0.387076	-0.345159	-0.812679
1	1374251_at	AA893192	-0.359892	-0.680915	-0.435476	-1.60776	-1.98904	-1.20297	0.519688	0.128511	0.530009	1.45891	1.09992	1.18071	0.785241	1.25161	0.344738	-0.245178	-0.025571	-0.752541
1	1390448_at	Abhd13	-0.779478	-0.88588	-1.47029	-0.903047	-0.354369	-2.15135	-0.464462	-0.047882	0.386968	1.01378	1.12405	1.32118	0.633366	0.988054	0.85867	-0.367009	1.10566	-0.007959
1	1370893_at	Acaca	-0.190698	-0.042039	-1.48423	-0.58383	-0.922354	-2.05283	-0.682722	0.677891	-0.30071	0.248295	1.63671	1.51379	1.06113	0.312252	1.16258	0.381213	0.029627	-0.764078
1	1372722_at	AI175031	-0.129701	-0.007969	-1.45755	-0.87168	-0.488447	-1.75142	-0.648091	-0.34568	0.133427	-0.035627	1.48008	0.314462	2.67423	0.242284	-0.394546	0.294057	0.487428	0.504752
1	1389430_at	AI176172	-0.361647	-0.615122	-1.41434	-1.53081	-0.815124	-1.8845	0.060387	0.144656	0.219438	0.201625	1.19377	1.3391	0.224914	2.03108	0.48485	0.192638	0.340841	0.188241
1	1389301_at	AI176665	-0.050983	-0.968454	-1.06519	-1.66631	-1.54946	-1.00454	0.072513	-0.09105	-0.322345	0.484715	0.686921	0.408258	1.9729	1.35782	0.568319	1.28209	0.080261	-0.195463
1	1375452_at	AI177180	-0.243964	-0.617482	-0.77389	-0.367725	-0.700972	-2.62158	0.351185	0.599924	0.154595	0.727164	0.706866	0.63549	1.43031	2.00053	-0.254271	-0.165766	-0.505781	-0.35464
1	1374709_at	AI406795	-0.825049	-1.2315	-0.589837	-1.43983	-1.3054	-0.806111	-0.56297	-0.232208	0.061274	0.181301	0.15037	1.36039	2.00435	1.3046	1.31115	0.48643	-0.111031	0.244075
1	1375549_at	AI407719	-0.660777	-0.812687	-0.726075	-1.34553	-1.4846	-1.35922	-0.152272	0.403173	0.528961	1.03857	0.635575	1.43079	1.27872	0.930605	1.55674	-0.523841	-0.21567	-0.522453
1	1374820_at	AI598946	-1.20822	-0.472975	-1.3414	-1.07905	-1.48641	-0.301244	-0.117246	0.302465	0.382721	-0.330881	1.2158	0.897013	1.06271	1.0611	0.977673	1.55187	0.207502	-1.32142
1	1367982_at	Alas1	-1.18452	-0.18071	-0.349249	-1.24465	-1.59591	-1.12393	-1.10041	0.258503	0.816718	0.094022	0.716003	1.30972	2.11261	0.956729	0.450319	-0.395129	0.400607	0.059277
1	1368266_at	Arg1	-0.13281	-0.355628	-1.12492	-1.5582	-1.11323	-0.971451	-1.07814	0.006219	0.925179	0.98273	0.408532	1.26516	2.19853	0.811175	0.28344	0.420375	-0.40687	-0.560085
1	1370575_a_at	Azin1	-1.09806	-0.643313	0.110247	-1.61636	-0.815833	-1.70918	-0.308837	0.51889	0.954456	0.315789	0.765546	1.83873	1.47542	0.779439	0.597639	-0.78048	-0.160781	-0.22331
1	1390536_at	BF551311	-0.468829	0.085283	-1.3096	-0.790783	-2.29144	-0.271693	-0.535099	0.915947	0.016227	1.64214	1.10068	1.01012	-0.195598	1.57367	0.053571	-0.048989	0.21334	-0.698938
1	1374339_at	BI303362	-1.08181	-0.183606	-0.270683	-0.22689	-0.348919	-2.26863	-0.112756	0.627248	0.067251	0.096101	1.65228	-0.426048	2.40453	0.544183	0.108249	0.402256	-0.080894	-0.901867
1	1387805_at	Bnip3	-0.459429	-1.18486	-1.25315	-0.848076	-0.949504	-1.53898	0.167139	1.1506	-0.082314	0.455994	0.295218	1.69911	1.2109	1.84291	0.315116	-0.017571	-0.394822	-0.408269
1	1389569_at	Bxdc2	-1.473	0.329655	-0.555291	-0.997746	-0.388257	-1.21938	-1.79043	-0.170496	0.898214	-0.294657	1.33346	0.798418	1.60971	1.33106	0.241839	-0.301548	0.831013	-0.182568
1	1372036_at	Cd2bp2	-0.905137	-0.778308	-0.428166	0.08552	-0.713026	-1.33872	-0.471995	-0.064208	-0.387647	-0.33073	0.489543	1.28994	0.200464	2.85077	1.14416	-0.439875	0.607019	-0.809609
1	1388530_at	Cdc42se1	0.36522	-0.675032	-2.0594	-0.28545	-0.903083	-0.54821	-0.165454	0.663593	-0.136724	0.496469	1.51212	0.692117	-1.28616	0.805348	1.816	-1.09874	0.815999	-0.008602
1	1387244_at	Cgrrf1	-0.11952	-0.386567	-1.44834	-1.07014	-0.914699	-0.987545	-1.45869	0.198858	0.163515	0.00199	1.30599	0.749727	0.615609	1.20699	2.31174	-0.01501	0.175762	-0.329669
1	1387856_at	Cnn3	-0.99812	-1.30602	-1.30122	-0.545438	-0.76426	-0.489253	-0.083776	-0.546505	0.335432	0.613164	2.4595	1.31025	0.965954	1.12118	0.31688	0.035036	-0.590984	-0.531817
1	1398357_at	Cplx1	-2.37764	0.617464	-0.147963	-0.626254	-1.52149	-0.027531	0.408873	-0.051736	0.830977	0.840041	1.26166	0.296146	-0.23082	-0.037432	1.86115	-0.11107	-1.19036	0.205992
1	1398819_at	Dnaja1	-0.359548	-0.610222	-1.43393	-1.6245	-1.34752	-0.809137	-0.450456	-0.115244	0.112651	0.270779	0.554719	0.930388	2.35061	1.34813	0.396122	0.516029	0.300396	-0.029259
1	1388722_at	Dnajb1	-0.464716	-0.553147	-0.936001	-1.19667	-1.21499	-0.920537	-0.443401	-0.222685	0.208626	0.399353	0.852187	1.84386	2.55573	0.513288	-0.071478	-0.53275	0.383346	-0.200022
1	1383302_at	Dnajb1	-0.19709	-0.66005	-0.56394	-1.33318	-0.976265	-0.902286	-0.17098	-0.690323	-0.116346	0.022221	0.66257	0.857034	3.04216	0.790791	0.498141	-0.824304	0.236064	0.325784
1	1371580_at	Erlin1	-0.547645	-0.94665	-0.912757	-1.5191	-1.48671	-1.03331	-0.430531	0.002011	0.270904	0.23499	1.40383	1.5117	1.79629	0.734527	0.917591	0.156794	0.216344	-0.368278
1	1371012_at	Hacl1	-0.670898	-0.777117	-1.1283	-1.2229	-1.32167	-0.820395	-0.401177	-0.031527	0.585337	0.045054	0.834574	1.43265	2.23789	0.887833	1.03307	0.310997	-0.341442	-0.651972
1	1375852_at	Hmgcr	-0.710405	-0.270343	-1.07702	-1.57307	-0.86948	-1.22473	-0.56615	0.003839	0.700164	0.0303	1.55165	0.946412	1.10627	1.4591	1.54134	-0.401822	0.075754	-0.721811
1	1387848_at	Hmgcr	-0.676173	-0.139496	-0.876961	-1.3447	-1.50243	-1.37332	-0.680143	-0.478366	0.844828	0.609875	1.16432	1.40907	1.40295	0.974441	0.975034	0.056751	0.427859	-0.793548
1	1368878_at	Idi1	-0.767857	-0.634231	-1.6247	-1.66766	-0.843947	-0.673235	0.406453	-0.049568	0.232555	0.16481	2.1642	0.670916	0.612085	1.78646	0.630389	-0.100665	-0.249699	-0.056295
1	1375915_at	Irak1bp1	-1.09257	-0.657619	-0.805764	-1.40443	-0.126733	-0.570929	-0.325699	0.816155	0.335774	0.469402	0.520136	0.56162	2.51383	-0.719686	1.65726	0.114798	-0.258317	-1.02723
1	1371498_at	Jtv1	-0.529567	-1.42133	-0.355953	-1.17457	-0.515491	-1.39021	-1.10302	-0.188534	0.15551	0.253839	0.9968	1.8398	1.33155	1.1879	1.18711	0.026004	0.414153	-0.713986
1	1377209_at	Klhl25	-0.621817	-0.301907	-1.54342	-0.728668	-1.02934	-0.26633	-0.321247	-0.098503	0.723543	0.359567	1.32215	0.857358	2.43481	-0.552424	0.125041	-1.09787	1.2362	-0.49714
1	1371565_at	Kti12	-0.571989	-0.370169	-0.823838	-2.29667	-0.495701	-0.806623	-0.446831	-0.286358	0.614197	0.37583	1.30661	2.36605	1.11488	0.331784	-0.105086	-0.344832	0.244226	0.194523
1	1383796_at	LOC690745	-1.05713	-0.279981	-1.20264	-1.73643	-0.807091	-1.75248	0.216326	0.115492	0.38912	0.894071	0.779352	0.916404	-0.298109	1.68037	1.34821	0.355055	-0.103584	0.543029
1	1372320_at	Msl31	-0.601248	-1.76002	-0.957573	-0.014996	-0.899507	-1.45681	-0.240664	0.247062	0.781482	0.696775	0.689281	0.158669	1.14062	0.962759	1.77248	0.574535	0.370081	-1.46292
1	1388874_at	Mtss1	-0.703778	-1.36095	-0.981003	-1.55163	-1.25795	-0.964839	-0.186785	0.576582	0.743916	1.03962	1.50939	1.44565	0.828752	0.837172	0.519724	0.429939	-0.206848	-0.716972
1	1389014_at	Nampt	-0.327729	-1.05814	-0.950924	-0.99957	-1.39112	-1.29685	-0.390795	0.133243	0.305185	0.86553	1.53288	0.832755	2.04644	0.864992	0.551053	-0.396117	0.451284	-0.77211
1	1369270_at	Nr1i2	-0.999747	-0.687966	-1.18223	-0.516587	-0.473091	-1.80702	-0.483983	0.017268	0.310905	0.591178	0.479145	1.24638	2.19815	1.51623	0.481291	0.056214	-0.008487	-0.73765
1	1372857_at	Pacsin2	-0.79483	-0.709365	-0.658794	-0.405984	-1.34793	-0.759817	0.397926	0.298008	-1.52987	-0.154464	1.20478	0.308134	2.32794	1.41252	0.553951	0.729685	-0.235807	-0.636083
1	1377042_at	Pcgf5	-0.52183	-0.792135	-0.888744	-1.17993	-1.9663	-0.780674	-0.31035	1.34862	0.125771	-0.419754	1.63259	1.3118	1.15477	0.59191	0.885539	-0.074837	0.42585	-0.542298
1	1388883_at	Pold4	-0.018287	-0.051682	-1.74852	-0.986199	-2.0464	-0.165139	0.152574	0.269306	-0.853819	1.36279	0.810285	0.33855	1.80804	1.13799	0.647003	-0.178037	0.05242	-0.530862
1	1373668_at	Polr2i	0.099212	-0.66178	-1.13646	-1.88406	-1.41146	-0.950587	-0.306569	-0.208825	0.30998	0.241595	1.39741	1.60234	0.893827	1.64868	0.614093	-0.142356	0.151086	-0.256123
1	1371822_at	Polr3d	-0.356139	-0.057603	-1.20881	-1.06036	-0.376442	-1.60135	-1.04379	0.09303	0.474808	-0.082627	1.83584	1.99508	1.07509	1.20838	-0.205144	-0.433789	-0.033076	-0.223096
1	1387109_at	Por	-0.603597	-0.618993	-1.09817	-1.2029	-1.16391	-1.20668	-0.685185	-0.195257	0.307823	0.24676	0.491923	1.37058	1.91904	1.59563	1.23718	0.175469	-0.122588	-0.447122
1	1368213_at	Por	-0.741803	-0.666869	-1.03736	-1.10747	-1.28702	-1.1208	-0.741558	-0.496659	0.357524	0.162863	0.766128	1.97339	1.4413	1.0093	1.31038	0.527906	0.145439	-0.494682
1	1388756_at	Ppcs	-0.246194	-1.94678	0.09109	-1.85069	-0.555709	-0.260141	-0.60011	0.522561	1.05324	0.026982	0.485435	1.41189	2.20684	0.475026	-0.241541	-0.156608	-0.433949	0.018657
1	1390163_at	RGD1563863	-0.369459	-0.35176	-1.57258	-0.62311	-1.79189	-0.947683	-0.655796	-0.226366	1.16783	0.429512	0.862935	1.55289	1.63482	-0.149492	-0.106621	1.34503	-0.255142	0.056874
1	1388135_at	Rpa2	-0.190677	-0.85672	-1.38818	-1.12515	-1.67041	-0.138515	0.144711	-1.18746	0.976929	-0.18034	0.555281	1.08234	0.603433	1.57135	1.75456	0.182542	0.366441	-0.500139
1	1371657_at	Sae2	-0.428632	-0.747914	-0.442032	-1.13672	-1.09712	-1.80984	-0.856483	-0.481033	0.650824	-0.045812	1.68195	0.563216	0.480921	2.22563	0.343492	0.249701	0.308261	0.541594
1	1370167_at	Sdc2	-0.43464	-0.152106	-1.36779	-2.02313	-1.25216	1.60751	-0.039791	-0.402981	-0.2994	0.638956	-0.180457	1.24771	1.51285	0.417997	1.02868	0.516481	-0.022776	-0.79495
1	1368460_at	Slc2a5	-0.837732	-0.548744	-0.773871	-1.23664	-1.7369	-0.937331	-0.193028	0.491445	0.240942	0.781668	1.35263	0.698125	1.70037	1.56209	0.572248	-1.02001	-0.020416	-0.094862
1	1372602_at	Stbd1	-0.485829	-1.19491	-1.07361	-1.18599	-0.913693	-0.759602	-0.589529	0.104392	0.294552	0.504566	2.12721	1.66291	1.32015	0.728424	0.450239	0.174456	-0.891187	-0.272543
1	1370150_a_at	Thrsp	-0.58058	-0.362074	-0.434065	-0.996943	-0.785363	-2.46551	-0.921504	-0.223248	0.350912	1.22829	1.02243	1.09488	1.43225	0.846333	0.990456	0.205763	-0.261277	-0.140752
1	1371400_at	Thrsp	-0.548098	-0.243456	-0.583216	-1.41053	-0.881818	-2.25348	-0.589661	0.024103	0.466525	0.998543	1.09442	1.81587	0.894839	0.866574	0.792013	0.16598	-0.254552	-0.354055
1	1367771_at	Tsc22d3	-0.470283	-0.184543	-0.882073	-1.51273	-1.06054	-1.9322	-1.04383	-0.313371	1.00092	0.483762	0.309668	1.39014	0.912779	1.55427	0.93374	0.144042	0.303153	0.367089
1	1389738_at	Ung	-0.444015	-0.792588	-1.14227	-1.28842	-1.37895	-0.855282	0.091182	-0.080902	0.959957	0.907054	0.051296	0.843286	2.3122	1.28619	0.376776	0.203834	-0.094984	-0.954369
1	1387703_a_at	Usp2	-0.723294	-0.661418	-0.818811	-1.12912	-1.3523	-1.31105	-0.486783	0.289073	0.399899	1.09691	1.2876	1.96124	1.21215	0.873549	0.636861	-0.169264	-0.351369	-0.753878
1	1372787_at	Utp3	-0.790719	-0.265385	-0.665726	-0.982803	-0.431504	-1.67988	-0.841426	-0.103757	0.784648	0.052701	1.17146	2.00973	1.98645	0.659715	0.275111	-0.767601	-0.268335	-0.142685
1	1373842_at	Wasl	-0.672141	-1.15634	-0.741143	-1.79299	-1.17154	-1.03826	-0.15169	0.128162	0.613325	0.112235	0.996772	0.945797	1.81246	1.66133	0.558839	0.425023	-0.234158	-0.295686
1	1374793_at	Wdr3	-1.60136	0.362096	-0.559573	-1.76438	-1.06856	-0.900719	-0.075543	-0.027342	0.227467	0.678909	0.391221	0.48828	2.76193	0.270796	0.260931	0.176328	-0.076597	0.456109
1	1388779_at	Zfp180	-2.38836	-0.48582	0.467095	-1.36716	0.048584	-1.62535	-0.169099	-0.244088	0.364094	0.604654	0.989081	0.195217	1.86957	0.404126	1.00218	0.240315	0.059829	0.035131
1	1376628_at	Zfp189	-0.267525	-1.37465	-1.4127	-0.358894	-1.43338	-0.136307	-0.37816	-1.00978	0.509659	-0.013678	0.928148	1.46178	0.457582	2.2396	-0.086498	-0.44358	0.412495	0.905879
2	1374676_at	AA818911	-0.778928	-1.97333	-0.735658	-1.6113	-0.221817	-0.241616	0.514033	0.82765	2.05612	0.603303	0.83536	1.1072	0.84562	0.22136	0.126579	-0.853323	-0.257539	-0.463707
2	1374543_at	AA858791	-1.07913	-0.623553	-1.73104	0.297136	0.21744	0.274918	-0.430869	0.521994	1.58289	2.20822	-0.806122	1.21039	-0.718758	0.345509	0.122472	0.191585	-1.20595	-0.377141
2	1370583_s_at	Abcb1b	-0.666578	-1.07919	-1.71554	-0.252262	-0.478235	1.95594	1.0999	0.146382	1.20967	0.63084	0.648285	-0.211744	-0.669605	0.96939	0.40747	0.388271	-1.52922	-0.853782
2	1390455_at	Abhd2	-1.62308	-1.04687	-1.28129	0.039113	-0.694576	0.772488	0.515113	0.508442	1.42627	1.60708	1.12859	1.02939	0.568423	-0.195044	0.022021	-1.08529	-0.617051	-1.07372
2	1369485_at	Acot12	-0.390556	-0.67418	-0.290449	-1.54097	-0.739638	0.487137	0.492426	1.04719	1.61139	0.001224	1.12824	1.62222	0.6871	-0.148852	0.243235	-1.71249	-0.627163	-1.19586
2	1373513_at	AI012419	-1.07747	-0.729358	-0.895429	-0.890626	-0.421199	0.438977	1.60959	1.00142	1.89924	1.05482	0.85367	0.266279	0.676119	-0.166987	-0.343425	-1.0363	-1.26934	-0.969962
2	1373139_at	AI012608	-1.68963	-1.09283	0.990451	-1.15209	-0.964849	-0.494168	0.681203	1.48105	0.35838	1.42796	1.48177	0.667583	0.590581	-0.441959	-0.257218	-1.00703	-0.612858	0.033647
2	1375760_at	AI070270	-1.11452	-1.08386	-0.620576	-0.882545	0.24267	-0.53116	0.605981	0.971931	2.43485	0.102745	1.00449	0.707726	1.37304	-0.345159	-0.473744	-1.03218	-0.457673	-0.902012
2	1387882_at	AI071565	-1.0368	0.09156	-1.56582	-0.341672	0.21731	0.163704	0.783504	-0.674919	1.42382	1.40566	0.332878	2.07381	0.040648	-0.06163	-0.094433	-0.838653	-0.174908	-1.74406
2	1389984_at	AI072294	-0.696661	-0.757739	-0.507604	0.651146	-0.701656	-0.210043	0.002585	1.20141	1.36355	0.254351	0.871465	1.25187	1.96058	-0.876614	-0.296813	-1.43164	-1.28299	-0.7952
2	1375035_at	AI169627	-0.08169	-0.434293	-1.27544	0.223087	-0.003583	0.488818	2.54621	-0.020033	-0.513721	-0.363667	1.92905	-0.711297	0.517593	-1.29682	0.318186	-1.31427	0.041215	-0.049351
2	1371926_at	AI171807	-0.248815	-0.775889	-1.16779	-1.19038	-1.38649	-0.200151	0.854116	0.688248	1.74462	1.56851	0.516787	1.72368	0.007162	-0.045017	-0.790254	-0.358427	0.004873	-0.944779
2	1399028_at	AI171954	-0.230136	-0.815704	-0.786344	-0.442799	0.092329	0.1957	1.53912	1.19559	0.158449	1.18531	1.91253	-1.5797	1.11436	-0.408312	-1.10957	-0.73696	-0.768239	-0.515624
2	1388754_at	AI176839	0.317513	-1.19794	-0.848206	-0.351652	-0.096096	-0.448031	1.25071	1.14299	1.14743	1.40527	0.547162	0.912292	0.532442	0.476217	-0.432625	-1.21619	-1.5119	-1.62939
2	1376700_at	AI179472	-0.89782	-0.325917	-0.075634	-1.14592	-0.142662	-0.173822	0.349922	1.12235	0.964067	0.501392	0.98102	2.3754	0.550133	-0.281057	-0.361294	-0.714967	-0.724731	-2.00046
2	1371996_at	AI232384	-0.887525	-1.46299	0.306647	-0.248208	-0.376074	1.43748	1.55949	2.00797	0.556113	0.767077	0.351871	-0.338698	-0.025171	-0.021939	-0.698503	-1.65551	-0.449414	-0.822617
2	1389375_at	AI232407	-0.6167	-0.75548	-0.752103	-0.404046	1.2127	-0.286724	2.44208	1.99053	0.239952	0.271949	0.608776	-0.690243	0.157032	-0.692097	-0.427609	-1.05309	-0.240215	-1.00471
2	1372199_at	AI233191	-1.24243	-0.931965	-0.994245	0.256998	-0.930224	0.03534	1.5436	1.07297	0.688471	0.440079	0.931948	1.51943	0.721776	0.499425	0.03463	-1.22628	-1.00305	-1.41647
2	1373269_at	AI407751	-1.34226	-1.21365	-0.647006	0.582725	0.581713	0.039971	1.31769	1.70225	1.52243	0.358721	-1.60937	0.626518	0.210107	-0.729359	0.52408	-0.132207	-1.1079	-0.68446
2	1372568_at	AI411270	-0.991081	-1.69686	-1.30616	1.56586	0.31395	-0.725164	0.638799	0.822979	1.68158	1.13217	0.915622	0.022069	0.569413	-0.31365	-0.970528	-0.66967	-0.394807	-0.594528
2	1390326_at	Ang1	-0.09362	-0.303887	-1.67207	-1.80132	-0.745364	1.01988	0.867767	0.324847	0.633044	0.602572	0.443131	1.11264	1.17778	-0.13505	0.04036	0.540519	-2.1201	0.108878
2	1371805_at	Ankrd46	-0.501159	-0.800087	-1.24774	-0.530792	-0.9598	-0.368587	0.993687	1.51423	0.930874	1.39976	1.11269	0.936841	1.21511	-0.092856	-0.86335	-0.507783	-1.03186	-1.19918
2	1372754_at	Appl2	-1.02005	-0.713355	-0.681469	0.105336	1.0946	-1.02022	2.08482	0.83566	0.613076	0.782962	0.871082	0.282133	1.23532	-1.02232	-0.729762	-0.576337	-0.810729	-1.33075
2	1368621_at	Aqp9	-2.363	-1.11836	-1.55062	-0.179748	0.488778	0.527339	1.37857	0.77034	0.466696	0.540618	0.768258	0.570525	0.230474	1.18578	-0.194783	0.318461	-0.887924	-0.951403
2	1389941_at	Arl2bp	0.008641	-1.79346	-0.472787	-0.345758	-0.321079	-0.446738	0.094167	1.51092	0.677957	1.50661	0.465982	1.89336	0.362927	0.019504	-1.18903	-1.62204	-0.370331	0.021171
2	1371643_at	AW143798	-1.52455	-0.608	-0.537533	-0.98109	-0.392095	-0.098036	0.581148	0.203555	1.26613	0.669259	1.8902	1.40161	1.27917	0.132238	-0.901282	-1.11012	-0.178125	-1.09249
2	1388146_at	AW523578	-0.229292	-1.68975	-1.6659	-0.185557	-0.930011	0.105316	1.89005	0.842053	0.781284	0.570918	1.12914	0.369193	0.379256	0.885792	-0.194527	0.246851	-0.935309	-1.3695
2	1371864_at	AW524563	-0.880612	-0.695149	-1.27734	-0.536355	-0.235114	0.0394	0.978438	0.827174	2.601	1.20846	1.01639	0.442545	-0.073092	-0.484031	-0.31561	-0.729177	-0.848675	-1.03825
2	1389402_at	Axud1	-1.38896	-1.55525	-0.945793	-0.875163	-0.614089	1.58272	0.440548	1.55089	0.62073	1.60007	0.773683	0.576995	0.217321	0.324058	-0.750856	-0.665927	-0.641261	-0.249705
2	1374421_at	Baz1b	-0.57531	-0.245072	-0.529961	-1.49353	-0.087855	-0.833445	0.311422	0.080403	1.05715	1.03798	1.94358	1.27068	0.713569	0.269669	-0.134691	-2.20645	-0.103359	-0.474782
2	1374947_at	Bcar3	-0.915515	-2.01536	-0.622471	-0.438989	-0.176102	1.12989	1.9314	1.27203	0.708217	1.09082	-0.792988	0.562122	0.555705	0.330055	-0.568781	-0.906765	-0.644795	-0.498472
2	1388639_at	Bcas3	-0.97527	-0.963406	-0.673849	-0.673836	0.086589	0.051736	1.26454	1.27142	1.65748	0.661686	0.74705	0.342223	0.88402	0.538916	-0.778763	-0.437908	-0.889518	-2.1131
2	1368118_at	Bcl10	-1.37483	-0.207071	-0.992032	-0.674773	-1.1251	-0.414718	1.26401	0.376236	0.171787	0.675814	2.37792	0.730243	0.926025	-0.099016	0.332919	-1.60433	0.099923	-0.463006
2	1374483_at	BE098873	-1.51683	-0.845457	-1.25555	-0.769926	-0.337205	-0.523962	0.188637	0.523974	1.16052	1.19446	1.73592	1.0418	1.18909	0.787486	-0.876113	-1.13031	-0.332393	-0.234156
2	1376869_at	BE108193	0.157861	-2.03618	-0.092561	0.435514	0.492342	0.143579	0.315527	0.380544	1.00023	0.185279	1.44623	0.057012	0.124533	1.83618	-1.71963	-0.701813	-1.24413	-0.780527
2	1375879_at	BE111762	-0.8133	-1.47441	-1.35639	-1.12043	-0.187197	0.235529	1.19284	1.46433	1.01545	1.04582	1.60131	0.905549	0.026726	-0.04011	-0.233192	-0.810368	-0.46626	-0.985896
2	1390430_at	BF284190	-1.01313	-0.975511	-0.997651	-0.847037	-0.565038	0.478946	1.54721	1.48282	1.51073	1.08514	0.815664	0.727904	0.338633	-0.018229	-0.509858	-0.920449	-1.05328	-1.08687
2	1380158_at	BF284973	-0.175927	-0.143476	-1.47417	-0.967215	-0.526638	-0.635339	-0.6444	1.58608	0.414412	-0.250803	2.02203	1.0875	1.10072	0.802489	-0.839107	-1.37234	0.381454	-0.365277
2	1391485_at	BF290955	-0.939037	-1.49089	0.155851	-0.650534	0.34926	-0.036151	1.44578	1.33437	1.66474	0.697038	0.845587	0.471932	-0.159854	0.078065	-0.991082	-0.847464	-1.87731	-0.050292
2	1377222_at	BF400700	-1.4171	-0.347167	-0.963538	-1.25342	-0.996234	0.082764	0.643531	0.673964	0.840896	0.888279	1.77072	1.90269	0.545909	-0.135626	-0.32932	-0.40279	-0.23461	-1.26894
2	1373165_at	BF404539	0.287671	-1.13339	-0.727609	0.102845	0.82402	0.198535	2.26443	0.770685	0.851738	0.815324	0.853411	-0.756463	0.027549	-1.07234	-0.241561	-1.62833	0.01306	-1.44957
2	1388473_at	BF418041	-0.670105	-2.15598	0.301679	0.724394	0.426359	0.124855	0.894965	1.11639	0.94549	-1.32786	0.613339	0.388502	1.00701	-0.695222	0.187837	0.477943	-0.369529	-1.99006
2	1375781_at	BF419844	-0.654323	-1.35635	-0.041438	-0.081229	0.120845	-0.333831	0.743218	1.80742	1.5122	1.21013	1.29188	0.368803	0.127915	-0.247667	-0.900653	-1.19777	-1.39972	-0.96944
2	1374522_at	BG670847	-1.10878	-1.13875	-0.72767	-0.804014	-0.208067	0.678658	1.18769	0.917737	0.979839	1.01372	1.48371	1.23039	0.418771	0.313477	-1.29504	-0.937604	-0.991355	-1.01271
2	1367521_at	BI281185	-0.55449	-1.74597	-0.652129	0.199148	-1.10208	0.075925	0.35508	1.58447	0.802114	1.77303	1.04121	0.882016	0.266528	0.284289	-0.582126	-0.862002	-0.21856	-1.54646
2	1372681_at	BI294716	-0.808169	-0.466607	-1.28614	0.391041	0.408036	0.226131	1.10613	1.13249	0.937089	1.73047	1.12473	-1.34835	0.821481	-0.291513	-0.380201	-0.832998	-1.16206	-1.30156
2	1376089_at	BI294974	-1.38303	-1.28174	-0.345427	-1.05419	-0.703261	-0.535739	0.744372	1.27113	1.59554	0.962695	1.10316	1.44527	0.39962	0.35876	-0.082498	-1.10762	-0.693246	-0.693795
2	1371699_at	BI295739	-1.75913	-0.852974	-0.74261	-0.194569	-0.651011	0.583537	0.539429	1.47707	1.81025	1.8703	0.53296	0.387472	0.159772	-0.661249	-0.703768	-0.526977	-0.408452	-0.860056
2	1398906_at	BM391354	-0.416251	-1.17372	-1.01785	-0.935518	-0.326275	0.156579	0.752316	0.232117	1.34817	1.23972	2.0218	1.08943	0.142277	0.157378	-0.138498	-1.73999	-0.474595	-0.91709
2	1367898_at	Bnip3l	-0.578212	-1.02712	-1.24849	-0.281379	0.071594	0.630539	1.17291	0.47317	0.686467	0.760337	2.01831	1.21713	-0.371332	0.670641	-1.06711	-1.04556	-1.47653	-0.605361
2	1368324_at	Brca2	-0.685264	-0.465366	-1.57198	0.447169	-1.20515	-0.766438	1.02922	0.777331	1.62095	-0.504294	-0.154218	1.98599	-0.219118	0.802302	0.235439	-1.50835	-0.068681	0.250453
2	1371833_at	Bri3	-0.586512	-0.65738	-0.751393	-1.02659	-0.667586	0.198894	0.444541	1.10297	1.07454	0.750945	1.30551	1.70076	0.852047	0.344588	-0.13499	-0.851412	-1.52748	-1.57145
2	1368305_at	Casp6	-0.60345	-1.51317	-0.822734	-1.19241	-0.803713	1.36913	1.326	1.32502	0.576433	0.968464	1.26425	0.964766	-0.000759	0.183685	-0.760812	-0.851794	-0.879766	-0.549153
2	1388730_at	Cdc42ep4	-0.930257	-1.22446	-0.366271	1.50665	-0.725851	-0.093475	0.330946	1.23094	2.06539	0.467072	0.261064	0.60336	-0.920866	0.312235	-0.112875	-2.00996	0.001898	-0.395548
2	1372885_at	Cebpg	-0.580918	-1.35531	-0.930942	-0.901946	0.191903	-0.708338	1.99815	1.0464	1.77096	0.709998	1.00207	0.085921	-1.09272	0.595753	0.102699	-0.444409	-0.717609	-0.771661
2	1372498_at	Ciapin1	-1.31851	-0.987797	0.442908	-0.004997	-0.157143	-0.708734	-0.458751	-0.006619	2.61762	-0.821236	0.784145	1.2096	1.13034	-0.295907	0.378152	-0.232171	-1.47528	-0.095621
2	1399022_at	Clk1	-0.399997	-1.41444	-1.02745	-0.794794	0.793735	-0.13251	2.03882	1.77429	0.972171	0.512067	0.407904	-0.524855	0.909981	-1.01072	-0.466508	-1.16316	-0.143504	-0.331033
2	1371476_at	Cops4	-0.252572	-2.28981	-0.334508	-0.611717	-0.025113	-0.538155	1.64109	0.542338	-0.020196	1.38087	1.22674	0.337182	-0.260513	0.067238	1.36089	-1.48002	-0.294138	-0.449606
2	1390281_a_at	Coq10a	-0.928113	-0.864026	-0.259013	0.325634	-1.00957	0.458208	1.81682	1.13627	-0.717342	1.18479	1.12596	-0.122808	-1.76934	1.25268	0.094757	-1.14916	-0.259741	-0.316016
2	1375922_at	Cox15	-1.98993	-1.56555	-0.153381	-0.442637	0.159746	0.373511	0.035387	1.99474	1.77874	0.633848	1.08185	-0.578956	-0.355164	0.270769	0.336781	-0.451682	-0.568343	-0.55974
2	1386946_at	Cpt1a	-1.11417	-1.2528	-1.1746	-0.772076	-0.408591	0.065837	0.722865	1.0504	1.00808	0.531645	1.58875	1.53049	1.14986	0.14666	-0.208362	-0.680441	-1.00037	-1.18319
2	1367836_at	Cpt1a	-1.1637	-1.4452	-1.23547	-0.331557	0.458491	0.035799	0.37025	0.654333	0.999978	0.461596	0.812962	2.35106	0.79288	0.183025	-0.047534	-0.999927	-0.574856	-1.32212
2	1399018_at	Crop	-0.323238	-1.01409	-0.125815	-0.888333	1.0009	-0.185262	1.17304	1.1191	1.60054	0.396243	0.286964	-0.906234	1.35638	-0.303492	-0.966144	-2.20999	0.108521	-0.119079
2	1374349_at	Ctdspl	-1.08039	-0.312406	-0.649602	0.582938	-0.460676	0.52298	0.827209	1.20756	0.657108	1.53817	0.18096	0.618052	1.29672	-0.390915	-0.190588	-1.43376	-0.76295	-2.15041
2	1389135_at	Ctps2	-0.305406	-1.20613	-0.580873	-0.181891	0.755879	-0.147488	1.78536	1.06735	0.047328	1.20965	0.56799	0.577987	0.843059	-0.869356	-0.490325	-1.52833	-1.95635	0.411552
2	1399132_at	Cul3	-1.04651	-0.147997	-1.09417	-1.21922	-0.198201	-1.23235	0.537227	0.978292	2.53911	0.548472	1.11121	0.372225	0.979928	-0.080052	-0.160374	-0.867247	-0.442115	-0.578224
2	1387874_at	Dbp	-0.821989	-0.837015	-0.901752	-0.881271	-0.994075	-0.471466	0.971928	1.09057	1.14181	0.888867	1.26171	1.74666	1.17201	-0.218128	-0.635576	-0.720757	-0.853893	-0.937639
2	1390127_at	Dixdc1	-1.42478	-1.64982	0.731023	1.03391	-0.237605	-0.486559	1.28503	1.58751	0.405749	0.637576	0.767607	-0.297309	-0.132331	-0.168728	-0.185907	0.437077	-0.148948	-2.15349
2	1386885_at	Ech1	-0.737771	-1.75065	-1.03645	-0.665611	-1.14967	0.825561	1.35668	0.910156	0.374842	1.34786	1.05681	1.55217	0.411613	-0.192839	-0.506284	-0.317301	-0.565495	-0.913618
2	1368321_at	Egr1	-1.02084	-0.734329	-1.07111	-0.247187	0.920553	0.511445	0.610976	2.76042	-0.587549	1.02302	0.742279	0.588887	-0.781061	-0.303293	-0.019503	-0.448076	-0.861588	-1.08304
2	1371404_at	Eif4b	-0.335686	-0.889574	-1.71283	-0.193634	-0.520981	-0.503474	0.416445	0.921273	0.905727	1.52083	0.931372	2.14266	0.02895	0.278604	-1.03152	-0.171326	-0.563498	-1.22333
2	1368536_at	Enpp2	-1.31555	-1.17742	-0.636693	-1.355	-0.010454	0.572897	0.606842	2.12321	1.37241	0.946048	0.516949	0.812159	0.495134	-0.066003	-0.211698	-0.703762	-0.943129	-1.02595
2	1373093_at	Errfi1	-0.846265	0.121716	-1.40278	-0.19905	-0.716624	0.003919	0.818517	0.977744	1.25764	1.78985	1.12128	0.690442	0.431186	0.149303	-0.263	-1.40549	-0.986971	-1.54142
2	1389038_at	Etf1	-0.344371	-1.10064	-0.643092	-1.03166	1.32862	0.332356	0.901691	0.859919	1.89551	0.456232	0.916452	0.013984	0.520785	-0.366519	-0.069297	-1.50499	-0.33958	-1.82539
2	1377921_at	Etnk2	-1.28395	-0.959111	-0.851228	-0.485639	-1.50491	-0.346755	0.590012	1.33651	1.35567	1.37711	0.843421	1.20326	0.927175	0.316009	-0.233368	-0.496505	-0.577754	-1.20996
2	1373011_at	Fam134b	-1.43945	-1.46997	-1.15379	-0.931266	-0.543651	0.715952	1.15204	1.40734	0.845499	1.57356	0.44517	0.536199	0.757352	-0.011007	-0.057301	0.023689	-0.431916	-1.41845
2	1373499_at	Gas5	-0.125273	-1.27383	-1.26991	-0.895084	-1.14551	-0.275319	1.47902	0.973127	0.630473	0.852249	1.08418	1.30187	0.748707	0.515298	-0.082159	-0.701695	-0.054621	-1.76153
2	1387221_at	Gch1	-1.26419	-1.04779	-0.616225	-0.818311	0.101799	0.825585	0.835734	0.948444	1.86657	0.744481	1.1406	1.01141	0.041912	0.258462	-0.441155	-1.29227	-1.28097	-1.01408
2	1375359_at	Gfra2	0.859079	-1.90875	-1.39812	0.369321	0.349573	0.285685	0.088675	0.960888	0.404029	0.009774	0.838457	-0.245343	0.181906	-0.350346	1.15746	1.18527	-0.477152	-2.3104
2	1372002_at	Gja1	-0.254618	-1.64634	-0.137217	-2.01309	0.328329	-1.11534	0.708146	1.81333	1.61756	0.928297	0.830095	-0.165736	0.123273	0.091317	0.224282	-0.365458	-0.75029	-0.216547
2	1368009_at	Gne	-0.253704	-0.284688	-1.3197	-0.010298	-1.40599	-0.761651	0.830226	0.209133	0.56468	1.38888	0.94406	2.47655	0.666996	-0.471257	-0.423108	-0.41495	-0.751509	-0.983668
2	1388953_at	Gnl3	-0.989712	-0.070306	-1.08427	-0.392878	-1.11694	-0.727696	0.743869	0.636282	1.17207	0.5817	1.71856	1.26028	1.23627	-0.224089	0.080377	-1.68292	-0.009642	-1.13096
2	1373158_at	Gpr146	-1.1718	-0.481209	-1.44606	-0.696217	-0.681496	-0.172291	1.24124	1.09193	0.838563	0.961772	1.30457	1.19488	1.40908	-0.280555	-0.392867	-0.589945	-1.05012	-1.07947
2	1373963_at	Hdhd3	-1.2339	-1.21844	-0.773083	-0.584067	0.229855	0.235414	0.633385	0.860514	0.942478	1.67369	1.38385	1.46731	0.190072	0.1477	-1.05691	-0.892703	-1.18193	-0.82324
2	1374625_at	Hes6	-0.956633	-1.52925	-0.179325	-0.095613	-0.119741	0.064723	0.256207	1.84043	1.19473	1.23801	1.20254	0.718178	-0.141151	0.395249	-0.217487	-1.45539	-0.599834	-1.61564
2	1368042_a_at	Hmgb1	-2.15534	-0.598313	-0.06622	-1.25351	0.868487	1.36152	0.503052	0.964833	1.51146	0.300604	1.37667	-0.23429	0.377561	-0.813246	-0.066758	-0.717939	-0.51012	-0.848458
2	1387156_at	Hsd17b2	-0.925243	-0.982688	-0.975998	-0.953554	-0.881774	0.074898	0.840204	1.15721	1.26228	1.88163	1.44488	0.374098	0.735881	0.076322	-0.467202	-0.870368	-0.87963	-0.910937
2	1368650_at	Klf10	-1.03546	-1.68816	-0.972111	-0.473879	-0.354959	-0.28558	1.18227	0.514242	0.313588	2.46746	0.460336	1.33466	0.249795	0.459916	-0.062172	-0.769117	-0.457791	-0.883042
2	1368249_at	Klf15	-0.482479	-0.736532	-0.362064	-1.20451	-1.59669	-0.930869	0.554126	0.563992	1.87517	0.661824	0.438774	1.76168	1.32686	0.412608	-0.58211	-0.409604	-0.847225	-0.442948
2	1389329_at	Lgals8	-1.79468	-1.04357	0.457142	-0.58073	0.923301	0.870077	1.39436	1.06366	0.719788	1.32474	1.11455	-0.595803	-0.57274	0.122578	-0.727375	-1.34218	-0.781283	-0.551837
2	1373809_at	LOC606294	-0.708984	-0.949012	-1.47288	0.136654	0.176922	-0.986083	0.258953	2.77057	0.951394	0.36358	-0.158799	1.40665	0.314699	-0.008675	-0.600151	-0.823683	0.023357	-0.694516
2	1383912_at	LOC685045	-0.845309	-1.60127	-0.208341	-0.916174	0.678985	-1.41461	0.952448	0.984377	-0.292009	-0.07143	2.35604	0.936651	1.08581	-0.364303	0.069095	-0.437525	-0.28667	-0.625768
2	1375423_at	LOC689959	-0.618294	-0.042985	-2.15544	-0.924996	0.073558	1.07495	0.443937	0.733758	0.589116	0.34446	1.211	1.27252	1.48132	-0.215849	-0.5094	-0.744066	-1.54767	-0.465918
2	1372409_at	Mad2l1bp	-0.382605	-0.257309	-1.1612	-0.086636	-0.55902	-0.79999	-0.377366	0.980801	0.925804	0.571533	1.2359	1.92811	1.75391	-0.971772	-0.172629	-1.32272	-0.268605	-1.03621
2	1386895_at	Maged1	-1.39025	-1.58614	-0.81561	0.596692	-0.171363	0.717633	0.338538	1.48634	0.658311	0.749896	1.55604	1.0475	0.492541	-0.162967	-0.695758	-0.54968	-0.629885	-1.64183
2	1371350_at	Mat2a	-0.342876	-0.765599	-1.1805	-0.789925	-0.852064	-0.550756	0.048759	0.779739	0.904596	0.315141	2.8492	0.645191	1.09228	-0.045692	0.157182	-1.12225	-0.737555	-0.404867
2	1372966_at	Mfsd2	-1.0652	-0.953418	-1.15121	-0.739041	-1.08342	-1.07811	0.055275	0.922233	1.19642	1.2622	0.899315	2.1085	0.651578	0.325762	0.222394	-0.4015	-0.279108	-0.892676
2	1372497_at	Nbr1	-0.927296	-0.859207	-0.442475	-1.01975	-0.773459	0.384464	0.687139	1.88584	0.961459	1.05763	0.577203	1.36715	0.043859	0.452096	-1.35972	0.092708	-0.42381	-1.70383
2	1374650_at	Nedd9	-0.571237	-0.319661	-1.01654	0.015015	-0.132851	-0.624955	1.55842	1.02189	0.666557	0.836843	2.56915	-0.615951	-0.639638	0.20347	-0.763794	-0.688016	-1.42088	-0.077835
2	1389538_at	Nfkbia	-1.49819	-1.92758	-0.05512	-0.107979	-0.028563	0.12253	0.689412	1.21548	1.63071	0.516324	0.4941	1.36805	0.455492	0.557906	-0.237239	-1.10167	-0.914988	-1.17867
2	1368080_at	NM_054008	-1.90246	-0.884878	0.397649	0.562731	0.257597	-0.861546	1.19866	1.73337	-0.353057	0.449145	0.329469	-0.015973	0.679136	0.338805	0.053184	-2.02071	-0.922586	0.961468
2	1368511_at	NM_133303	-0.311775	-1.46931	0.091902	-0.431301	-0.115449	-0.755715	1.65654	1.01337	1.57543	1.80176	0.172869	0.539041	-0.544417	0.049084	-0.730001	-0.750241	-0.13912	-1.65267
2	1370541_at	Nr1d2	-1.11536	-1.17718	-0.96836	-0.83053	-0.457472	0.559323	0.820827	1.36801	0.89712	0.800473	1.58349	1.27522	0.70373	0.136633	-0.391736	-1.12625	-1.0124	-1.06555
2	1375536_at	Numb	-0.880878	-0.037689	-0.609282	-0.495402	0.630472	0.036683	0.563994	1.14427	2.4543	0.219032	0.762825	0.175434	0.960509	-0.479372	-1.5895	-0.37587	-1.26507	-1.21445
2	1388758_at	Ogt	-0.842584	-1.39859	-0.372224	-0.217986	1.22081	-0.044135	0.857109	1.53364	0.956212	0.55413	1.29179	-0.528707	0.788539	0.389201	-0.77528	-2.00961	-0.661462	-0.740849
2	1374612_at	Papd5	-0.954531	-1.51823	-0.263497	-1.64861	-0.246956	-0.106386	1.92335	1.92107	0.339288	0.796553	1.14186	0.066079	0.658836	-0.144913	-0.534903	-0.618108	-0.294641	-0.516275
2	1370320_at	Pbld	-0.282097	-1.50962	-1.62074	-0.628442	-0.751579	0.26375	1.00084	1.0146	0.449515	-0.18424	1.21504	2.0166	1.1702	0.102961	-0.324947	-0.110766	-0.812539	-1.00853
2	1372264_at	Pck1	-0.322081	-1.4689	0.059181	-0.316673	-0.103799	0.338582	0.89273	1.7203	1.6565	0.956113	0.758215	0.449609	0.345995	-0.232193	-0.57284	-1.46363	-1.48394	-1.21316
2	1371684_at	Pelo	-1.44625	-0.818815	-0.3445	-0.610097	-0.32813	0.677611	1.00038	1.10244	0.381085	1.16823	2.02124	0.975413	0.098403	-0.316805	-0.567727	-1.49276	-0.187749	-1.31197
2	1374636_at	Phf17	-0.812811	-1.32418	-0.197261	-0.562029	-0.472025	0.319001	2.26417	1.17919	0.813113	1.65113	0.532814	0.368683	0.251024	-0.412368	-0.811437	-0.84872	-1.18365	-0.754649
2	1373664_at	Pigc	-0.121515	-1.74671	-0.607068	-0.984215	0.173984	-0.097023	1.05256	0.372755	0.40656	0.513458	2.7404	0.515721	0.24995	0.177163	-0.300973	-1.57103	-0.109786	-0.664228
2	1367725_at	Pim3	-0.024404	-0.577853	-1.7243	-1.04469	-0.055482	0.386193	0.996462	0.870645	1.47191	1.42354	0.477641	1.38506	0.055464	0.223049	-0.554818	-1.15369	-1.49278	-0.661942
2	1390271_at	Plekha6	0.14874	-1.03847	-1.55465	0.147789	-0.610705	-0.464263	0.661958	0.780457	0.267882	1.33999	2.25809	0.013396	-1.36052	1.28553	-0.513796	-0.96749	-0.393415	-0.000524
2	1370950_at	Ppap2b	-0.928507	-0.741478	-1.07875	-0.923288	-0.414106	1.12735	0.787667	1.09976	1.10456	2.42205	-0.189159	0.215264	0.466554	0.029144	-0.36965	-0.430939	-0.75527	-1.42121
2	1388375_at	Prkar1a	0.270863	-2.57612	-0.427237	1.2034	-0.241123	-0.462058	0.869619	1.09455	1.58936	0.519373	0.644171	-0.876692	-0.15612	0.755943	-0.58868	0.055394	-1.06822	-0.606423
2	1372187_at	Prkd3	-0.833901	-1.10766	-0.731225	0.384596	0.365557	0.034656	0.602176	2.06674	1.20933	-0.1775	0.761395	0.454434	1.15882	0.221885	-1.69313	-0.957328	-1.43798	-0.320863
2	1376537_at	Ptpn3	-1.47493	-0.60723	-0.578879	-0.283211	0.362355	-0.225506	0.778824	1.2868	1.40242	2.18325	-0.317733	0.400594	-0.389552	-1.21465	0.590351	0.305707	-0.92098	-1.29764
2	1376573_at	Rab34	-0.105662	-0.772211	-2.13965	0.092475	0.654568	0.38468	2.03923	1.11623	0.961181	0.963862	-0.500679	0.616835	-0.34296	-0.887143	0.211164	-0.700074	-1.35924	-0.232611
2	1390577_at	Ranbp10	0.231449	-1.86589	-1.53975	-0.080281	-0.60576	0.132072	0.54432	1.00991	1.32297	1.26922	1.09089	1.19065	0.734711	-0.831499	-0.398653	-0.382515	-0.577609	-1.24423
2	1369896_s_at	Rbm16	-1.31846	-1.93294	-0.812946	-0.36269	0.476488	0.660704	1.07778	0.660544	1.44502	0.964854	1.56748	0.880912	-0.397795	-0.139293	-0.574033	-0.756148	-0.948294	-0.491181
2	1372266_at	Rev3l	-1.83089	-1.54344	0.346965	-0.210325	0.073598	0.793604	1.13957	1.15598	2.27922	-0.39801	-0.147803	-0.510881	0.021549	0.771221	-0.160393	-0.723094	-0.032226	-1.02465
2	1376146_at	RGD1304587	-0.883517	0.408277	-0.875951	-0.08111	-0.708085	0.255494	1.45214	0.303308	0.466124	1.38468	1.39129	0.70551	0.098291	0.119225	0.108791	-2.12015	-0.186417	-1.83791
2	1373346_at	RGD1306508	-0.116752	-1.37333	-1.61908	-0.521922	-0.106123	-1.03198	1.43514	0.845412	2.2499	0.511123	0.819873	0.846587	0.12654	0.01975	-0.511003	0.067747	-0.903681	-0.738205
2	1377149_at	RGD1307325	-0.859552	-1.37853	-1.31918	-0.98918	0.442807	0.304103	0.527088	1.33813	1.49299	0.980312	1.60624	0.226746	0.910264	-0.047453	-0.791601	-0.71458	-0.892504	-0.83609
2	1398998_at	RGD1309748	-0.862996	-1.32638	-1.16667	-0.191292	-0.065336	0.221063	1.06292	2.25981	1.63055	0.754686	0.466232	0.649431	0.229249	-0.64095	-0.686801	-0.959296	-0.420976	-0.953236
2	1372430_at	RGD1311739	-0.436161	-1.52907	0.598836	-0.356558	1.2191	0.161818	0.928707	2.43766	-0.742501	-0.280116	0.606448	-0.156112	0.366563	0.309562	-1.07126	0.427361	-1.22315	-1.26113
2	1372600_at	RGD1561069	-0.443148	-1.1526	-0.761637	-0.925646	-0.72225	0.175369	0.047555	1.80647	0.990012	0.8697	0.862351	1.06423	1.30138	0.516173	-0.546579	-0.416037	-0.774263	-1.89108
2	1372946_at	RGD1562747	-0.210412	-1.1444	-0.019813	0.42893	-0.521478	0.959229	1.28916	0.739154	1.22281	-0.296938	0.451861	0.42578	-2.06143	0.310744	1.35577	-0.815725	-1.76725	-0.346008
2	1371475_at	Rnase4	-1.18116	-0.532295	-1.5231	-0.802117	-0.592212	0.225701	1.24508	1.09548	1.46453	1.2415	0.887377	0.975652	0.301548	0.463305	-0.281647	-0.575947	-1.48519	-0.926508
2	1375934_at	Rnf128	-0.494754	-2.47173	-0.24601	0.001035	0.315582	0.806865	1.16844	1.49071	0.358979	0.259723	0.569548	-0.640881	0.562283	1.19321	-0.799548	-0.313825	-1.68291	-0.076725
2	1369864_a_at	Sds	-0.605799	-0.459677	-0.973178	-1.09341	-0.667401	-0.361607	-0.032672	1.38812	1.22249	0.251684	2.80156	0.488215	0.507677	-0.157619	-0.029742	-0.482405	-0.880114	-0.916118
2	1387209_at	Sec16b	-1.95997	-0.528393	-0.339761	-0.563628	-0.346799	0.168847	0.924038	1.38838	1.64895	1.06414	0.629081	-0.012534	0.677956	0.491465	-1.28149	-0.587792	0.218708	-1.5912
2	1371143_at	Serpina7	-0.866648	-1.59163	-0.45124	-0.250284	0.929609	0.463298	0.174661	0.527681	2.98887	0.996018	0.247087	0.0867	-0.178707	-0.35848	-0.676599	-0.778889	-0.477164	-0.784278
2	1367723_a_at	Sh2b3	-1.69501	-1.95782	-0.308657	-0.438759	-0.008526	0.065764	1.23665	0.936024	0.976968	0.587478	0.614714	0.987832	0.564798	1.16634	-0.540958	-0.375509	-0.134457	-1.67687
2	1374748_at	Shmt1	-0.85766	-1.94349	-0.28747	-0.838431	-0.492512	0.315045	2.34054	0.839383	0.951633	0.987615	0.698246	0.843754	-0.304403	0.254216	-0.584653	-0.925399	-0.148378	-0.848034
2	1370314_at	Slc20a1	-1.19334	-0.581656	-1.27775	-0.499987	-0.173975	-0.239153	0.662632	1.08015	2.04867	1.08464	1.67088	0.412268	0.454352	-0.595527	-0.113128	-0.96845	-0.533812	-1.23681
2	1371754_at	Slc25a25	-1.00135	-0.269134	-0.391585	-0.357133	-0.640477	-2.05101	1.08515	0.801546	1.35916	1.21158	1.1267	0.973629	1.00704	-0.305437	-0.214836	-0.655314	-0.255002	-1.42353
2	1368150_at	Slc27a2	-0.676545	-0.619087	-0.978384	-0.761682	-0.193702	0.447184	2.48364	1.69821	1.01275	0.736497	-0.12829	0.412196	-0.39196	-0.271796	-0.53941	0.221117	-1.28402	-1.16672
2	1369447_at	Slc28a3	-1.41189	-0.256621	-1.38425	-1.02954	-0.824482	0.406875	0.457887	2.43782	-0.157835	0.236525	0.974445	1.18672	0.796917	0.125551	0.124874	-0.455164	0.05712	-1.28496
2	1369772_at	Slc6a9	-1.29328	-0.680341	-0.050683	-0.455791	-0.553161	2.25777	0.617022	0.943519	0.282468	0.707062	-0.14797	1.08757	0.376305	0.859622	-0.195579	-1.25736	-0.711141	-1.78603
2	1372561_at	Smap2	-1.03726	0.207659	-1.23442	0.411555	0.006554	0.740445	-0.103383	0.055421	1.51216	-0.266664	1.65677	0.262357	1.03869	-0.232958	-0.246354	-0.270812	0.175376	-2.67514
2	1389710_at	Sos1	-1.78786	-1.37048	-0.009618	-0.482156	0.736794	0.391058	0.598143	0.784907	1.27227	1.48835	1.49716	0.120586	0.619857	-0.521906	-1.34939	-0.844526	-0.782739	-0.360446
2	1374839_at	Spg7	-0.342349	-2.81639	0.593004	0.302024	0.771844	0.178054	0.065134	0.884797	0.363842	0.80167	1.25497	1.08987	0.066018	0.097057	-1.15999	-1.13726	-0.064328	-0.947967
2	1368446_at	Spink1	-1.19569	-1.63755	0.111096	0.273242	-0.149841	0.62607	0.228808	1.17718	2.47371	-0.384089	0.672885	0.948642	0.387059	-0.70467	-0.493008	-0.482242	-1.42258	-0.429022
2	1371353_at	Sqstm1	-1.5259	-0.76889	-1.01624	-1.22475	-0.823872	0.393356	0.240099	0.411803	1.22464	1.32949	1.6842	1.42083	0.837306	0.110992	-0.081895	-0.649398	-0.742009	-0.819759
2	1389381_at	Sqstm1	-1.20826	-0.786763	-1.19813	-1.42338	-0.822977	0.639414	0.462996	-0.025588	1.16594	0.639913	1.3478	2.15224	0.107836	0.726217	0.015721	-1.06592	-0.340011	-0.387045
2	1369457_a_at	Sytl4	-0.033538	-1.10125	-0.531348	1.72904	-0.434937	-0.188351	-0.224232	1.51435	0.225735	-0.924142	0.608182	0.621918	0.604864	1.89183	-1.37052	-1.11288	-0.184473	-1.09025
2	1373449_at	Taf5l	-1.481	-0.770781	-0.241977	-0.280198	0.28208	0.184851	0.838617	0.902594	1.60391	1.34009	0.036311	1.03511	0.351308	0.157291	0.412332	-1.89289	-1.36546	-1.1122
2	1371870_at	Tcf25	-0.296573	-0.819451	-1.46361	0.238415	-0.495299	-0.576536	0.259836	1.92161	1.11304	0.414383	-0.546604	1.20116	1.49534	0.592605	-1.32606	-0.218699	-0.024714	-1.46884
2	1370351_at	Tdrd7	-0.515578	-0.947907	-0.163093	-0.191131	-0.217838	-0.674554	2.35467	1.16184	0.962569	1.08848	0.056096	0.418179	1.01275	-0.106125	-0.497993	-1.49251	-0.969889	-1.27796
2	1375138_at	Timp3	-0.552548	-0.451314	-0.897294	0.329653	-0.696729	-0.097489	0.428507	0.505052	0.732456	0.203367	1.47008	1.70986	1.90057	-1.2616	-1.11245	-0.765462	-0.047723	-1.39693
2	1371954_at	Tns1	0.423543	-1.02626	-1.13706	-0.511325	-2.25699	0.069616	0.275479	1.72767	1.05572	1.15376	0.43081	0.821128	0.47196	-0.199825	0.381212	0.008349	-0.167318	-1.52048
2	1368132_at	Tob1	-1.32085	-0.805158	-0.742159	-0.905863	0.008555	1.00906	0.992005	1.59303	1.02313	0.823294	0.578852	0.091108	-0.310878	1.58617	-0.596853	-1.62875	-0.568252	-0.826451
2	1375677_at	Tob2	-0.778888	-0.263925	-0.733846	-0.417708	-0.371142	-0.104777	0.134843	0.522799	2.50743	1.09064	0.278789	1.29377	0.692074	-0.125829	-0.048928	-1.83781	-0.483285	-1.35421
2	1374228_at	Trim47	-0.336179	-0.692413	-0.39659	-1.29902	-0.370706	-0.66271	0.035037	0.760215	1.55285	2.49895	0.888766	0.799138	0.297786	-0.423761	-0.370876	-1.60417	-0.098848	-0.577475
2	1375858_at	Tusc4	-1.481	-0.87949	-0.614268	-0.018248	0.299012	0.105233	2.05524	0.626651	0.892386	1.82163	0.313767	0.317976	-0.525684	0.446732	-0.051944	-0.891666	-0.743928	-1.6724
2	1375221_at	Txndc13	-1.44939	0.225035	-0.84997	-1.63485	-0.091876	-0.210269	1.44136	0.597967	0.680812	-0.130523	2.03586	0.601884	0.745121	-0.220871	-0.086568	-0.882219	0.684468	-1.45597
2	1386923_at	Ube2b	-0.694167	-0.22057	-0.410939	-0.8206	0.140262	0.33123	0.834402	1.32264	2.13423	0.536932	1.13742	0.390215	0.674889	-0.720474	-1.17275	-1.54565	-0.65314	-1.26393
2	1373510_at	Vamp1	-0.653498	-0.635669	-0.585448	0.44881	-1.27042	0.931564	0.420582	0.851961	0.58849	0.839131	1.12644	0.669974	2.03411	-0.354421	-1.1141	-1.36239	-1.31334	-0.621778
2	1371160_at	Vamp2	0.119416	-1.08597	-2.0553	0.440988	0.39812	-0.164975	1.8393	1.60249	0.461523	0.798458	-0.149688	0.131744	0.363258	0.75066	-1.1755	-1.17701	-0.164205	-0.933314
2	1399159_a_at	Vamp3	-1.1624	-1.02602	-1.11344	-0.553318	-0.439777	-0.009526	0.565438	0.738008	1.15134	2.00626	1.02823	1.16449	1.10287	-0.306788	-0.348038	-0.747174	-1.28676	-0.763393
2	1368839_at	Wfs1	-0.066214	-0.821061	-0.426301	-0.935227	-0.593774	-0.333146	0.471272	1.00664	0.73201	0.56629	1.20917	2.25768	0.709337	-0.868763	-0.762766	-0.355702	0.241731	-2.03118
2	1373270_at	Wipi1	-0.609274	-1.12194	-0.812056	0.090175	0.338812	-0.222005	0.706434	2.16387	0.684625	1.72466	-0.614916	0.695583	0.937084	-0.268039	-0.30005	-0.883838	-1.4581	-1.05103
2	1372791_at	Wnk1	-1.13219	-1.69659	-0.074056	-1.13408	-0.189526	-0.038965	0.148219	0.718202	1.20222	1.66533	1.97488	0.886104	0.024759	-0.301669	-0.554995	-1.07117	0.250911	-0.677396
2	1371249_at	Xbp1	-0.182231	-0.201339	-1.3954	-1.45525	-1.23553	-0.183597	0.78474	0.503041	1.43773	0.862583	2.10735	1.19578	0.270208	-0.527957	-0.072024	-0.460001	-0.465972	-0.982144
2	1391412_at	Xrn2	-1.84506	-0.762944	-0.10971	0.133419	0.614434	-0.023861	-0.72599	2.75302	1.01503	0.108058	0.870256	-0.684153	-0.051662	0.659652	0.237263	-1.03763	-0.576982	-0.573139
2	1367524_at	Zfp592	0.303279	-1.05079	-1.67284	1.46748	-0.982135	-0.093473	0.733007	0.520578	0.580527	-0.379873	1.93558	0.919973	0.819685	0.373693	-1.10697	-0.886662	-0.93596	-0.545098
2	1368228_at	Zranb2	-1.29438	-0.535265	-0.495643	-0.31216	0.708253	-0.650284	1.16986	1.21116	1.43352	-0.061506	1.54229	-0.152013	0.972949	0.48594	-1.31481	-1.69087	-0.202929	-0.81411
3	1393516_at	AA892335	-1.28703	-1.44271	-0.570906	-1.22224	-1.38591	0.085825	0.286972	0.165655	0.909489	0.731744	0.802811	1.18438	1.70173	1.41039	0.177648	-0.416562	-0.202005	-0.929283
3	1368223_at	Adamts1	-0.435897	-0.610052	-1.90465	-1.4824	-0.678136	-0.880115	0.409089	0.926815	0.98592	0.446244	0.631442	1.163	0.48689	0.543576	1.81073	-0.711901	0.307709	-1.00826
3	1390530_at	AI169239	-0.689696	-1.32714	-1.0392	-1.46359	-0.272062	-0.468095	-0.214889	0.383995	1.36538	1.99367	0.698089	0.428327	1.57407	0.529999	0.504415	-0.498851	-0.477522	-1.0269
3	1375517_at	AI171654	-1.65096	-0.277244	-0.787799	-0.599516	-0.374835	-0.633506	0.855867	0.976089	2.30357	0.018635	0.392701	1.1896	1.04004	0.072183	0.227075	-1.09424	-0.379123	-1.27853
3	1374987_at	AI232974	-1.17926	-1.77093	-1.23284	-1.10828	-0.067371	-0.401905	0.318862	1.7925	0.453274	1.07344	0.800531	1.08721	0.61373	0.573132	0.524503	0.335979	-0.501496	-1.31108
3	1373986_at	AI410107	-0.90867	-1.56134	-1.41549	-0.955286	-0.725982	0.065962	0.699495	1.35683	1.18489	1.10811	1.10816	0.678643	1.18623	0.285337	0.180624	-0.481631	-0.546252	-1.25963
3	1375941_at	Baiap2l1	-1.02733	-1.05892	-1.39003	-1.0437	-0.59047	-0.193867	0.766755	1.00165	0.959402	0.635224	1.18101	1.56055	1.51303	0.475778	-0.601296	-0.781157	-0.392213	-1.01442
3	1389586_at	BE107169	-1.00568	-1.13361	-0.259794	-1.81707	-0.892423	0.050966	1.29729	1.08698	0.767887	1.33124	0.902652	0.789126	0.291707	0.629544	0.4998	-0.821273	-0.154712	-1.56263
3	1373777_at	BF391820	-0.93202	-1.12446	-1.59706	-0.658582	-0.900084	0.108532	1.75267	1.70729	0.410535	0.879972	0.413929	0.921792	0.383999	0.879252	0.198621	-1.0279	-0.920673	-0.495817
3	1374941_at	BF397951	-1.0697	-1.5762	-1.10581	-0.481125	-0.898893	-0.072219	1.0652	1.34773	0.849469	0.315802	0.882973	0.641784	1.98384	0.336764	-0.002875	-0.207521	-0.883571	-1.12566
3	1389287_at	BI279573	-0.485755	-0.131328	-0.73912	-1.17186	0.004475	-0.801948	-0.568425	0.510532	2.12668	0.415185	1.45411	0.657573	1.78234	-0.032942	-0.278587	-1.53478	-0.503104	-0.703048
3	1376868_at	BM389293	-1.07284	-1.42112	-0.717863	-1.38125	-1.15024	-0.334777	0.315777	1.187	1.32419	1.1844	1.09302	1.06481	0.964008	0.702376	-0.375722	0.258831	-0.797482	-0.843103
3	1371150_at	Ccnd1	-1.0457	-1.36426	-1.06078	-0.888559	-0.318921	-0.698931	0.698929	-0.233935	1.21123	0.937194	1.3936	0.873275	2.18422	0.221381	-0.391807	-0.801985	-0.164053	-0.550915
3	1387038_at	Ccs	-0.795973	-2.01396	-1.07696	-0.887759	-0.599385	-0.499234	0.872129	1.11302	0.480878	0.062779	1.69138	0.8754	1.22534	0.577912	0.357101	0.062352	-0.058678	-1.38634
3	1388506_at	Dsp	-1.11677	-1.72047	-0.350696	-1.54128	-0.61399	-0.626377	0.333481	1.25764	1.48707	0.795481	1.10407	1.14188	1.00345	0.489816	0.22589	-0.616083	-0.661832	-0.591293
3	1371642_at	Eif4a2	-1.10475	-1.64723	-0.115946	-1.93751	-0.565475	-0.027341	0.942699	1.61226	0.389455	1.2017	0.85755	0.049289	1.0645	0.884962	-0.03326	-0.854731	-0.71317	-0.002995
3	1388901_at	Fkbp5	-1.17983	-1.32885	-1.17208	-0.855179	-1.2923	0.384339	0.786979	1.15868	0.311989	1.11333	0.404549	1.46837	0.73405	1.5961	-0.397384	-0.39951	-0.602957	-0.730298
3	1398296_at	Gde1	-0.874839	-1.42878	-1.19049	-0.919813	-0.804239	-0.045543	0.798906	0.85429	0.652777	0.980212	1.73799	0.890269	1.66677	0.232776	-0.557214	-0.346438	-0.606108	-1.04052
3	1367932_at	Hmgcs1	-1.33086	-0.850315	-0.744211	-1.32386	-0.99929	-0.555483	0.916479	1.44978	0.552534	1.01587	1.17081	0.480274	0.01505	2.00288	-0.111588	-0.409896	-0.674613	-0.603567
3	1375612_at	Hnrnpa1	0.609521	-0.490821	-1.48498	-0.319588	-0.879881	-0.649499	0.47612	0.946481	1.81818	1.10518	0.355851	0.659506	0.21082	0.842698	0.505691	-0.694125	-0.936679	-2.07447
3	1367795_at	Ifrd1	-1.41247	-1.1607	-0.233438	-0.986585	-1.04286	-1.20335	0.081369	0.821224	1.7216	0.294614	0.950635	0.876337	1.0843	0.499769	1.08745	-0.610028	0.457461	-1.22534
3	1386987_at	Il6ra	-0.651936	-1.19156	-1.29614	-1.28043	-0.927665	-0.738756	0.256739	0.612659	1.65745	0.850322	0.891535	1.76783	1.0839	0.450817	0.143015	-0.485336	-0.176771	-0.965671
3	1388516_at	LOC499235	-0.353079	-1.09971	-0.364042	-0.606369	-1.48025	-1.69634	0.550017	0.29109	0.942011	0.404137	2.39494	0.598923	0.276545	0.905267	0.862881	-0.433083	-0.484759	-0.708185
3	1373282_at	LOC691431	-0.641434	-1.28336	-0.600344	-1.92072	-0.597925	-0.811929	0.591861	0.577503	0.800839	1.46697	0.104029	1.54804	0.743351	1.1371	0.7424	-0.082676	-0.802495	-0.971205
3	1388271_at	Mt2A	-0.943554	-0.963631	-1.23185	-0.853846	-0.964928	0.036525	0.323723	1.20564	0.185922	1.67217	1.19401	0.209385	1.79088	0.955526	-0.245266	-0.550122	-0.950827	-0.869752
3	1367761_at	Ndel1	-0.768562	-1.31967	-0.69871	0.11237	-1.41908	-0.522815	0.38248	0.481269	0.557165	1.39415	1.14818	0.291725	1.49175	1.60592	0.119118	-0.522533	-1.29287	-1.0399
3	1388239_at	Per3	-0.485092	-2.01337	-0.084167	-0.46734	-0.507562	-0.473599	0.486619	-0.278045	1.6226	0.162847	1.60085	0.79505	0.777046	-0.008725	1.2281	0.222328	-1.70828	-0.869249
3	1368277_at	Ppp3ca	-0.841924	-0.985821	-0.505386	-0.223712	-0.398937	-1.55877	1.23967	1.13686	0.630664	0.195497	1.02847	0.255842	1.52481	1.20291	-0.678097	-1.73198	0.472565	-0.762657
3	1368087_a_at	Ptpn21	-0.854551	-0.589955	-1.2919	-1.09755	-0.559503	-0.669209	-0.108921	0.597691	0.958066	0.455981	1.62265	1.85482	1.7435	0.125955	0.039734	-0.707808	-0.700129	-0.818875
3	1387268_at	Rpo1-2	-0.619249	-0.472955	-0.26039	-0.362262	-2.36563	-0.034091	0.564446	0.345425	0.956945	0.163367	0.174095	1.85357	1.04153	1.49323	-0.533015	-1.3399	-0.596702	-0.008421
3	1373625_at	Shmt1	-0.748767	-1.26198	-0.994817	-0.290961	-1.90639	-0.33677	0.479595	0.081121	1.12691	0.626964	1.12707	1.89853	1.14007	0.510007	0.29865	-0.108381	-0.471587	-1.16927
3	1388579_at	Slc25a42	-0.218132	-0.304867	-1.2139	-1.08357	-0.678263	-1.3271	0.205826	0.876011	1.10087	0.76823	0.290976	1.21705	2.36149	-0.113813	0.156564	-0.871798	0.033426	-1.199
4	1371848_at	AA799526	0.942799	-0.58509	0.833599	-1.46407	0.216269	-0.075255	-1.8051	-1.67991	-0.717453	-0.773659	0.310923	0.413114	-0.24434	1.67695	0.921005	1.01468	0.783031	0.23251
4	1389412_at	AA800693	0.638322	0.237187	-0.950527	-1.25098	-1.0955	-1.68456	-0.950417	-0.705371	-0.493014	-0.31963	-0.164336	0.689237	0.900677	1.65472	1.76566	0.847155	0.373988	0.507383
4	1371372_at	AA944161	0.221638	-0.193916	0.172937	-0.810553	-0.55931	-2.62425	-0.488783	-0.808114	-0.494482	-0.153016	0.423866	-0.483027	1.06241	1.40859	1.53211	0.19469	1.38147	0.217742
4	1377135_at	AA944958	0.652071	1.14167	-0.332758	-0.452057	-0.431477	-1.8383	-0.642788	-0.621807	-0.632021	-1.77363	-0.632567	-0.000279	0.178599	1.86642	0.825984	0.975142	0.754894	0.962902
4	1388810_at	Abce1	0.220015	0.01636	0.958097	0.203065	-0.205194	-1.70898	-0.6852	-0.91981	0.117066	-0.687972	-0.286801	-2.0452	-0.046313	0.570007	1.62575	0.568671	1.8633	0.443135
4	1372847_at	Acn9	-0.106137	-0.091619	-0.269819	-1.49756	-0.795309	-1.1231	-1.06904	-0.68393	-0.429491	-0.588509	0.055665	1.2449	1.06741	2.12172	1.8014	-0.03294	0.43372	-0.037352
4	1377037_at	Acot4	0.884818	0.597024	-0.313147	-0.790839	-1.37081	-0.845001	-1.19518	-0.885766	-0.472352	-0.847698	-0.603379	-0.688993	0.418552	1.17962	0.588157	1.05062	1.87917	1.4152
4	1398835_at	Actb	-0.012334	1.12607	0.732316	-0.004976	-0.00215	-0.532054	-2.43083	-1.14819	-1.14562	-0.44045	-0.838141	-0.392304	0.285314	0.444176	1.19803	1.07116	0.672882	1.4171
4	1371327_a_at	Actg1	0.139412	0.873219	1.36175	-0.183332	-0.335696	-0.973887	-1.3473	-1.4102	-1.18076	-1.47204	-0.132767	-0.609051	0.108536	1.08172	1.30858	1.12355	0.836548	0.811718
4	1368021_at	Adh1	0.78245	0.391291	-0.643966	-0.341027	-1.34451	0.175884	-1.70725	-0.517791	-1.37494	-0.041654	-1.42173	0.821059	0.883995	0.831338	0.756329	1.73926	-0.001132	1.0124
4	1369629_at	Adk	0.702121	0.595418	0.273021	-0.922806	-0.70029	0.306425	-1.54391	-1.08522	-0.894974	-0.664728	-1.30501	-0.596837	0.457427	0.758378	0.998238	0.988116	0.436756	2.19787
4	1387924_at	AF254801	1.24509	0.499149	-1.04607	-0.47095	-1.04877	-0.733825	-1.58031	-0.715308	-0.266606	-0.669104	-1.41605	0.309695	0.888382	1.07588	1.68478	1.06137	0.535862	0.646778
4	1367798_at	Ahcy	1.29742	1.01028	-0.895227	-0.27564	-0.5515	-0.417764	-0.697146	-1.11083	-1.08375	-0.782711	-1.94111	0.388704	0.60088	0.966386	0.564259	1.53036	0.159181	1.23821
4	1389380_at	AI012181	-0.311742	-0.410092	-0.393249	-0.77574	-0.30392	-1.18951	-1.43081	-0.478317	-0.993445	0.178879	-0.028624	0.789366	-0.264351	2.49101	1.94253	0.545588	0.261696	0.370728
4	1388163_at	AI012445	0.724734	-0.711582	-0.723165	-0.709342	-0.550886	-0.474548	-0.837113	-1.53706	-0.273794	-0.724266	0.029925	-0.706047	0.35268	1.40025	1.65955	1.96053	-0.125926	1.24606
4	1374395_at	AI102825	-0.036493	0.277359	0.005454	-0.13739	-1.91822	-1.56795	-1.0131	-0.231052	-0.81265	-0.423098	1.2018	-0.539681	1.42405	1.43738	0.644132	0.112756	1.60855	-0.031859
4	1372242_at	AI169598	-0.546069	0.124468	0.203614	-0.13892	-0.182617	-1.41786	-1.86728	-0.906908	-0.35499	-0.97405	0.080278	-0.850371	0.579238	1.51179	1.55568	1.2372	1.00024	0.946556
4	1399082_at	AI176581	1.02761	-0.189291	0.014903	-0.655179	-0.931535	-1.80328	-1.1508	-0.936246	-0.669452	-0.460507	-0.43276	-0.49935	1.00387	1.58445	1.43888	0.705076	1.16025	0.79336
4	1374721_at	AI178647	0.47022	-0.780824	0.609759	0.316539	-0.700374	-0.710352	-1.54079	-1.20147	-0.549257	-1.33908	-0.096454	-0.913659	0.879914	0.795724	1.49029	1.76629	0.568495	0.935022
4	1377029_at	AI235414	1.2832	0.748714	-0.155341	-0.188281	-0.533966	-1.60528	-1.06584	-0.707787	-0.601443	-1.1664	-0.968227	-0.777009	0.350123	0.362086	0.761699	1.59395	1.46213	1.20765
4	1389391_at	AI411981	-0.15306	-0.666016	-0.221939	-1.16774	-1.12492	-0.140486	0.222897	-0.850654	-0.7581	-0.751806	0.228346	0.175585	3.04049	0.788027	0.839664	0.811064	0.399826	-0.671177
4	1367527_at	AI600258	0.598271	-0.116762	-0.163386	0.472422	-1.04113	-1.30583	0.172137	-0.089796	-1.73325	-0.433827	-1.18628	-0.808338	-0.492647	1.1582	1.11586	1.76221	0.749868	1.34228
4	1370299_at	Aldob	0.026483	1.03415	-1.069	-1.17189	-1.45597	-0.856226	-1.33956	-0.396696	-0.364415	0.114006	-0.825341	0.799066	1.38671	1.4205	1.42505	0.994584	-0.129041	0.407567
4	1398979_at	Angel2	0.167539	0.146367	0.076212	-0.413919	-0.954118	-1.03521	-1.05543	-0.199248	-0.816764	-0.662287	0.062866	-0.007953	3.4481	0.226645	0.379375	0.449904	0.428028	-0.240117
[truncated: 527 more rows]

## Sheet: simulation - figure 3
Figure 3: Detailed information of clustering performance
[truncated: 131 more rows]
