# Supplementary material for: Importance of replication in analyzing time-series gene expression data: Corticosteroid dynamics and circadian patterns in rat liver
Source: BMC Bioinformatics. 2010 May 26;11:279. doi: 10.1186/1471-2105-11-279 (PMC2889936; doi:10.1186/1471-2105-11-279)
Supplement: Additional file 2 — Expression Paterns. Provide detailed clustering results in this study, including cluster_id, probeset_id, gene_id and corresponding 'true' expression profiles of identified probesets in responses to acute/chronic corticosteroid administration and in circadian patterns. [file 1471-2105-11-279-S2.XLS]

## Sheet: Module1
The left pattern is of acute administration and the right one is of chronic administration.
Average profiles:
Acute	0	0.25	0.5	0.75	1	2	4	5	5.5	6	7	8	12	18	30	48	72
=avg()	0.814224	-0.0278819	-0.265979	0.631877	0.120517	-0.826349	-1.14977	-0.823186	-0.835795	-0.548466	-0.650288	-0.866491	0.0480703	0.912249	0.952414	1.08151	1.43334
=std()/2	0.203679	0.209761	0.257687	0.338319	0.233339	0.327615	0.217449	0.209608	0.280184	0.207078	0.171334	0.197923	0.344668	0.342275	0.279644	0.311603	0.383424
Chronic	0	6	10	13	18	24	36	48	72	96	168
=avg()	0.14875	-0.403108	-1.05924	-1.13978	-0.987343	0.131432	1.03267	0.89938	0.872952	0.399309	0.104974
=std()/2	0.229836	0.329655	0.271381	0.207665	0.273825	0.317505	0.335905	0.237458	0.318188	0.27042	0.331295
Acute data for transcriptional module 1:
gene	cluster		0	0.25	0.5	0.75	1	2	4	5	5.5	6	7	8	12	18	30	48	72
Cyb5r3	1	D00636cds_s_at	0.604213	-0.0789493	-0.0690353	0.260246	-0.266947	-1.2487	-1.29698	-0.386248	-1.26287	-0.49112	-0.57227	-1.19149	0.62646	1.27209	1.87593	0.610548	1.61513
Cyb5r3	1	J03867_s_at	0.653492	-0.0102792	-0.264723	0.804835	-0.10495	-1.29629	-1.18333	-0.540747	-1.00241	-0.928033	-0.853037	-1.07479	0.554349	1.60746	1.68917	0.777616	1.17167
Cyb5r3	1	rc_AA963839_s_at	0.757267	-0.0306549	-0.154949	0.905605	-0.192041	-1.31365	-1.22324	-0.783544	-1.00201	-0.783618	-0.915827	-1.03755	0.847441	1.37471	1.47629	0.696218	1.37957
Cyb5r3	1	rc_AI229440_s_at	0.711129	0.1522	0.178966	0.519698	-0.647594	-1.36986	-1.20655	-0.271552	-0.974486	-0.885818	-0.98828	-0.810739	0.68695	1.43206	1.55925	0.186449	1.72818
MGC112899	1	rc_AA892572_at	1.37929	-0.0506069	-0.192025	-0.110311	-0.0619536	-0.370068	-1.73315	-0.447275	-0.397352	-0.79647	-0.443002	-1.18458	-0.895379	0.735165	1.48602	1.46758	1.61411
MGC112899	1	rc_AA892572_g_at	1.57277	-1.06515	0.080331	0.218898	1.25645	0.0102104	-1.47831	-0.16861	-0.55638	-0.298577	-0.765339	-1.36965	-0.599699	-0.178893	1.11305	0.228446	2.00044
Akr1c18	1	L32601_s_at	0.39948	-0.447704	0.292258	0.616576	-0.192579	-1.85497	-0.686572	-0.866907	-0.981055	-1.19201	-0.414431	-0.131391	1.4061	0.904013	1.2833	0.00581552	1.86008
Dpyd	1	D85035_g_at	0.356366	0.396298	-0.202355	1.27452	0.593551	-1.61129	-0.833282	-0.143763	-0.501494	-1.76841	-0.31016	-0.439937	-0.774995	0.751205	0.522114	2.25645	0.435177
RGD1562317	1	rc_H31897_at	0.651909	-0.0250708	0.0139679	0.312171	-0.33631	-1.35921	-1.20822	-1.23573	-0.619582	-0.551245	-0.890899	-0.489299	0.405782	2.32423	0.813725	1.39129	0.802486
Ddt	1	Z36980_at	1.01675	-0.216786	-0.112133	-0.221523	0.256794	-1.06439	-1.42009	-0.771274	-0.112315	-0.257924	-0.867124	-1.30843	-0.12678	1.97809	0.894103	0.440458	1.89258
Ddt	1	Z36980_g_at	1.13054	-0.0621634	-0.593129	0.213409	0.155595	-1.19823	-1.32758	-0.75403	-0.427354	-0.578593	-0.418071	-1.03729	0.241193	2.03648	0.374279	0.148781	2.09615
Tmem205	1	rc_AA893237_at	1.05523	0.784315	-0.360436	0.764784	0.802569	-0.0204545	-0.897317	-0.874286	-0.537713	-1.37393	-0.681647	-1.99239	-0.135148	0.731748	0.802865	0.0529241	1.87889
Ndrg2	1	rc_AA799560_at	0.97787	-0.0202813	-0.381443	0.28066	0.194079	-1.00083	-1.19466	-0.905732	-1.14346	-0.512885	-0.824946	-1.13323	0.177705	1.57701	1.10714	0.998869	1.80412
Lgr4	1	AF061443_at	0.564593	0.0190322	-0.403504	1.8819	0.300172	-1.50687	-0.836474	-0.662445	-1.23997	-0.490863	-0.886632	-0.511446	0.194137	-0.0462412	1.91097	1.35238	0.361266
Cd59	1	rc_AA818025_at	1.28199	-0.632433	0.652455	0.0967064	0.248324	0.127757	-1.70701	-0.565615	-1.12302	-0.558307	-0.548923	-0.661435	-0.238556	-0.0623105	0.856913	0.174028	2.65944
Cd59	1	rc_AA818025_g_at	1.04709	-0.177305	-0.559765	0.0962365	0.738667	0.178551	-0.976269	-0.601725	-1.66726	-0.340862	-0.830177	-1.06342	-0.405941	0.642009	0.838454	0.562996	2.51872
Spink1	1	M35299_s_at	0.597873	-0.111178	0.565414	0.546384	0.570873	-0.197486	-1.41918	-1.09768	-1.815	-1.12483	-0.841827	-0.546448	0.726117	0.352023	0.808103	1.2738	1.71305
RGD1310660	1	rc_AA799762_g_at	0.921248	0.212736	0.20574	1.1211	0.242341	-1.00634	-1.39888	-1.31644	-1.00178	-0.642489	-0.902239	-1.0189	-0.0641978	1.48732	0.708414	1.06522	1.38715
Dpys	1	D63704_at	1.08255	0.533699	0.102691	0.802485	0.52152	-0.990595	-0.475152	-0.280947	-2.5595	-0.0234113	-0.503529	-0.71635	-1.12387	0.354138	0.945608	1.24843	1.08223
Dpys	1	D63704_g_at	1.22062	0.0871778	-0.457757	0.86189	0.397889	-0.880823	-1.0137	-0.782898	-1.43982	-0.650973	-0.879653	-1.15189	-0.270767	0.936365	1.40826	1.41448	1.20161
Acat1	1	D13921_s_at	1.62658	0.251713	-0.318629	1.55794	0.273394	-0.0882316	-1.98619	-0.411107	-0.734708	0.260839	-0.691853	-1.55181	0.284221	1.62811	0.390838	-0.063603	-0.4275
Slc10a1	1	M77479_at	0.913227	0.25281	-0.262	0.303815	0.305214	-0.809457	-0.904847	-0.829496	-1.23819	-0.518728	-0.795074	-1.16163	-0.846576	1.17114	1.29289	1.20729	1.9196
Gjb1	1	X04070_at	1.16739	0.0860296	-1.0205	1.26472	0.208267	-1.21702	-1.43605	-0.535234	-0.969357	-0.326486	-0.519967	-1.08998	-0.234637	1.06328	0.825287	1.42265	1.3116
Maob	1	M23601_at	0.420767	0.0401177	-0.5486	0.731026	0.0392109	-0.931152	-1.53268	-1.05159	-1.01293	-0.793414	-0.62265	-0.831992	0.923808	1.44709	0.767654	1.58548	1.36986
Slc22a7	1	L27651_at	1.09489	-0.48553	0.147741	0.653811	0.458229	-0.952183	-1.57373	-0.0127115	-1.70682	-0.292477	-0.265381	-1.05501	-0.357007	0.569497	0.398477	1.79828	1.57993
Slc22a7	1	L27651_g_at	1.04307	-0.288075	-0.523831	1.08717	0.303544	-1.19604	-1.15576	-0.78398	-0.550525	-1.06677	-0.671113	-1.29318	0.799081	0.712346	0.42672	1.68681	1.47053
Gabarapl2	1	AB003515_at	0.771037	-0.150439	-0.517117	1.35394	0.486582	-0.318064	-1.42098	-0.654352	-0.941689	-0.715883	-0.30989	-1.71946	-0.0669239	1.13333	-0.0130894	1.49872	1.58428
Azgp1	1	X75309_at	-0.368883	-0.867097	-0.266625	-1.15552	-0.676289	-0.569314	-1.16558	-0.0971373	-0.630836	0.13504	-0.561611	-0.697204	1.27473	1.6174	1.32334	0.767015	1.93858
Azgp1	1	X86178mRNA_at	0.0481332	-0.0217579	-0.792948	-0.348866	-0.0915053	-1.07917	-1.28801	-0.802714	-0.503414	-0.0336623	-0.515627	-0.661474	0.269886	0.402847	1.10158	2.00524	2.31147
Azgp1	1	X86178mRNA_g_at	0.0306954	0.0771715	-0.88337	-0.505461	-0.645971	-1.22067	-0.860575	-0.815726	-0.78086	-0.299023	-0.395167	-0.766194	1.10497	1.73452	1.35134	1.52406	1.35025
Scp2	1	M58287_s_at	0.228991	-0.315304	0.0406056	0.429228	-0.345744	-2.38871	-0.279691	-0.389511	-0.664315	-1.03838	-0.296585	-0.0395234	1.22204	0.570369	1.33994	2.08752	-0.16093
Scp2	1	M62763complete_seq_at	0.663546	-0.362459	0.0161128	0.24375	0.258669	-1.31146	-1.33667	-0.828722	-1.02121	-0.721718	-0.548393	-0.845319	0.0345654	1.62445	1.24788	1.73049	1.15649
AA893260	1	rc_AA893260_at	0.510344	-0.00710879	-0.13548	0.458079	0.0946541	-0.95971	-1.3263	-0.922526	-1.68461	-0.451469	-0.593651	-0.925281	0.635717	1.32219	0.907618	1.60651	1.47103
Cyp2d3	1	AB008424_s_at	1.07393	-0.511618	-0.117235	-0.268884	-0.257934	-0.954551	-0.984458	-0.721114	-0.808261	-0.610333	-0.615719	-0.417715	0.084456	0.353461	0.63187	1.22027	2.90383
Pon1	1	U94856_at	1.31775	-0.00773456	-0.871349	-0.173245	0.289148	-0.481433	-1.04706	-1.07066	-1.17652	-0.272817	-0.298728	-0.957573	-0.390989	0.601698	1.13504	1.04918	2.35528
Pon1	1	U94856_g_at	0.82873	-0.0351811	-0.01943	0.204189	0.194886	-0.51702	-0.977388	-1.38442	-1.24828	-0.573822	-0.695019	-0.881262	-0.294817	0.437246	1.26399	2.19057	1.50704
Baat	1	D43964_at	1.23576	-0.430924	-0.48491	0.492514	-0.13421	-0.827798	-1.44011	-1.0311	-1.38752	-0.520242	-0.608749	-0.519408	0.857629	1.22264	0.761821	0.98234	1.83226
Apoa1	1	J02597cds_s_at	0.708318	-0.425542	-0.488763	-0.787246	-0.303207	-0.972116	-1.33904	-0.254663	-0.340084	-0.360765	0.0837913	-1.32176	0.924186	1.51511	0.490326	0.423024	2.44843
Apoa1	1	M00001_i_at	0.699617	-0.198096	-0.0800071	-0.581009	-0.0375724	-0.19937	-1.72973	-0.726077	-0.0724503	0.222372	-0.143496	-1.50064	0.530231	1.94401	1.8257	0.983782	-0.937265
RGD1561455	1	rc_AA800671_at	1.41965	0.0578616	0.728557	0.802349	0.415365	-1.27795	-0.946515	-0.644513	-0.509903	-1.5599	-0.942793	-1.31881	-0.099695	0.398196	1.4135	1.22014	0.844453
LOC364773	1	rc_AI639479_at	1.30992	-0.24147	-0.162173	1.33735	0.379678	-0.904035	-0.765304	-2.0805	-1.02561	-0.274148	-0.442746	-0.900152	0.00533831	0.194621	1.03326	1.46918	1.0668
Khk	1	M86235_at	0.703848	-0.0986959	-0.216703	0.0501898	-0.0140298	-0.506907	-1.32914	-0.945868	-1.24419	-0.499635	-0.78871	-1.11113	0.54086	1.54741	1.08706	0.701551	2.12409
Zadh2	1	rc_AA875639_at	1.02341	-0.0385357	-0.290218	0.859436	-0.0297039	-1.43261	-1.05889	-0.435702	-1.32102	-0.843682	-0.738779	-0.582189	-0.111885	0.650941	2.05371	0.889797	1.40593
RGD1560813	1	rc_AA892470_at	1.30544	0.0457817	-0.548486	0.663607	-0.274608	-1.51866	-1.38592	-0.677781	-0.257798	-0.621522	-0.943297	-0.582968	0.257248	0.565618	1.41577	2.12941	0.428162
Gls2	1	J05499_at	0.60177	-0.593829	-0.804328	1.05929	0.989212	-0.270408	-0.920118	-0.117956	-1.05595	-0.904918	-0.709399	-1.10856	-0.81242	0.944515	0.921414	0.477627	2.30406
Mst1	1	X95096_at	0.430888	1.28604	-0.0715083	0.0579243	0.28706	0.441171	-0.547238	-1.26996	-0.688069	-1.27738	-1.06562	-1.19322	-0.602675	0.0879865	1.31458	2.19591	0.614105
Acsl1	1	D90109_at	0.760824	-0.0269926	-0.40769	0.786681	0.0664119	-0.647641	-1.0799	-1.19115	-0.981536	-0.673976	-0.917888	-1.08755	0.095286	0.84682	1.34681	2.18929	0.922191
Acsl1	1	rc_AA893242_at	0.864174	-0.686968	-0.173983	-1.06275	0.255047	-0.486124	-0.425515	-0.691153	-0.508202	-0.643986	0.016044	-1.49838	0.12432	0.593562	2.2984	0.00249203	2.02302
Acsl1	1	rc_AA893242_g_at	0.740697	-0.363548	-0.484673	0.164795	0.311397	-0.698125	-1.04177	-0.936766	-1.02652	-0.660212	-0.663373	-1.26544	-0.0271922	1.20505	1.49234	1.68535	1.56799
Acsl1	1	rc_AI044900_s_at	0.525449	-0.239843	0.338336	0.485437	0.321425	-0.360004	-1.36757	-1.31902	-1.10883	-0.379036	-0.658555	-1.38475	-0.138211	1.01097	1.12785	1.08027	2.06607
Alkbh7	1	rc_AA893194_s_at	0.659113	-0.450411	-1.40711	1.3611	-0.225731	-1.17684	-1.3358	-1.28105	0.759536	0.0741672	-0.370079	-0.10742	0.0109731	1.03348	-0.465735	1.02251	1.89929
Cyp4f1	1	M94548_at	0.66037	0.267725	-0.116822	0.465988	-0.630464	-0.820662	-1.16714	-1.14947	-1.29067	-0.851816	-0.528628	-0.739927	0.862605	0.722322	1.57836	0.743571	1.99466
Kynu	1	U68168_at	0.662167	-0.214602	-0.607763	0.187828	-0.147273	-1.17792	-1.17832	-0.814983	-0.89331	-0.404616	-0.271262	-1.05045	0.681012	2.1194	0.349949	0.821953	1.93819
Ddc	1	M84648mRNA_s_at	0.919613	0.271074	-0.636541	0.398295	-0.101806	-1.40514	-1.13003	-0.896477	-1.11042	-0.159683	-0.456285	-1.26601	0.787743	1.57451	1.3887	0.322455	1.5
Cyp4f6	1	U39208_at	0.800772	0.590078	0.392742	1.64886	0.0545466	-0.816397	-0.888214	-1.51325	-0.915188	-1.06839	-1.44606	-0.670233	0.0595232	0.526617	0.942021	0.991934	1.31062
Itga7	1	X65036_at	1.81239	0.347001	0.208972	0.293068	0.16031	-0.784195	-1.71022	-1.07516	-1.67765	-0.354555	0.153692	-0.648605	1.87387	0.496722	0.763812	0.00748472	0.133073
Itga7	1	X65036_g_at	0.349608	0.172165	0.0974703	0.977629	0.102413	-0.133199	-1.69436	-2.02321	-1.05447	-0.745998	0.102364	-0.147402	-0.443888	0.762058	1.42437	1.77604	0.478405
Cyp2c13	1	J02861mRNA_s_at	0.43549	-0.873401	-0.90429	-1.54924	-0.112356	-0.599598	0.0890632	-0.218179	-0.563374	-0.936273	-0.319748	-0.233056	1.5498	1.49356	0.270981	0.164465	2.30615
Cyp2c13	1	M82855cds_s_at	0.707904	-0.976655	-0.651387	-0.535243	-0.135486	-0.807974	-0.588615	-0.0818981	-0.86342	-0.735003	-0.351822	-0.323957	0.557898	1.14709	0.515403	0.0573148	3.06585
Abcc6	1	AB010466_s_at	0.959461	0.0645964	-0.294464	1.47152	-0.208323	-1.70174	-1.78483	-0.719048	-0.610085	-0.713383	-0.794851	-0.253765	0.637343	1.02399	1.22318	1.17216	0.528234
RGD1309592	1	rc_AA799396_at	1.21952	0.175146	-1.31003	1.08128	-0.430969	-1.31167	-1.68735	-0.62759	-0.481561	-0.606172	-0.154752	-0.303492	0.0151034	0.470067	1.69611	0.915362	1.341
RGD1309592	1	rc_AA799396_g_at	1.47252	0.080185	-1.08762	1.33881	-0.642841	-1.10198	-1.38901	-0.690044	-0.800068	-0.251729	-0.326455	-0.390099	-0.29185	0.0819187	1.62282	0.795415	1.58002
Tmem53	1	rc_AA892353_at	0.579859	0.63097	-0.15378	0.70193	0.195072	-0.578207	-1.48224	-1.52838	-0.592613	-0.551131	-0.849814	-0.876463	-0.607337	0.600171	1.15663	1.71417	1.64116
RGD1311612	1	rc_AA891423_at	1.18062	0.180166	-0.118221	0.239475	0.312586	-1.00301	-1.46334	-0.68145	-1.50573	0.116502	-0.46326	-1.04116	-0.443711	1.64903	0.809139	0.357629	1.87474
AI639457	1	rc_AI639457_at	0.763243	0.43659	1.50235	0.168265	1.63645	0.779751	-1.41206	-0.63615	-1.94754	-1.19031	-0.171192	-0.897596	-0.435226	0.117275	0.366934	-0.0157186	0.934925
AI639457	1	rc_AI639457_g_at	0.467852	0.154878	0.357905	0.226521	2.74128	0.836665	-0.811013	-1.2126	-1.47773	-1.3768	-0.26292	-0.647984	0.377143	-0.248515	0.153488	0.659738	0.0621065
RGD1311364	1	rc_AA891950_at	1.70679	-0.0647792	-0.525964	0.777453	-0.0514107	-1.56642	-1.42925	-0.70825	-0.889033	-0.54042	-0.504261	-0.498317	0.187101	0.222229	1.85977	0.905367	1.11939
Brp44l	1	U47315_s_at	0.763698	0.16481	-1.16158	0.724909	0.11589	-2.91067	-0.67312	-0.392505	-0.0576967	-0.402803	-0.0266129	-0.122183	0.585651	0.370277	1.31314	1.39135	0.317446
Mosc2	1	AF095741_at	0.750327	0.348837	-0.668866	1.58605	0.262388	-1.24609	-0.951876	-0.978159	-0.89623	-0.59298	-0.825778	-0.968526	-0.140715	1.12607	0.754794	2.01314	0.427616
Mosc2	1	AF095741_g_at	0.798064	0.254148	-0.0798792	1.36042	0.4168	-1.06189	-1.07109	-1.41612	-1.02432	-0.529192	-0.856669	-0.791492	-0.383982	0.876087	0.849425	2.07963	0.580058
Pdk2	1	U10357_at	0.283561	-0.412631	-0.891389	1.94016	-0.601325	-1.65487	-1.13464	-0.994674	0.685495	0.421564	-0.533946	-0.58128	-0.292501	1.45612	0.181404	0.926651	1.20231
Pdk2	1	U10357_g_at	0.820187	0.0567932	-0.844162	0.923467	0.0554148	-1.71934	-1.57169	-0.881602	-0.199218	-0.0231122	-0.499271	-0.506031	-0.621966	0.923573	1.28061	1.09588	1.71047
Ca5a	1	U12268_at	0.49703	-0.494093	-1.07397	-0.00904142	-0.474329	-1.07192	-1.33032	-0.289532	-0.614765	0.00761769	-0.425501	-0.724631	-0.0561496	1.65164	0.722969	1.83236	1.85264
Slc35a1	1	rc_AA891822_at	0.640763	-0.588268	-1.13407	-0.0028707	-0.256127	-0.358215	-0.178108	-0.699211	0.533236	-0.668175	-0.84956	-0.00836284	-0.0208189	0.31394	0.534968	-0.585155	3.32603
Abat	1	D87839_at	0.736526	-0.247668	-0.191742	0.855037	-0.0645693	-1.27309	-1.42949	-0.82359	-0.829522	-0.531202	-0.707812	-0.69489	0.503532	2.55837	0.67686	0.729037	0.73421
Abat	1	D87839_g_at	0.547391	-0.0817699	-0.228545	0.746606	-0.167904	-1.56751	-1.40733	-0.756279	-0.919156	-0.666255	-0.756865	-0.587951	0.489964	1.85146	0.97245	1.16446	1.36724
Cth	1	D17370_at	0.649244	-0.309153	-0.386254	0.52119	-0.0992167	-1.18622	-1.05884	-1.22692	-0.749316	-0.3905	-0.224355	-0.467845	0.162851	1.56425	-0.344498	1.01195	2.53364
Cth	1	D17370_g_at	0.547574	-0.29967	-0.423677	0.81577	-0.296323	-1.28802	-1.07819	-1.063	-0.824581	-0.424565	-0.322537	-0.542706	0.211436	1.83275	-0.192734	1.21578	2.1327
Galt	1	L05541_at	1.16789	0.259168	-0.513408	0.609371	-0.364533	-1.43561	-1.83593	-0.980106	-0.0946389	-0.736671	-0.532264	-0.414736	0.707822	1.88044	0.404875	1.40651	0.471824
Ndufa6	1	rc_AA819547_at	0.309255	-0.0497028	-0.130609	2.64356	-0.166377	-1.29562	-0.778274	-0.825427	-0.424546	-1.16731	-1.07056	-0.579169	1.2093	0.441214	0.548438	0.78752	0.548309
Serpind1	1	X74549_at	0.650287	-0.298982	-0.858253	0.124787	0.125035	-0.954606	-1.48167	-0.505488	-0.979608	-0.278141	-0.0632598	-1.01315	0.202413	1.37102	0.804096	0.643825	2.51169
Slco2a1	1	M64862_at	1.02634	0.101479	0.506009	0.156378	0.0347071	-0.86276	-1.47114	-1.03671	-1.56481	-0.399097	-1.07324	-0.677532	0.311583	1.49997	1.4506	1.04812	0.950099
Jup	1	U58858_at	0.958142	0.0132853	0.00529627	0.175618	0.107794	-1.03665	-1.89133	-0.957841	-1.19559	-0.371894	-0.613289	-0.387706	0.844999	0.528511	0.984663	0.583873	2.25212
Cyp4f4	1	U39206_at	0.698411	0.0834094	-1.0055	1.48635	-0.348327	-1.49349	-0.849533	-0.678561	-0.694551	-0.787326	-0.600474	-0.530447	-0.277814	0.893093	1.21739	1.93432	0.95306
Slc27a2	1	D85100_at	0.442915	-0.450394	-0.73938	-0.0600205	-0.112752	-0.872942	-0.549584	-0.661771	-0.770272	-0.811251	-0.43535	-1.04462	0.556713	1.03154	0.593977	1.00957	2.87362
Mipep	1	M96633_at	1.30918	0.310481	0.0474451	0.595427	0.273841	-0.416052	-1.66535	-1.64128	-1.09405	0.189245	-0.935758	-1.05928	0.57876	1.87079	0.510046	0.282587	0.843966
Clcn4-2	1	Z36944cds_at	1.10182	-1.03615	0.024912	-0.275464	0.0546422	-1.02276	-0.706802	-0.451169	-1.34049	0.017705	-0.270298	-1.23774	0.26905	0.438399	1.59431	0.513889	2.32615
Hrsp12	1	D49363_s_at	0.523563	-0.0264989	-0.158201	1.02715	0.0619222	-1.002	-0.226267	-1.38339	-0.523401	-1.36598	-1.29879	-0.400322	-0.214067	0.741419	0.922391	2.26107	1.06141
Abhd14b	1	rc_AA891774_at	0.939129	0.194828	-1.38139	1.64196	-0.281361	-1.42006	-1.07134	-0.639017	-0.521166	-0.336924	-0.608368	-0.954726	0.214333	1.55598	0.819829	1.31784	0.530455
Otc	1	K03041mRNA_s_at	0.280425	-0.201556	-0.532265	-0.176215	-0.180634	-0.910906	-0.32683	-1.30005	-1.33393	-0.462866	-0.747354	-0.685434	1.21461	1.08905	0.604214	1.58468	2.08506
Otc	1	M11266_at	0.314568	-0.90071	-0.560871	0.518068	0.0904473	-0.711134	-0.611284	-1.13947	-1.31959	-0.454112	-0.773736	-0.870495	0.626867	1.78704	1.10915	1.5145	1.38076
Etnk2	1	rc_AA875050_at	0.926337	-0.182264	-0.867465	0.250743	-0.262259	-1.64251	-1.4573	-0.690792	-0.614404	-0.233877	-0.43088	-0.591961	0.472502	0.903505	1.13804	1.29844	1.98415
Hal	1	AB002393_g_at	1.59256	-0.538112	-0.772824	0.23105	-0.29572	-0.800021	-1.19311	-0.505254	-0.816783	-0.882331	-0.99358	-0.782822	1.2224	1.05107	1.56449	1.26256	0.656415
Hal	1	M58308_at	1.24155	-0.435444	-0.603509	0.524183	0.307372	-0.859545	-1.20829	-0.933784	-1.30217	-0.896359	-0.759152	-0.774816	0.954682	1.41317	1.06756	0.834972	1.42956
Gchfr	1	U85512_s_at	1.04397	-0.375032	-0.563445	0.47991	-0.493393	-1.09277	-1.36671	-0.930088	-1.18573	-0.521486	-0.118636	-0.532508	0.102049	1.12647	1.30847	1.22757	1.89135
Maoa	1	D00688_s_at	0.463542	0.424151	0.661761	0.442731	-0.127669	-1.50448	-1.71508	-0.966224	-1.1209	-0.26998	-0.57572	-0.329495	-0.0469264	1.64027	0.875079	0.274543	1.87438
Hibadh	1	rc_AI013861_at	0.166548	0.146824	0.517513	1.19359	0.230249	0.107338	-1.09441	-1.40389	-0.572021	-0.355687	-1.19507	-1.04308	-1.06738	0.540507	0.569499	2.33233	0.927144
AI639108	1	rc_AI639108_at	0.309011	-0.0189533	-0.943723	1.22046	-0.314987	-1.69596	-1.26696	-1.01044	-0.179152	-0.169242	-0.632596	-0.331614	0.00368091	0.732649	2.01187	1.42069	0.865276
Suox	1	rc_AA891738_at	0.596317	0.416945	0.327375	0.693183	0.119178	-0.691339	-0.92428	-0.841008	-1.82509	0.110836	-0.632459	-0.787285	-0.916021	-0.177371	0.828354	1.68627	2.01639
G6pc	1	L37333_s_at	1.19418	1.2485	-0.215679	1.04316	-0.917697	-1.51874	-1.99032	0.315995	0.95513	-0.233871	0.19207	-0.513645	-1.46561	0.656952	0.0206943	0.430426	0.798453
Fah	1	M77694_at	0.733004	-0.266256	-0.646479	0.0717533	0.18668	-0.861206	-1.36214	-0.86016	-0.578769	-0.690261	-0.796573	-0.844505	0.383632	1.74965	0.93276	0.617825	2.23104
Hao2	1	rc_AI232087_at	1.20866	0.182327	0.203488	1.78857	0.197459	0.516956	-1.01501	-1.08614	-1.49973	-1.54161	-0.769392	-0.918559	-0.127518	1.38724	0.47215	0.608106	0.392998
Hsd3b7	1	AB000199_at	2.06734	-0.0167405	-0.108207	0.808896	-0.044039	-0.880199	-1.21657	-0.949	-1.16974	-0.592653	-0.899781	-1.0084	-0.0886922	0.933437	0.780629	1.07602	1.3077
Serpina4	1	rc_AA893552_at	0.535818	0.139092	-0.689778	1.26092	0.0559646	0.396234	-1.78041	-1.00272	-1.18595	-0.669356	-0.668587	-1.05919	0.862188	0.113809	1.64109	0.627666	1.42321
Dhfr	1	rc_AA900413_at	0.374839	0.118567	0.106483	0.656037	-0.0795557	-1.11527	-1.30544	-1.34651	-0.602227	-1.13564	-0.870366	-0.280339	0.0959448	0.748816	2.02243	1.50081	1.11141
MGC95155	1	rc_AA891739_at	0.415413	-0.316856	-0.651327	0.374352	0.0540929	-1.27727	-1.02674	-0.59865	-0.917527	-0.474881	-0.622063	-0.809507	0.712014	2.58518	0.782975	0.321899	1.4489
Ceacam1	1	J04963_at	0.276738	-0.631374	-0.50666	0.233194	-0.326428	-1.14426	-1.21725	-0.558205	-0.612819	-0.524217	-0.266531	-0.713103	0.151044	0.982282	0.66681	1.56581	2.62497
Fuca1	1	X16145_at	0.558174	-0.51619	-0.193392	0.351151	0.168951	-0.461503	-1.18128	-0.408874	-1.00139	-0.639457	-0.90699	-1.33269	0.188855	0.446989	0.88559	1.66194	2.38012
Slc22a18	1	rc_AA892545_at	0.525272	0.108956	0.327076	1.09075	0.0608548	-0.839984	-1.38337	-1.09187	-0.992068	-0.588036	-0.729023	-1.3667	0.0315418	2.02558	0.956537	1.17094	0.693543
Dpp4	1	J04591_at	0.877456	-0.197222	-0.139281	0.587082	0.126582	-0.770901	-1.39159	-0.457372	-0.492126	-0.325937	-0.707665	-1.4857	0.0135918	0.577981	0.109935	0.859122	2.81605
Dpp4	1	rc_AA892069_s_at	0.823992	0.0819571	0.279921	1.16151	0.0978342	0.362171	-1.62591	-0.475473	-0.248412	0.227911	-1.98265	-1.65502	-0.484776	0.500308	0.280345	1.30604	1.35025
Ppa2	1	rc_AA891800_at	1.71556	-0.035756	-0.221356	0.752963	0.084322	-0.309551	-1.45428	-0.742307	-0.434823	-0.775261	-1.45654	-1.25351	-0.0972567	0.752512	0.574624	1.25667	1.64399
Ppa2	1	rc_AA891800_g_at	1.71498	0.0622541	0.622457	1.02987	0.516978	-0.364233	-1.43628	-1.34657	-0.613169	-0.677532	-1.07752	-1.33747	-0.449314	0.353766	0.622996	1.21621	1.16257
Proc	1	X64336_at	1.19982	0.35096	-0.746034	1.52649	0.489428	-0.892218	-0.986733	-0.522878	-0.776568	-0.46429	-0.849337	-1.78407	-0.0624295	-0.120526	0.942775	1.39556	1.30005
Nr0b2	1	D86580_at	0.617855	0.566554	-0.220985	1.48478	0.86964	-0.57756	-0.420624	-0.866162	-1.05586	-0.911151	-1.02471	-1.25325	-0.777224	-0.421038	1.55459	0.831476	1.60366
Nr0b2	1	D86745cds_s_at	0.606899	0.350833	-0.127701	1.1973	0.605561	-0.669706	-0.420106	-0.710734	-1.14346	-0.897286	-0.942251	-1.10168	-0.769783	-0.401097	1.30239	0.843369	2.27746
Nr0b2	1	D86745exon_s_at	0.683106	0.400646	-0.165431	1.35331	0.7972	-1.01795	-0.200339	-1.11259	-1.02145	-0.921928	-1.12174	-1.04539	-0.513203	-0.288254	1.27914	1.17631	1.71856
Plcg1	1	J03806_at	0.720474	0.278907	-0.312558	1.31961	0.0575983	-0.674302	-2.31582	-0.500158	-0.124358	0.19362	-0.342435	-0.967866	-0.0506431	-0.62214	2.29719	0.817602	0.225278
Rnase4	1	AF041066_at	1.00309	0.0250346	-0.764306	0.486531	0.401365	-0.781052	-0.495283	-0.380256	-0.842213	-0.377104	-0.831302	-1.59522	-0.923604	0.433368	1.24586	1.16481	2.23029
Hbp1	1	U09551_at	0.967667	-0.249237	0.243734	-0.80009	0.0437807	0.796893	0.11764	0.195185	-1.88059	-1.54292	-0.453972	-0.956955	-0.493319	-0.310102	1.40407	1.40879	1.50942
Cd1d1	1	D26439_at	0.685592	0.221286	-0.116115	1.5103	0.62944	-0.119554	-0.930244	-1.90075	-0.445719	-0.549596	-0.755002	-1.13127	-1.09362	1.23643	1.05352	0.278796	1.4265
Agxt2	1	AB002584_at	0.271022	0.303834	0.472477	1.23387	1.00487	-0.112389	-1.09183	-1.02126	-0.736865	-0.494454	-1.04437	-1.36455	-1.26934	-0.144585	1.02878	1.53441	1.43039
Urod	1	Y00350_at	1.21747	0.794001	-0.413356	0.921912	0.0513055	-0.729521	-1.5157	-1.3972	-0.20138	-0.0534056	-0.451582	-0.45518	-1.65942	1.70928	0.466443	1.22005	0.496285
Pxmp2	1	X70223_at	0.501373	-0.410794	-0.440567	0.980447	0.618118	0.161432	-0.783397	-0.23766	-1.02218	-0.157219	-1.12714	-0.829194	-0.820911	-0.291653	-0.0765923	2.91875	1.01718
Sdha	1	rc_AA800250_at	0.993704	-0.0910429	1.70646	0.630225	0.817595	-0.345466	-0.934976	-1.81011	1.10189	-0.435665	-1.11278	-1.14282	-1.1478	1.13107	0.0630324	0.144631	0.432046
Hadhb	1	D16479_at	0.653335	1.25322	-0.546795	1.85707	0.94024	-0.310427	-1.5185	-0.684188	0.395227	-0.20476	-1.01246	-0.964698	-1.32654	0.250198	0.0787402	1.5366	-0.396257
Fxyd1	1	rc_AA799645_at	0.045477	0.752891	0.539615	1.4077	0.301472	1.83418	-0.576932	-0.930239	-0.636869	0.0305836	-1.05328	-0.592029	-1.96811	-0.370581	-0.782658	0.905572	1.09322
Fxyd1	1	rc_AA799645_g_at	0.896675	0.34625	-0.563143	0.931988	0.149565	-1.11871	-0.903728	-0.929806	-1.35041	0.0671257	-0.889849	-0.887387	-0.698083	1.16261	0.521677	1.42544	1.83979
Chronic data for transcriptional module 1:
gene	cluster		0	6	10	13	18	24	36	48	72	96	168
Cyb5r3	1	1370808_at	0.067829	0.184656	-0.787655	-1.20208	-1.9831	0.0538176	0.919399	0.761318	0.0970683	0.33513	1.55361
MGC112899	1	1373371_a_at	0.275121	-0.859114	-0.796006	-1.34908	-1.21836	-0.273534	0.949721	0.780404	0.900128	1.68613	-0.0954066
Akr1c18	1	1387958_at	-0.656491	-0.129474	-0.883875	-0.654346	-0.743815	0.587004	2.48153	0.95669	-0.160476	-0.278716	-0.518028
Dpyd	1	1367994_at	-0.155601	-1.5672	-0.508872	-0.639973	-1.32767	0.0572291	0.84	0.939906	1.82974	0.209496	0.32295
RGD1562317	1	1376919_at	-0.198562	-1.0223	-1.46918	-1.05284	-1.15008	0.884583	0.694321	1.28145	0.717279	0.798371	0.516969
Ddt	1	1367793_at	0.190261	-0.925321	-0.23725	-1.1447	-1.12583	0.29865	2.14778	0.464061	0.80797	0.390686	-0.866304
Tmem205	1	1374254_a_at	0.0328241	-0.992374	-1.19399	-1.04905	-0.970137	0.111696	0.86846	0.393911	2.05196	0.63378	0.112913
Ndrg2	1	1387121_a_at	-0.0751088	-0.44188	-1.26814	-1.55123	-0.994618	0.163804	1.41036	1.34653	0.761421	0.621098	0.0277613
Lgr4	1	1388104_at	0.186308	0.377429	-0.658064	-2.21101	-1.29604	0.175739	0.756958	1.15814	0.756456	0.277583	0.476508
Cd59	1	1367929_at	-0.1869	-0.807915	-1.29315	-1.33333	-0.585425	0.384948	0.530182	0.922039	1.95363	-0.202531	0.618452
Spink1	1	1368446_at	0.714085	-1.30672	-1.2785	-0.212224	-0.0628418	-0.623366	1.86002	0.559212	0.576655	-1.00195	0.775634
RGD1310660	1	1371747_at	0.656576	-0.188636	-2.31002	-0.5854	-0.647004	0.979185	0.133715	1.01799	1.0187	0.399637	-0.474747
Dpys	1	1387284_at	0.343125	0.246022	-1.36426	-1.13232	-0.945929	0.739814	1.28669	0.946757	0.537464	0.71521	-1.37258
Acat1	1	1367763_at	-0.182226	-0.123941	-0.545584	-0.635166	-0.0205894	0.113764	1.71547	0.566267	1.32079	-0.158435	-2.05034
Slc10a1	1	1368609_at	-0.0324593	0.243329	-0.363826	-1.26375	-1.87697	-0.202534	1.59205	1.30495	0.557997	0.240344	-0.199126
Gjb1	1	1387145_at	0.246617	-0.0390046	-1.10611	-1.5868	-1.18683	0.598987	0.858869	1.56671	0.880411	0.349647	-0.582497
Maob	1	1368514_at	-0.186576	-0.436162	-1.31579	-1.26356	-0.789038	1.02811	1.90722	0.990948	0.32956	-0.0854325	-0.179279
Slc22a7	1	1398267_at	0.684435	-0.644517	-2.24429	-1.14171	-0.386352	0.628667	0.291834	0.586203	0.955602	0.838453	0.431676
Gabarapl2	1	1367783_at	0.096424	-0.374501	-0.965566	-1.2385	-1.6359	0.314696	0.525807	1.56223	1.34524	0.101792	0.26827
Azgp1	1	1387234_at	-0.312484	-1.16936	-0.76879	-0.918226	-1.04056	0.00622752	2.01219	1.19758	0.179586	0.114131	0.699696
Scp2	1	1370296_at	-0.392625	-1.3017	-0.910915	-1.31312	-0.66399	0.603836	1.89444	0.58945	0.252153	0.521033	0.721429
Scp2	1	1387896_at	-0.717337	-0.609731	-1.01449	-1.28513	-0.708541	1.59774	1.71941	0.430736	0.204492	-0.0546536	0.437498
AA893260	1	1380905_at	-0.127598	-0.845772	-1.38523	-0.959042	-1.29392	0.446105	0.838312	1.73074	0.503161	0.608112	0.485127
Cyp2d3	1	1370496_at	-0.0809928	-0.184436	-0.529892	-1.29622	-1.01979	-0.714312	0.215341	1.86026	1.53204	0.643043	-0.425036
Pon1	1	1371050_at	0.306176	0.347534	0.3919	-1.48611	-1.45132	-0.110826	0.411154	1.65479	1.12927	-0.142945	-1.04962
Baat	1	1387508_at	-0.147823	-1.79539	-1.22661	-0.641977	-0.525054	0.938952	1.15906	1.17626	0.479124	0.817997	-0.234539
Apoa1	1	1368335_at	0.492759	-1.24532	-0.38427	-1.6474	-0.821459	0.132905	1.84134	1.0033	0.304271	0.396558	-0.0726831
RGD1561455	1	1373036_at	-0.011088	-1.17128	-1.7109	-0.764555	-0.938641	0.502046	1.10716	1.35558	0.406306	0.657093	0.568272
LOC364773	1	1398612_at	0.247031	-1.35392	-0.829056	-1.15787	-0.518655	0.377376	1.16046	0.687168	1.90728	-0.0665922	-0.45323
Khk	1	1387375_at	-0.384693	-0.951063	-1.21105	-0.94972	-0.626672	-0.0930727	0.490336	0.55302	2.17158	0.955713	0.045613
Zadh2	1	1388731_at	0.363521	0.770863	-0.502655	-1.20044	-1.61079	-1.15738	0.402211	0.590182	1.68646	0.522664	0.135359
RGD1560813	1	1388827_at	0.556412	-0.703018	-0.60499	-1.00938	-1.94103	0.0476261	1.17542	-0.231895	0.583066	1.02985	1.09794
Gls2	1	1370375_at	-0.0581876	-0.269359	-0.833538	-1.15775	-0.961911	-1.21299	1.8634	0.99173	0.844975	0.335268	0.45837
Mst1	1	1369171_at	0.507066	-0.808583	-1.35893	-1.63958	-0.992104	0.159578	0.829244	1.12777	0.793222	0.678408	0.703903
Acsl1	1	1370939_at	0.422695	-0.282631	-1.04588	-1.07948	-0.983725	1.37731	1.11261	1.67009	-0.433377	-0.138317	-0.619308
Acsl1	1	1388153_at	0.400366	-0.081833	-1.39628	-1.28779	-0.729397	0.662326	1.94893	1.02122	-0.0296061	0.12235	-0.630282
Alkbh7	1	1388692_at	0.597215	-0.198207	0.656278	-1.04888	-2.41338	-0.0415284	1.24824	0.784265	0.21878	0.156001	0.0412204
Cyp4f1	1	1368467_at	0.156963	1.10824	-1.23163	-1.50704	-1.02351	-0.115274	0.423717	1.45096	0.863414	0.592821	-0.718651
Kynu	1	1398282_at	-0.436456	0.327572	-1.04215	-1.43168	-0.913281	0.214559	-0.37472	1.44947	1.80604	0.427119	-0.0264662
Ddc	1	1368064_a_at	-0.415438	1.12819	-0.202916	-1.39731	-1.86078	-0.129272	1.08153	0.776739	1.09552	0.19169	-0.267949
Cyp4f6	1	1387916_at	0.460741	0.366957	-1.34691	-1.56316	-0.879021	0.505202	0.396277	1.29233	0.908789	0.852577	-0.993785
Itga7	1	1388240_a_at	0.266216	-1.69464	-0.986051	-0.40317	-0.934443	-0.096492	1.48661	0.492546	1.16957	1.04798	-0.348132
Cyp2c13	1	1370495_s_at	-0.503147	-0.208749	-0.171193	-0.569849	-1.46867	-0.00757221	2.14546	1.41083	-0.241671	0.290006	-0.675445
Abcc6	1	1368452_at	-0.00772603	-1.22327	-1.69391	-0.646215	-0.892728	0.728904	1.03551	-0.0712835	1.08267	0.516864	1.17119
RGD1309592	1	1374767_at	0.932216	-0.929059	-1.3186	-0.732179	-1.01701	0.302192	0.844645	0.216055	1.97473	-0.428449	0.155465
Tmem53	1	1372780_at	0.665086	-0.243414	-1.1577	-1.39781	-1.49093	-0.103486	1.31391	0.4836	1.35701	0.23997	0.333767
RGD1311612	1	1383134_at	-0.456329	-0.545886	-1.37859	-0.266269	-1.62001	0.508721	0.238574	0.843755	0.95202	1.72161	0.00240535
AI639457	1	1380230_at	0.131757	0.297071	-1.77284	-0.576317	-0.581503	0.0167581	1.63714	0.0950887	1.30493	-1.15249	0.600417
RGD1311364	1	1389561_at	1.80856	-0.0670887	-1.37215	-0.943815	-1.0398	-0.502826	0.379788	0.403131	-0.390654	1.44125	0.283597
Brp44l	1	1386867_at	-0.220635	0.588559	-0.030852	-0.592899	-1.67743	-0.487349	0.282698	1.96664	1.21949	-0.194696	-0.853521
Mosc2	1	1368071_at	0.150535	-1.04677	-1.39569	-0.915333	-1.11584	0.0380648	1.75023	0.978247	0.399417	0.579167	0.577962
Pdk2	1	1367892_at	0.00941739	0.983024	-0.535447	-1.80253	-0.714656	-1.40431	1.12257	0.201635	1.00881	0.733526	0.397956
Ca5a	1	1387609_at	-0.417206	-0.618029	-0.414753	-1.07306	-1.70694	-0.561143	1.02413	1.36509	0.8109	0.627513	0.963498
Slc35a1	1	1386077_at	-0.134521	-0.209919	-0.657526	-1.53728	-0.0607721	0.780644	1.56152	1.80156	-0.330636	-0.598245	-0.614822
Abat	1	1369799_at	-0.342334	-0.460144	-1.06711	-1.33071	-1.37624	0.156277	1.38704	0.674349	1.37841	0.694967	0.285492
Cth	1	1367838_at	0.100816	-0.598927	-1.63471	-1.0938	-0.445475	2.03543	0.535269	0.963318	0.39221	-0.2281	-0.0260276
Galt	1	1371251_at	0.332331	-0.218169	-1.55603	-1.20493	-0.117985	1.63236	0.378127	0.677154	1.29695	-0.247434	-0.972387
Ndufa6	1	1379243_at	-0.146331	-1.27836	-0.783115	-1.43499	-0.44436	-0.373389	1.49969	0.646951	1.51671	0.555517	0.241682
Serpind1	1	1398260_a_at	0.0474973	-0.613858	-0.995348	-1.91958	-0.826912	0.432268	1.35543	1.27194	0.462733	0.612992	0.172835
Slco2a1	1	1387492_at	0.278126	-0.393302	-1.73556	-1.62872	-0.820299	0.482849	1.21653	0.510045	0.682769	0.694557	0.713005
Jup	1	1387061_at	0.249205	-1.63514	-1.68539	-0.505447	-0.572165	0.729138	1.22883	0.0169704	0.391484	0.722606	1.05992
Cyp4f4	1	1387973_at	-0.30647	-0.699202	-0.880578	-0.863706	-1.57002	-0.316266	1.02388	1.63423	0.944572	0.821256	0.212296
Slc27a2	1	1368150_at	0.595676	-1.20892	-1.72176	-0.923882	-0.261178	0.192915	1.86498	0.646357	0.573403	0.0658447	0.176563
Mipep	1	1369023_at	-0.435265	-0.903708	-0.97638	-1.16926	-1.17156	0.563479	1.38657	1.2694	0.770912	0.895664	-0.229857
Clcn4-2	1	1369791_at	1.0664	-0.720742	-1.16485	-1.49484	0.000818324	0.50797	1.89367	0.701872	0.0838585	-0.551368	-0.322787
Hrsp12	1	1368060_at	0.526744	-0.0331351	-0.743873	-1.94791	-1.1639	0.475684	1.51468	0.656804	0.948077	-0.382229	0.149051
Abhd14b	1	1388988_at	0.40574	-0.739469	-1.29545	-1.06189	-1.04735	-0.377288	1.29787	0.969555	1.4348	0.694001	-0.280509
Otc	1	1369671_at	-0.214606	-0.0995037	-1.04245	-1.25816	-1.36007	0.271764	1.85772	1.14498	0.744727	-0.150678	0.106273
Etnk2	1	1377921_at	0.0400831	-1.18874	-1.32263	-1.04129	-0.687202	0.774203	1.63476	0.849944	1.00387	0.339608	-0.402619
Hal	1	1387307_at	0.356236	-0.669244	-1.56798	-1.21096	-1.31507	0.34923	0.936055	0.444567	1.24388	0.698971	0.734314
Gchfr	1	1368085_at	-0.592925	-0.95501	-1.33647	-0.812843	-0.725035	-0.649094	1.24618	0.70258	1.1658	1.08403	0.872785
Maoa	1	1370678_s_at	0.421145	-0.819589	-2.43253	-0.334358	0.338164	0.533797	1.32031	0.944746	0.119184	-0.230545	0.139674
Hibadh	1	1388118_at	-0.0163682	0.33244	-1.40019	-0.835687	-0.960979	0.0272883	2.01654	1.28121	0.439295	-0.527832	-0.355719
AI639108	1	1377013_at	-0.0339926	-0.519984	-1.49888	-0.686969	-0.436628	-0.526649	0.536981	-0.144158	2.40261	0.609263	0.298404
Suox	1	1370036_at	-0.366345	-0.00729996	-2.01246	-1.14621	-0.420918	-0.0633594	0.427126	1.56432	0.291848	1.09459	0.638702
G6pc	1	1370725_a_at	-0.191195	0.514021	-0.905786	-1.57969	-0.955709	-0.303528	-0.0550232	0.302991	1.97447	1.17642	0.0230255
G6pc	1	1386944_a_at	-0.180635	0.590358	-0.84796	-1.55599	-1.04694	-0.368743	-0.0726725	0.386384	1.94246	1.14845	0.00528682
Fah	1	1368092_at	-0.502524	-0.904571	-0.393564	-0.577407	-1.2892	-1.14445	1.65883	1.00813	0.61482	0.48865	1.04128
Hao2	1	1387139_at	0.451571	0.440165	-1.01002	-2.22247	-0.485091	0.521134	1.10858	0.562334	1.19354	-0.210777	-0.348968
Hsd3b7	1	1370433_at	0.813229	0.332895	-1.31374	-0.907984	-1.06663	0.332644	-1.12733	0.112296	1.93479	0.501305	0.388517
Serpina4	1	1370836_at	0.0165876	-0.229992	-0.788447	-1.10528	-1.44687	-0.802565	0.509382	0.885452	1.74939	1.11961	0.0927304
Dhfr	1	1370075_at	0.715314	-0.603469	-1.74228	-1.41361	-0.252446	-0.0550273	1.29042	1.17626	-0.181253	0.965289	0.100804
MGC95155	1	1393061_at	-0.399066	-1.51831	-1.15729	-0.810763	-0.976152	0.362488	1.31194	0.991518	1.00086	0.465524	0.729255
Ceacam1	1	1369854_a_at	-0.284765	-0.704442	-1.53146	-0.805762	-0.539723	0.326441	-0.837378	0.936435	1.60153	0.606542	1.23258
Ceacam1	1	1374620_at	-0.229714	-0.996999	-1.7809	-0.753856	-0.740017	0.231015	0.335292	0.993464	1.59492	0.497002	0.849791
Fuca1	1	1367737_at	0.0882124	-0.560743	-1.53758	-1.42235	-0.912772	-0.00876618	0.195617	1.01215	0.911733	0.934392	1.3001
Slc22a18	1	1374222_at	0.0258102	-0.425635	-1.8546	-1.11244	-0.749784	0.183545	1.83861	0.663933	0.636268	0.439835	0.354459
Dpp4	1	1368163_at	0.568131	-0.31146	-0.935382	-1.48076	-0.949037	0.38431	1.46136	1.75959	-0.188105	0.119132	-0.427772
Dpp4	1	1387084_at	0.103046	-0.322426	-0.848428	-1.98496	-1.27423	0.412193	0.796733	0.552948	0.425837	0.965158	1.17413
Ppa2	1	1377576_at	0.823181	0.525993	-0.130563	-0.871562	-2.47066	0.574581	0.708619	0.841497	0.632702	-0.208948	-0.424836
Proc	1	1369286_at	0.211403	-0.026797	-0.551581	-0.93788	-1.88854	-0.623309	0.445952	0.600716	1.81929	0.972434	-0.0216937
Nr0b2	1	1368376_at	1.29715	-0.958426	-1.93855	-0.784187	-0.300815	0.198014	1.48351	0.38036	-0.170385	0.718369	0.074964
Plcg1	1	1368183_at	1.13693	-0.823602	-1.50261	-1.10726	-0.869659	0.599989	0.280859	0.53611	1.48317	-0.510175	0.776243
Rnase4	1	1368943_at	0.31138	0.753797	-0.596735	-1.4766	-1.34189	-0.877309	0.931672	1.45214	1.01697	0.231153	-0.404584
Rnase4	1	1371475_at	0.345073	0.590921	-0.644476	-1.57545	-1.52035	-0.381921	1.32873	1.4183	0.482037	0.267221	-0.310081
Hbp1	1	1368549_at	0.22624	0.55626	-0.623673	-1.32684	-1.1971	-1.45374	1.26424	0.17016	0.902161	0.291827	1.19046
Cd1d1	1	1368593_at	0.50911	0.11216	-0.945222	-1.80137	-1.33366	0.0033358	0.285392	1.64744	0.106921	0.677227	0.738669
Agxt2	1	1368659_at	1.44793	0.263219	-0.563387	-1.51549	-1.8508	0.702912	0.487869	0.972083	0.290816	-0.0657035	-0.169443
Urod	1	1370878_at	0.552177	-0.487123	-0.973563	-0.181229	-0.0722731	-1.26828	0.349352	0.651644	1.4713	1.41967	-1.46168
Pxmp2	1	1367885_at	0.08695	-0.268289	-0.552488	-1.37481	-1.16678	-1.23425	0.439239	1.12666	0.79226	0.608914	1.5426
Sdha	1	1367678_at	-0.460173	0.473792	-0.472323	-1.20222	-0.874126	0.310534	2.09795	1.05097	0.601042	-0.717256	-0.808185
Hadhb	1	1367694_at	0.13294	-1.14654	-1.50589	-1.30955	0.547052	0.95545	1.63703	0.295061	0.57993	0.327094	-0.512572
Fxyd1	1	1369960_at	0.271472	-0.306781	-0.634918	-0.847548	-2.10292	-0.128283	0.102462	1.26761	1.44576	0.720612	0.212521

## Sheet: Module2
The left pattern is of acute administration and the right one is of chronic administration.
Average profiles:
Acute	0	0.25	0.5	0.75	1	2	4	5	5.5	6	7	8	12	18	30	48	72
=avg()	-0.974323	0.110239	0.311916	-0.465186	-0.074379	0.876633	1.45706	1.07139	1.34399	0.667354	0.397022	0.33839	-0.780019	-1.36408	-0.84138	-0.922716	-1.15191
=std()/2	0.128022	0.147277	0.258852	0.177401	0.255121	0.261284	0.265642	0.272047	0.196012	0.200567	0.175609	0.192144	0.193492	0.162759	0.163756	0.147399	0.197769
Chronic	0	6	10	13	18	24	36	48	72	96	168
=avg()	-0.411494	1.27628	1.74809	0.527985	0.200765	-0.779585	-0.610061	-0.421891	-0.343622	-0.527494	-0.658979
=std()/2	0.267277	0.255926	0.260419	0.22321	0.270787	0.248613	0.300941	0.174626	0.254485	0.216137	0.319574
Acute data for transcriptional module 2:
gene	cluster		0	0.25	0.5	0.75	1	2	4	5	5.5	6	7	8	12	18	30	48	72
RGD1562416	2	rc_AA866482_at	-0.509136	0.0540507	0.432758	-0.138892	-0.428618	1.26912	0.863827	1.4703	1.31783	0.749698	0.69402	0.349274	-1.13951	-1.67984	-0.933098	-0.938	-1.43377
Apex1	2	D44495_s_at	-0.920035	0.344998	-0.0762447	-0.496068	-0.717725	0.516973	2.47926	1.22577	1.06282	0.248483	0.448945	0.152173	-0.0250452	-1.43155	-0.580915	-0.947095	-1.28474
Got1	2	J04171_at	-0.863328	-0.373264	-0.637629	0.38243	0.460658	0.930535	0.448633	1.22222	1.0746	0.962094	1.70953	0.408284	-1.05194	-1.34085	-1.12779	-1.01784	-1.18633
Imp3	2	rc_AA799369_at	-0.914611	0.0271509	0.451987	-0.427242	-0.219269	1.13163	2.42743	0.437394	1.37857	0.0467578	0.133119	0.483352	-0.824382	-1.05108	-1.13384	-0.624027	-1.32294
Mybbp1a	2	rc_AI229637_at	-1.13369	0.237351	0.659559	-0.249167	-0.277487	1.52757	1.83191	0.371541	0.840566	0.845974	0.651332	0.17656	-0.746564	-1.34864	-1.45367	-1.07008	-0.86306
Mybbp1a	2	rc_AI237258_at	-0.951607	0.199551	-0.19441	-0.585175	-0.617358	0.427735	1.60298	0.771096	2.12592	0.710371	0.749964	0.491764	-0.53894	-1.54855	-0.626019	-0.972705	-1.04461
Eif2b3	2	rc_AI639441_at	-0.550596	0.331713	0.473464	-0.756661	0.280921	0.0953863	0.68126	1.42604	1.28812	1.37153	0.982212	0.0400453	-1.2068	-1.86623	-0.902307	-0.334383	-1.35372
Eif2b3	2	U38253_at	-0.972095	0.0826068	-0.285996	-0.480264	-0.211703	0.515033	2.21753	1.68764	0.878497	0.845172	0.360837	0.180922	-0.789281	-1.23218	-0.592366	-0.89078	-1.31357
Eif2b3	2	U38253_g_at	-1.56259	0.229582	0.0119799	-0.603559	-0.160272	0.704818	1.5717	1.48383	1.53097	0.971654	0.485033	0.0284601	-0.842396	-0.893886	-1.01498	-0.996201	-0.944143
Rraga	2	X85183_at	-0.961473	-0.263285	0.920505	-0.556003	0.319022	0.50799	1.01317	1.61593	1.37563	1.21467	0.282695	0.0339323	-1.22889	-1.3683	-0.909295	-1.31556	-0.680734
Nxt1	2	rc_AA891920_at	-1.08624	0.448766	-0.104254	-0.465781	-0.351595	1.22786	1.46272	1.44242	1.3009	0.613112	0.23556	0.54019	-1.20866	-1.56068	-0.763004	-0.595041	-1.13628
Eif4e	2	X83399_at	-1.20996	0.315922	0.795176	-0.541249	0.0370272	0.734945	1.06343	1.39361	1.52738	0.671055	0.102775	0.684866	-0.604207	-1.47346	-1.08845	-1.129	-1.27986
Strap	2	rc_AA891681_at	-0.741534	0.293923	0.219951	-0.546315	-0.363167	1.0786	1.52293	0.240309	1.54614	1.03293	0.36359	0.933194	-0.482822	-1.07271	-1.56943	-1.33301	-1.12259
Prmt1	2	U60882_at	-0.986911	0.438566	0.107402	-0.562042	-0.143045	1.51941	1.34569	0.803266	1.53653	0.918278	0.358777	0.172912	-0.719186	-1.46414	-1.10941	-1.03376	-1.18233
Dkc1	2	rc_AA892562_at	-0.769922	0.438509	0.527396	0.0785903	-0.236262	1.29637	1.19664	1.44674	1.60455	0.307389	-0.0307232	-0.0708968	-0.993335	-1.52242	-0.911258	-0.991804	-1.36955
Dkc1	2	rc_AA892562_g_at	-0.851213	0.423678	0.187271	-0.117205	-0.0186234	1.59173	1.24823	1.18953	0.571657	1.0764	0.507784	0.201622	-0.924192	-1.53351	-0.906688	-0.986735	-1.65973
Gtf2f2	2	L01267_at	-0.906461	0.39332	1.30155	-0.767495	-0.296832	0.0699578	1.37319	0.573551	1.99252	0.998613	0.0659193	-0.0118328	-1.37849	-0.48966	-0.448471	-1.04619	-1.42318
Snrpb	2	M29295_at	-1.07344	0.615099	-0.126939	0.0428006	-0.415283	1.3818	1.45271	0.880264	1.75477	0.383043	0.1334	0.159367	-1.28164	-0.44479	-1.21599	-0.689153	-1.55602
Mapk6	2	M64301_at	-1.11187	0.874696	0.218254	-0.523794	-0.0506605	0.82415	1.94533	0.664908	0.934706	0.516623	0.431718	0.539188	-0.512781	-1.8677	-0.818829	-0.484637	-1.5793
Mapk6	2	M64301_g_at	-0.587374	0.53502	0.350928	-0.314777	-0.390721	0.747077	1.78664	0.311881	2.19635	0.337503	-0.0660621	0.260489	-0.974934	-1.3556	-0.847122	-0.423736	-1.56556
Ivns1abp	2	rc_AA799539_at	-1.05434	-0.0256065	0.0958221	0.150158	2.15098	0.683248	0.723868	0.978899	1.34512	0.29079	-0.0486224	0.271655	-1.02932	-1.34276	-0.892517	-1.22653	-1.07083
Ube2g2	2	rc_AA859722_at	-1.47066	0.102561	0.726878	-0.817881	0.296281	1.31024	1.50417	0.773083	1.32148	0.565469	0.386827	0.329886	-0.380884	-1.37619	-0.994398	-1.0377	-1.23917
Ptp4a1	2	L27843_s_at	-1.2697	0.204658	0.793973	-0.607445	0.211728	1.17546	1.49164	1.08604	1.12854	0.40266	0.48624	0.411393	-0.681244	-1.67025	-0.849494	-1.25947	-1.05472
Nudt4	2	rc_AA891107_at	-0.792853	-0.16477	-1.07038	-0.562556	0.0183983	0.272288	1.89193	1.84746	1.50078	0.412321	0.67555	0.199733	-0.878342	-0.945076	-1.25139	-0.554238	-0.598861
AI639387	2	rc_AI639387_at	-1.03663	0.352203	-0.0228248	-0.82901	0.00175144	1.42193	1.14519	1.57794	1.08555	0.173602	0.684304	0.613192	-1.63739	-1.32059	-0.42632	-1.03533	-0.74756
Ruvbl1	2	AB002406_at	-0.821345	0.43781	-0.29932	-0.987884	-0.213191	0.918343	2.21544	1.05026	1.62052	0.567284	0.131564	-0.0847402	-0.834758	-1.14983	-0.842171	-0.9212	-0.786779
Eif3d	2	rc_AA891553_at	-0.675463	0.366965	0.663626	-0.687749	0.0182289	0.598677	1.69571	1.57725	1.07646	0.721959	0.388897	0.0975183	-0.915351	-1.3172	-1.14507	-1.15412	-1.31034
Asl	2	D13978_s_at	-0.0925739	-0.674399	-0.816921	0.496422	1.70636	0.973743	1.15087	0.530084	0.836405	0.608227	0.695068	0.415181	-1.01712	-1.55544	-1.33117	-0.541523	-1.38321
Smn1	2	AF044910_at	-1.02773	0.0177919	1.89785	0.189728	-0.110167	0.485069	1.37871	0.377809	1.48989	0.596237	0.0532738	-0.0742273	-0.654417	-1.54355	-0.853675	-0.65227	-1.57033
Smn1	2	AF044910_g_at	-1.48499	0.583289	0.707059	-0.533644	-0.341048	1.47724	1.5771	0.543395	0.756962	0.767501	0.559775	0.472033	-1.21862	-1.5435	-0.547732	-0.615214	-1.1596
Slc3a2	2	AB015433_s_at	-0.780639	0.498265	0.87651	-0.0557995	-0.327519	0.861303	0.605877	0.966601	1.66703	0.680405	0.395617	0.659175	-0.613997	-1.98781	-1.40951	-0.99909	-1.03641
Hnrpf	2	AB022209_s_at	-1.01848	0.252938	0.694232	-0.211834	-0.247751	0.638932	2.11584	0.194712	1.05744	-0.107183	0.470069	0.93959	-0.141413	-1.97963	-0.804693	-0.273966	-1.57881
Ncl	2	M55015cds_s_at	-0.914996	0.0770454	-0.143071	-0.506583	-0.521004	0.72737	2.352	0.418536	1.50077	0.706707	0.571551	0.566801	-0.775023	-1.23847	-0.69205	-0.850883	-1.2787
Ncl	2	M55017exon_s_at	-0.7686	-0.0910415	0.012115	-0.653306	-0.906588	1.09113	1.78247	0.649756	0.807003	1.88097	0.603769	0.318878	-0.756879	-1.23611	-0.753401	-0.793052	-1.18711
Alpl	2	J03572_i_at	-1.24281	-0.0619636	0.352618	-0.812063	0.203305	1.8485	1.5671	0.793177	1.29465	0.559723	0.268092	0.188522	-0.919975	-1.0757	-0.913369	-1.23605	-0.813766
Fabp5	2	S69874_s_at	-0.865491	0.0157364	0.0142094	-0.736659	-0.443193	2.58871	0.792561	0.318067	0.436227	1.02458	0.292379	0.685672	-0.297924	-1.53893	-0.117586	-1.56541	-0.60295
Prmt3	2	AF059530_at	-1.38103	0.163834	0.94047	-0.49584	-0.544742	1.27109	1.58322	0.780677	1.09421	0.697186	0.43166	0.307614	-1.57137	-1.52314	-0.371213	-0.864479	-0.518156
Asnsd1	2	rc_AA799531_at	-0.963673	0.102468	0.212423	-0.664117	-0.487906	0.243498	1.57743	1.04583	1.62346	0.791739	0.541422	1.16098	-0.591594	-1.10623	-0.964903	-1.02621	-1.49462
Asnsd1	2	rc_AA799531_g_at	-1.05378	-0.0336654	0.37358	-0.668414	-0.786486	1.31445	1.90243	0.12397	0.503123	0.214989	0.534671	1.86699	-0.740571	-1.02034	-0.334026	-0.83783	-1.3591
LOC691149	2	rc_AA891917_at	-1.26899	0.00670155	0.0604929	-0.0111917	-0.00172581	1.30743	0.621021	1.44715	1.68947	0.705902	0.306628	0.317111	-0.824594	-1.78539	-1.03825	-0.250785	-1.28099
Sfpq	2	AF036335_at	-1.11748	-0.160384	0.647263	-0.185151	0.12858	-0.0281514	0.747506	1.95419	1.67796	0.723482	0.311868	0.459812	-0.459072	-1.50813	-0.659505	-1.04055	-1.49224
Sfpq	2	AF036335_g_at	-0.75728	0.00173297	1.4275	0.195879	0.304016	0.168361	0.0131671	1.39901	1.48914	0.242687	0.374046	0.492832	-0.186885	-1.7998	-0.319185	-0.974768	-2.07045
Nolc1	2	M94287_at	-1.00119	-0.107145	0.162512	-0.646315	-0.325799	1.2229	2.01095	1.16056	1.54527	0.252111	0.462383	0.0742824	-0.573261	-1.19218	-0.867517	-1.03691	-1.14066
Nolc1	2	rc_AA998882_s_at	-1.00018	-0.0939074	0.0608285	-1.08897	-0.49398	1.0882	1.18776	0.494828	1.83006	1.52849	0.926189	-0.224638	-0.459586	-1.39896	-0.832239	-0.536456	-0.987441
Kti12	2	rc_AA800739_at	-1.31269	0.018108	0.512373	-0.855281	0.418176	1.20815	1.29379	1.48284	0.7656	0.627209	0.479646	0.592153	-1.09808	-1.31407	-0.488928	-0.757485	-1.57151
Wdr74	2	rc_H31976_at	-1.02082	0.0291162	0.404986	-0.569991	-0.380794	0.350919	1.77167	1.79015	1.19422	0.554552	0.57115	0.204108	-0.700777	-1.63404	-0.611034	-1.37203	-0.581396
Eif5b	2	D64061_at	-1.21297	0.18968	0.491797	-0.322204	-0.301719	0.175476	1.60486	0.970484	1.8202	0.596878	0.35753	0.467908	-0.315858	-1.77242	-0.272022	-1.00742	-1.4702
Stch	2	AF006617_at	-1.00953	-0.0546234	0.361121	-0.153617	-0.223907	1.11045	1.67982	1.16307	1.12909	0.80417	0.547242	0.38404	-0.678326	-1.42072	-1.08027	-1.07863	-1.47938
Dync1i2	2	U39044_at	-0.98376	-0.186387	0.112892	-0.333767	-0.358515	-0.491659	1.76487	0.440862	1.78836	1.78473	0.0705615	0.633125	-1.55196	-0.802211	-0.498612	-0.429834	-0.958702
Jtv1	2	rc_AA799766_at	-0.77367	0.126052	-0.143471	-0.591677	-0.407931	0.389218	2.00413	0.932954	1.64216	0.617267	0.960406	0.45119	-0.898952	-1.39464	-0.905529	-0.908244	-1.09927
Eif2b1	2	rc_AI031019_at	-0.923411	-0.100852	-0.112112	-0.607666	-0.0927548	0.640439	1.96029	0.500184	1.94575	0.580212	0.0698745	-0.143349	0.185038	-1.58576	-1.60956	-0.94755	0.241222
Eif2b1	2	rc_AI031019_g_at	-0.553836	-0.414302	0.334113	-0.752046	0.820476	0.518166	0.730594	2.72756	1.18428	0.410387	-0.33319	-0.506377	-0.48756	-1.11551	-0.828632	-1.26627	-0.46784
Higd1a	2	rc_AA891422_at	-1.1191	-0.0899828	0.313311	-0.58589	-0.293866	0.957581	0.46314	1.31624	1.74371	1.05013	0.812973	0.474272	-0.447999	-0.921246	-0.520892	-1.45538	-1.69699
Higd1a	2	rc_H31665_at	-1.10839	-0.548413	0.625233	-0.634708	0.233335	0.764855	1.66386	1.83089	1.41693	-0.351473	0.155568	0.327871	-0.738445	-1.50939	-0.780448	-1.06972	-0.277554
RGD1309492	2	rc_AA799726_at	-1.15485	0.173643	-0.413024	-1.11987	0.259521	0.648418	1.81824	1.31564	1.27217	0.618782	0.28434	0.848967	-1.2776	-0.766031	-0.330119	-0.786216	-1.39201
Plrg1	2	rc_AI639353_at	-1.17138	0.255632	0.868107	-0.287459	0.350659	0.623227	1.45919	1.65723	1.56335	0.362897	-0.783919	-0.633453	0.0316786	-1.23992	-1.27242	-0.893088	-0.890328
Gnl3	2	rc_AA892598_at	-0.883107	-0.141773	0.498118	-0.803007	0.0687743	1.00865	1.54646	1.74219	1.17056	0.628265	0.317106	0.130661	-0.700238	-1.48322	-0.801197	-1.18465	-1.11359
Gnl3	2	rc_AA892598_g_at	-0.758216	-0.281129	0.637517	-1.00549	0.107025	1.18217	1.57912	1.52279	1.09867	0.59335	0.414348	0.176387	-0.928427	-1.45633	-0.636059	-1.25725	-0.988467
Chronic data for transcriptional module 2:
gene	cluster		0	6	10	13	18	24	36	48	72	96	168
RGD1562416	2	1376985_at	0.060537	0.90688	1.88517	0.754604	0.633673	-0.00543873	-1.70062	-0.361586	-0.894603	-0.704263	-0.574356
Apex1	2	1386910_a_at	-0.139453	1.27559	1.30815	0.660442	1.25394	-1.72492	-0.684332	-0.433555	-0.419528	-0.21277	-0.883568
Got1	2	1368272_at	-1.14266	0.858509	2.20391	-0.0121927	-0.256409	-1.70219	0.061333	0.300736	-0.0238286	-0.124642	-0.162559
Imp3	2	1388321_at	-0.754157	1.30672	2.06417	-0.0609776	-0.119295	-0.514499	0.467655	0.204637	-0.228833	-0.996	-1.36942
Mybbp1a	2	1387779_at	-0.419899	0.91696	2.23213	0.91904	0.447161	-0.703999	-0.697451	-0.86297	-0.780252	-0.340515	-0.710202
Eif2b3	2	1368967_at	-1.07874	1.71193	1.73098	0.313196	0.0807319	-0.133014	-1.53589	-0.217282	-0.00824252	-0.369331	-0.494334
Rraga	2	1367736_at	-0.836812	1.89399	1.4164	-0.54595	0.0483306	0.215485	0.101478	-0.516152	0.414934	-0.591428	-1.60027
Nxt1	2	1371908_at	0.505146	1.08319	1.12113	0.702495	1.19013	-1.11687	-1.29553	-0.177904	-0.780343	0.119151	-1.35059
Eif4e	2	1398799_at	-0.999171	0.555833	2.38715	0.444581	0.728018	0.023904	-0.63022	-0.311081	-0.408016	-0.866304	-0.924697
Strap	2	1372077_at	-0.265589	1.26387	1.23921	1.35344	0.595614	-1.29652	-0.521389	-0.415669	-0.435101	-0.00295555	-1.51492
Strap	2	1372078_at	-0.819122	1.16636	2.36894	0.106583	0.531806	-0.562784	-0.627139	-0.772768	-0.70323	-0.453231	-0.235419
Prmt1	2	1386897_at	0.016666	1.46754	1.80335	0.844948	0.290494	-0.27238	-1.0594	-0.60098	-0.644467	-0.678794	-1.16699
Dkc1	2	1368649_at	-0.112211	1.31615	1.00546	0.719272	0.790314	-0.836966	-1.24946	-1.41794	1.02634	-0.678326	-0.562632
Gtf2f2	2	1368233_at	-0.826127	1.63767	1.60106	0.858467	-1.18481	-1.30833	-0.403941	-0.219054	-0.0620428	-0.0327411	-0.0601487
Snrpb	2	1388117_at	0.409059	0.965007	1.65268	0.830053	0.881163	-0.752822	-0.086771	-0.635848	-0.868994	-0.966088	-1.42744
Mapk6	2	1368273_at	-0.365904	1.89691	1.38969	-0.0360439	0.0975023	0.107426	-1.81031	0.120914	-0.283928	-0.957376	-0.158876
Ivns1abp	2	1389521_at	-0.628617	1.43016	2.18433	0.672257	-0.948978	-0.667964	-0.615722	-0.116939	-0.305471	-0.488799	-0.514264
Ube2g2	2	1371814_at	-0.850783	2.0417	0.927395	0.853764	0.13516	-1.23602	-1.0083	-0.770824	-0.0998081	-0.415553	0.423267
Ptp4a1	2	1370193_at	-0.694449	0.766641	2.17464	0.531216	-0.423325	-1.70236	0.4966	-0.314092	-0.697362	-0.0842676	-0.053247
Nudt4	2	1370180_at	-1.13655	1.21509	2.02942	0.368712	-0.129237	-1.04001	-1.12757	-0.496962	-0.0513366	-0.196646	0.565089
Nudt4	2	1398847_at	-1.23182	0.963926	1.57775	0.723928	0.00592653	-1.07232	-1.24724	-0.523759	-0.290793	-0.114935	1.20933
AI639387	2	1389110_at	-0.0814055	0.100702	2.50999	0.497455	-1.09508	-1.18507	-0.593939	0.336055	0.139831	-0.0409943	-0.58755
Ruvbl1	2	1370386_at	0.363328	1.42803	1.30808	0.529931	0.594384	-0.898344	-0.670145	-0.169175	-0.550026	0.0374716	-1.97354
Eif3d	2	1388568_at	0.260181	1.87396	1.13214	0.190806	1.07367	-0.791079	-0.242496	-0.612882	-0.823827	-0.820475	-1.23999
Asl	2	1368916_at	0.0179863	1.60038	2.06101	0.29549	-0.0370656	-1.18053	-0.280527	-0.432865	-0.766508	-0.499145	-0.778221
Smn1	2	1367883_at	-0.873039	1.65922	1.71278	0.804264	0.110911	-0.625851	-1.33682	-0.629986	-0.0303676	-0.360096	-0.431011
Slc3a2	2	1398771_at	-0.0466138	1.53748	1.52611	1.01686	0.563076	-0.377227	-0.970174	-0.932684	-0.744379	-0.462138	-1.11031
Hnrpf	2	1370844_at	0.590036	0.846028	2.02501	0.593719	0.585256	-0.5628	-0.569953	-0.597286	-0.562967	-0.985313	-1.36173
Ncl	2	1398832_at	0.285934	1.14622	1.96207	0.84094	0.154877	-0.549834	-0.33022	-0.278374	-1.26019	-0.944625	-1.02679
Alpl	2	1368139_s_at	-1.08047	1.14757	2.20477	0.386132	0.0957342	-0.943473	-0.0430277	-0.202043	-1.01869	-0.707143	0.160643
Fabp5	2	1370281_at	-0.310884	1.14505	0.998885	1.49068	0.0952257	-1.05512	-1.65097	-0.662561	-0.862509	0.330318	0.481893
Prmt3	2	1370536_at	-0.216869	0.228836	2.39252	0.759841	0.672648	-1.3012	-0.58078	-0.486018	-0.172871	-0.719371	-0.576734
Asnsd1	2	1389021_at	-0.610641	0.693754	2.43105	0.793532	0.40412	-0.43418	-0.680128	-0.813222	-0.566625	-0.793224	-0.424434
LOC691149	2	1392900_at	-0.184869	1.80238	1.21542	0.740711	0.665636	-0.0809721	-1.58943	-0.748114	-0.521393	-0.790626	-0.508747
Sfpq	2	1370899_at	0.158601	0.335346	2.53892	0.478516	0.431147	-0.708043	-0.750597	-0.849246	-0.0819345	-0.817156	-0.735549
Sfpq	2	1388132_at	-0.419903	0.728364	1.43802	1.6548	0.836557	-1.23663	-0.793709	-0.5197	-0.311315	-1.08414	-0.292348
Nolc1	2	1368032_at	-1.19351	1.27645	1.32092	-0.566347	0.441621	-1.16738	-0.0144096	-0.0961101	1.47861	-0.613248	-0.866599
Kti12	2	1371565_at	-0.898699	1.99184	1.08683	0.41552	-0.273093	-0.589418	-0.188279	-0.178969	0.746333	-0.51097	-1.60109
Wdr74	2	1373263_at	0.483305	1.32919	1.62175	0.581508	0.567697	-0.80957	-0.913124	-0.795081	-0.262488	-1.56986	-0.233325
Eif5b	2	1388947_at	-0.673193	1.16899	2.41484	-0.265786	0.147744	-0.292846	-0.562942	-0.00404157	-0.0797472	-1.18188	-0.671142
Stch	2	1368844_at	-0.149461	1.79995	1.54591	0.865774	-0.212097	-0.350896	-1.48609	-0.406838	-0.174084	-0.731823	-0.700343
Dync1i2	2	1386952_a_at	-0.297368	0.986656	2.46379	0.0869729	-0.458689	0.0554973	-0.708241	0.148739	-0.291276	-0.811411	-1.17467
Jtv1	2	1371498_at	-0.232409	1.25611	2.27164	0.325105	0.325616	-0.637509	-0.440976	-0.541819	-0.397261	-0.759009	-1.1695
Eif2b1	2	1370311_at	-1.04888	2.57261	0.252748	-0.00757669	-0.329977	-0.237305	-0.138665	-0.138467	-0.864056	0.76527	-0.825702
Higd1a	2	1370062_at	-1.09068	0.491607	2.35636	0.793921	0.308528	-0.950156	0.280166	-0.373597	-0.595992	-0.797649	-0.422508
Higd1a	2	1374105_at	-0.619145	2.07754	1.36098	0.33191	-0.0538571	-1.18311	0.459451	-0.947105	-0.208469	-0.464407	-0.753788
RGD1309492	2	1374568_at	-1.24886	1.50563	1.82976	0.101559	-0.717416	-1.44678	-0.137939	-0.23503	-0.0956374	0.110695	0.334021
Plrg1	2	1387823_at	0.157143	1.79798	1.48096	0.652322	-0.0642511	-1.26687	0.272579	-0.615949	-0.992326	-0.529366	-0.892224
Gnl3	2	1388953_at	0.107806	1.36946	1.89017	0.480873	0.356634	-1.09034	-0.0574031	-0.351201	-0.422432	-0.941098	-1.34246

## Sheet: Module3
The left pattern is of acute administration and the right one is of chronic administration.
Average profiles:
Acute	0	0.25	0.5	0.75	1	2	4	5	5.5	6	7	8	12	18	30	48	72
=avg()	0.17353	-0.0870003	-0.781021	0.139748	-0.756791	-1.22606	-0.91985	-0.456536	-0.130179	-0.0571878	-0.0446837	-0.0334154	1.52862	1.61992	0.518145	0.307277	0.205481
=std()/2	0.224661	0.230772	0.308241	0.405186	0.262654	0.302114	0.259229	0.255477	0.396823	0.343573	0.223322	0.292503	0.374656	0.372808	0.344071	0.32069	0.419171
Chronic	0	6	10	13	18	24	36	48	72	96	168
=avg()	-1.07887	-1.27419	-0.850802	-0.589162	-0.29332	0.294664	0.928216	0.609805	0.808491	0.852453	0.592724
=std()/2	0.343764	0.251492	0.27691	0.234816	0.276215	0.264783	0.26418	0.238018	0.257129	0.18316	0.29645
Acute data for transcriptional module 3:
gene	cluster		0	0.25	0.5	0.75	1	2	4	5	5.5	6	7	8	12	18	30	48	72
Hsd17b4	3	rc_AI101743_s_at	1.02996	-0.741912	-1.49313	0.231145	0.0321458	-1.79324	-0.950134	-0.666856	-0.19764	-0.00153329	-0.305621	-0.682748	1.54769	1.10862	0.959888	1.48495	0.438426
Gck	3	X53588_at	0.141987	0.643883	-0.820997	0.0043121	-0.499068	-0.295215	0.251674	-0.0936988	-2.3981	-0.558541	-1.23339	-0.428479	1.86666	1.27941	0.695459	0.905708	0.538398
Ugt2b1	3	M13506_at	-0.373312	0.238568	-0.49407	-0.104282	-1.42827	-0.926266	-0.557993	0.225797	-0.738943	-0.701763	-0.629213	-0.630105	1.82042	0.75943	2.43756	0.459073	0.643368
Ndufb4	3	rc_AA859957_at	0.851301	0.413889	-0.474439	1.63	-0.577775	-1.72775	-0.859448	-1.18193	-0.0302419	-0.804263	-0.865723	-0.180589	1.17519	1.54502	0.465868	1.0719	-0.451004
Atp5c1	3	L19927_at	0.684506	-0.878753	-0.50454	-0.166988	-0.405864	-0.620054	-1.11776	-0.670152	-0.385182	-0.0177521	-0.236749	-0.995902	0.713762	3.03496	0.26399	0.207283	1.09519
Gsto1	3	AB008807_at	0.563673	0.408223	-0.177216	1.81751	-1.3984	-1.65094	-0.387665	0.241758	-1.15284	-1.34356	-0.127693	-0.0209478	1.00087	0.766919	1.57076	0.140758	-0.251205
Ctsh	3	M38135_at	0.395729	-0.936818	-1.18991	0.382119	0.0462881	-1.44732	-1.629	-0.142536	0.267992	-0.370665	0.00327981	-0.215614	0.761448	0.644729	0.294437	0.477414	2.65843
Atp5o	3	D13127_at	0.267433	-0.10747	0.21696	0.249385	-1.05336	-0.621755	-1.15494	-1.18862	-0.646666	-0.11723	-0.510577	-0.460219	1.28743	2.90543	-0.112909	0.508945	0.538158
Atp5o	3	D13127_g_at	0.678368	-0.15826	-0.0661543	0.0303548	-0.663532	-1.175	-1.27649	-0.624381	-0.390557	-0.626776	-0.229624	-0.829239	1.26383	2.72752	0.217031	-0.0170585	1.13997
Atp5a1	3	X56133_at	0.455237	-1.2588	-0.929131	0.153947	-0.436358	-1.16125	-1.45372	-0.3798	0.230146	0.504516	-0.180392	-0.431342	1.0791	2.31986	0.473424	-0.418372	1.43293
Ugt2b	3	X03478cds_f_at	0.0308158	-0.542741	-0.9187	-0.971261	-1.58704	-1.35754	-0.721374	0.0365125	-0.422263	0.0860294	0.41277	-0.110042	1.48375	1.38094	1.45538	0.19531	1.54946
Idh2	3	rc_AA891785_at	0.239222	0.0767825	-1.2939	1.46425	0.0895621	-1.61015	-1.06838	-0.674508	-0.577277	-0.0105387	-0.229467	-0.781072	1.78012	1.52559	0.780067	0.76891	-0.479202
Idh2	3	rc_AA891785_g_at	-0.037653	0.288105	-0.109114	0.924716	-0.35132	-1.10424	-1.66292	-0.878893	-0.166155	-0.364691	-0.774336	-0.588899	1.97338	1.9139	0.437302	1.02085	-0.520027
Acy1	3	rc_AA891914_at	0.317384	0.186345	-1.93056	-0.176562	-0.326666	-0.827881	-1.51275	-0.581124	0.0914208	0.508751	0.0551681	-0.50598	-0.340529	1.76896	0.63394	0.602474	2.03761
Hsd17b13	3	rc_AA893658_at	0.243418	-0.283372	-1.56388	-0.0767409	-0.943415	-0.650336	-0.795095	-0.807282	-0.634626	-0.311185	-0.314285	-0.371477	1.02421	2.34476	0.915523	0.781804	1.44199
Acp2	3	rc_AI234950_at	0.190696	0.265805	0.532696	-0.0949459	-0.209686	-0.528714	-2.25295	-1.69605	-0.815304	1.0905	-0.24094	-0.413749	1.41311	1.28731	0.232291	1.23822	0.00171378
Hsd3b	3	M67465_at	1.05661	-1.0683	-0.218478	-0.185183	-0.0146655	-1.37499	-1.12962	-1.14569	-0.626743	-0.570284	-0.0797798	0.06149	1.65889	1.8548	0.660884	-0.212553	1.33361
Oplah	3	U70825_at	1.66734	-0.537865	-0.741131	-0.0146893	0.0752305	-1.86446	-1.08284	-0.766362	-0.665151	0.063964	-0.142404	-0.238483	2.13718	1.2887	0.224044	0.0163714	0.580548
Slc6a13	3	M95762_at	-0.294578	0.390279	-0.87311	-1.39613	-0.232247	-0.497866	-1.32977	-0.442268	-1.29604	0.434304	0.152936	-0.573789	1.6606	1.6588	1.35942	1.07961	0.199855
Ndufb6	3	rc_AI104528_at	0.184926	0.302479	-0.392359	0.988705	-0.460907	-1.22255	-1.29301	-1.21415	-0.329785	-0.2137	-0.326366	-0.0698025	1.99914	2.20772	0.389095	0.200158	-0.749581
Ndufa3	3	rc_AA875107_at	0.735887	0.275771	-0.690949	0.408466	-0.0823584	-1.06566	0.321911	-1.52617	-0.760939	-0.432614	-0.174494	-0.22942	-0.108363	3.09531	0.697185	0.0206941	-0.484252
Atp5h	3	D13120_s_at	0.304626	0.0199498	-0.29901	1.92926	-1.59375	-2.1044	-0.358638	-0.699104	0.326952	-0.0120717	-0.307561	0.545253	1.4094	0.975504	0.484235	0.257754	-0.878398
Cox7a2	3	rc_AA819708_s_at	-0.0391527	0.48655	-0.629507	1.67229	-0.93071	-1.39617	-0.633847	-0.331188	-0.0634103	-1.20311	-0.339406	0.160482	1.35991	2.38165	0.00874416	-0.227066	-0.276067
Uqcr	3	rc_AA892462_at	-0.055416	0.324504	-0.58278	0.307923	0.130283	-0.444146	-0.52593	-1.31423	0.605999	0.270228	-0.477491	-0.417015	0.321108	3.36845	-0.362529	-0.295284	-0.853674
Uqcr	3	rc_AA926137_s_at	0.389991	-0.0185088	-0.12598	0.108323	-1.01423	-1.56727	-0.833656	0.129913	0.262158	-0.0890585	-0.106512	0.655881	2.10189	2.22491	-0.364281	-0.694372	-1.0592
Ndufs5	3	rc_AI009390_at	0.17826	0.358346	-0.352942	0.922629	-0.794734	-2.64261	-0.428902	-0.096088	0.129201	-0.600101	0.0215148	0.449265	1.56021	0.414927	1.73092	0.0815327	-0.931431
Mtch2	3	rc_AA799279_at	-0.22919	0.0193289	-1.95099	-0.851333	-0.665882	-1.22279	-0.934573	-0.521865	1.64235	1.18454	0.0419466	0.156398	0.620481	1.64721	0.0199991	1.05175	-0.00738029
Mtch2	3	rc_AA799279_g_at	-0.00373221	0.0832091	-1.39518	-0.718783	-0.777907	-1.70089	-0.755461	-0.465338	0.511005	1.26043	-0.0413335	-0.228168	0.995507	2.03873	0.290319	1.37502	-0.467419
Mtch2	3	rc_AA892863_at	-0.194181	-0.0830366	-1.52866	0.528849	-1.43792	-1.17837	-0.819107	-0.237142	0.427448	2.09833	0.807366	-0.142733	0.345751	1.15542	-0.597978	1.35513	-0.499173
Ndufb9	3	rc_AI171542_at	-0.230822	-0.0914435	-0.0484983	0.0825524	-0.932545	-1.1349	-1.14481	-0.679846	-0.0616036	-0.288008	0.0459818	0.192838	2.04641	2.73578	0.0797011	-0.160583	-0.410211
Slc2a5	3	D13871_s_at	0.0714619	-0.176956	0.110856	-1.03224	-1.45826	0.956025	-0.253595	-0.499709	-1.60041	-1.03599	0.377063	0.71528	1.8969	0.740076	1.26601	-0.901731	0.825215
Slc2a5	3	D28562_s_at	0.0567077	-0.746812	-0.733037	-1.06642	-1.04174	-1.38682	-0.421086	-0.0957868	0.0645088	-0.656475	0.225505	1.47131	2.32527	1.13707	1.04023	0.160808	-0.333223
Park7	3	AJ007291_g_at	-0.0802112	-0.0975015	-0.737012	0.470622	-1.73252	-1.83399	-0.63837	-0.218035	0.372535	0.156388	-0.0478691	0.288052	1.76424	1.86725	0.4521	0.827826	-0.813499
Ndufv2	3	M22756_at	-0.563217	0.697362	-0.295275	0.426869	-0.606482	-2.13685	-1.32296	-0.902324	0.329821	0.222079	-0.193024	0.770335	2.16475	1.39088	0.0652489	-0.106866	0.0596563
Cox6a1	3	X72757_at	0.0425408	0.323152	-0.562602	1.26965	-1.35047	-2.09937	-1.23646	0.257686	-0.0237981	-0.607646	0.0286656	0.899092	1.50577	1.20242	1.01311	-0.356953	-0.304784
Cox6a1	3	X72757_g_at	0.204753	-0.413393	-0.71832	-0.00202808	-1.36661	-1.66543	-0.537288	-0.169586	-0.312185	-0.874634	0.236459	-0.26874	1.64904	2.06438	1.40408	0.576359	0.193155
Arg1	3	J02720_at	-0.241512	-0.426939	-1.60025	-0.709929	-1.28034	-1.32029	-0.983742	0.35777	0.206886	0.0187645	1.15298	1.43003	1.77069	0.835693	0.812503	-0.401535	0.379206
Uox	3	J03959_at	0.102442	-0.350754	-0.423451	-0.583004	-0.282956	-0.830665	-0.253239	-0.185389	-0.560059	-0.559648	0.502431	-0.638823	3.31551	1.3708	-0.510017	-0.219502	0.10632
Uox	3	J03959_g_at	0.0143151	0.148907	-1.29349	-0.015949	-0.847491	-1.05344	-1.69831	-0.126797	0.760065	0.332428	0.613196	0.43256	2.38907	1.24303	-0.792671	-0.52068	0.415254
Uox	3	X13098cds_s_at	0.181248	-0.45035	-1.93529	-0.147969	-0.973397	-1.10876	-1.00313	0.314445	0.0101901	-0.108492	0.886869	1.00568	2.10398	1.38573	0.340393	-0.648617	0.147465
Gpt1	3	D10354_s_at	-0.413005	-0.208823	-1.11161	-0.935141	-1.05676	-0.871343	-0.878376	-0.342136	1.02407	0.845422	0.367489	0.289699	2.56766	1.35769	0.220726	-0.624934	-0.230634
Smp2a	3	M33329_f_at	-0.466942	-0.00870727	-1.04625	0.299538	-0.913319	-1.16568	-1.35393	-0.0655496	-0.226932	-0.1134	-0.0443847	-0.399979	2.84253	0.505066	0.774499	1.1655	0.217942
Smp2a	3	X63410cds_f_at	-0.5148	0.123379	-1.14388	-0.111079	-1.11908	-1.20518	-1.51351	0.152872	-0.306618	0.174151	0.0741975	-0.36874	2.40934	0.782235	1.2591	1.01238	0.295241
Gnmt	3	X06150cds_g_at	0.0922146	-0.315314	-1.82966	-0.793843	-0.824252	-1.30993	-0.282215	-0.173758	2.39886	0.82665	0.186744	0.22817	0.595903	1.03291	-0.886697	0.2818	0.772411
Chronic data for transcriptional module 3:
gene	cluster		0	6	10	13	18	24	36	48	72	96	168
Hsd17b4	3	1367672_at	0.120012	-1.86313	-0.808214	-0.303356	-1.08954	-0.176936	1.50024	0.0745182	0.58832	1.10409	0.853994
Gck	3	1387312_a_at	-0.396929	-1.65852	-1.9798	0.681807	-0.289407	0.648926	0.672298	1.12611	0.370825	0.461007	0.363688
Ugt2b1	3	1370698_at	-0.323093	-0.598179	-1.38163	-1.25518	-0.4027	0.386175	1.98196	1.24181	-0.168424	0.0265161	0.492735
Ndufb4	3	1371371_at	-0.466361	-1.90608	-1.07198	-0.483532	-0.43879	0.530267	0.313457	0.127793	0.690092	1.49931	1.20582
Atp5c1	3	1370918_a_at	-1.30817	-1.11255	-0.588052	-0.764903	-0.592149	-0.0549767	1.72015	1.33986	0.560783	0.834606	-0.0346005
Gsto1	3	1389832_at	0.125276	-1.00861	-0.786939	-0.543953	-0.951224	-0.475876	1.34163	1.05051	1.46345	0.855251	-1.06952
Ctsh	3	1386899_at	-0.305093	-0.333013	-1.15425	-1.46373	-1.39867	0.332536	0.837519	1.45645	0.560697	0.591553	0.875998
Atp5o	3	1370276_at	-1.12901	-1.85491	-0.424288	-1.12618	0.35539	0.495897	1.34331	0.517533	0.624704	0.975931	0.22162
Atp5a1	3	1370378_at	-1.39485	-1.37103	0.206442	-1.37574	0.096907	1.12197	1.25501	0.910293	-0.0653655	0.740216	-0.123846
Ugt2b	3	1385247_at	-0.897357	-1.22654	-1.20217	-0.806754	-0.725413	0.282706	1.29721	0.724785	0.633919	0.442235	1.47738
Idh2	3	1388403_at	-0.823516	-0.890325	-1.3548	-0.996916	-0.751039	0.86653	1.3559	0.662174	1.18623	0.832604	-0.0868463
Acy1	3	1372170_at	-1.27323	-1.13933	-1.60398	-0.058912	0.374601	-0.488602	1.36509	0.32428	1.04303	0.789659	0.667402
Hsd17b13	3	1377758_at	-0.792659	-1.20289	-0.724003	-0.605948	-1.39333	0.382012	0.657273	1.83054	0.576696	0.739213	0.533092
Acp2	3	1367906_at	-0.430654	-1.87732	-1.31299	-0.559829	-0.191406	0.105225	0.654321	0.742076	0.39183	1.22049	1.25826
Hsd3b	3	1369465_at	-1.69606	-0.693061	-1.21968	-0.625428	-0.527738	0.552443	0.866735	0.882964	1.08063	1.20479	0.174403
Oplah	3	1368091_at	-0.563393	-1.59665	-1.67337	0.455401	0.0637083	0.377892	0.319103	-0.460606	0.44705	1.26894	1.36193
Slc6a13	3	1387372_at	0.0163305	-0.704527	-2.06138	-0.774209	-0.936463	0.805563	1.17651	0.386828	0.578328	0.997273	0.515744
Ndufb6	3	1371346_at	-2.0161	-0.490765	-0.387864	-0.589848	0.253956	0.196547	0.243714	0.220719	2.07852	0.767137	-0.276014
Ndufa3	3	1388489_at	-0.756033	-1.96943	-1.05586	-0.769423	0.597113	0.501063	0.603594	0.218883	1.46	0.643857	0.526226
Atp5h	3	1367622_at	-1.34221	-1.72183	-0.444554	-0.937209	0.813033	1.27424	0.683369	0.325924	0.752246	0.825647	-0.228648
Cox7a2	3	1367629_at	-1.14848	-1.68539	-0.574545	-1.05475	-0.117069	0.90372	1.53139	0.325375	0.692713	0.536376	0.590665
Uqcr	3	1375197_at	-1.72305	-1.3804	-0.779236	-0.53027	0.217903	0.548877	0.771179	0.176513	1.31784	1.22548	0.155162
Ndufs5	3	1388414_at	-1.52307	-0.940773	-0.856405	-0.705681	-0.169946	0.342069	-0.0218837	0.0463482	1.66719	1.46727	0.694884
Mtch2	3	1375131_at	-2.12673	-1.21422	-0.469793	0.100928	-0.241971	0.00850769	0.644213	1.16901	1.23168	0.523341	0.375047
Ndufb9	3	1371701_at	-2.15651	-1.43443	-0.452661	-0.26291	0.480847	0.357617	0.854892	0.279855	0.787578	0.904516	0.64121
Slc2a5	3	1368460_at	-0.751826	-0.671842	-1.18319	-0.730045	-1.1078	0.0239046	0.148328	0.451403	1.96401	0.841215	1.01585
Park7	3	1368653_a_at	-1.2481	-2.33838	-0.258151	-0.205717	0.263082	0.772957	0.435454	0.279347	0.487281	1.0664	0.745827
Ndufv2	3	1371041_at	-1.75781	-1.28672	-0.570794	-0.156632	-0.450639	0.271759	0.18916	0.328164	0.674445	1.71316	1.0459
Cox6a1	3	1370861_at	-1.82541	-1.30093	-0.653635	-0.556018	-0.199173	0.477896	0.462837	0.297641	1.05288	1.26697	0.976942
Arg1	3	1368266_at	-2.09397	-0.690734	0.124418	-0.612053	-0.0202598	-0.437686	1.8566	0.765334	0.14503	0.343076	0.620245
Uox	3	1387963_a_at	-1.42126	-1.81063	-0.476741	-0.331107	-0.186175	0.442157	1.68147	0.821733	0.469317	0.60897	0.202262
Gpt1	3	1387052_at	-1.57062	-1.1665	-0.844377	-0.611905	-0.327506	-0.178059	1.18442	0.785568	0.783161	0.514848	1.43097
Smp2a	3	1387006_at	0.0185883	-1.61347	-1.08442	-1.16194	-0.613783	0.376441	0.75989	0.467346	0.434336	0.736069	1.68094
Gnmt	3	1387672_at	-1.70035	-0.569508	0.181606	-0.309573	-0.367244	-1.55518	0.87302	0.836298	0.92765	0.415382	1.2679

## Sheet: Module4
The left pattern is of acute administration and the right one is of chronic administration.
Average profiles:
Acute	0	0.25	0.5	0.75	1	2	4	5	5.5	6	7	8	12	18	30	48	72
=avg()	-0.713711	0.22859	-0.371234	-0.437289	-0.535625	0.122151	0.796385	0.798108	1.09001	0.753088	0.763289	0.761714	0.649843	-0.375083	-1.00034	-1.05369	-1.47621
=std()/2	0.224159	0.265283	0.268779	0.309697	0.243869	0.338536	0.280304	0.271611	0.280805	0.246468	0.199837	0.271421	0.403158	0.396706	0.29808	0.271088	0.326022
Chronic	0	6	10	13	18	24	36	48	72	96	168
=avg()	-0.250638	-0.368187	0.901675	1.28619	1.33665	0.212899	-0.599126	-0.971695	-0.661482	-0.4218	-0.464488
=std()/2	0.302811	0.326313	0.271374	0.232284	0.245449	0.328201	0.317646	0.242259	0.241973	0.229685	0.296921
Acute data for transcriptional module 4:
gene	cluster		0	0.25	0.5	0.75	1	2	4	5	5.5	6	7	8	12	18	30	48	72
Mrpl38	4	rc_AA891689_at	-2.53554	-0.101024	-1.12681	-0.372982	0.275987	-0.699755	0.765995	0.876053	0.178765	1.35261	0.182261	0.682328	1.14611	0.213383	0.273775	0.398431	-1.50959
Mrpl38	4	rc_AA891689_g_at	-0.941748	0.241025	-0.429193	0.0541948	-0.861163	-0.162673	0.598062	0.557808	1.717	0.763777	1.91339	0.727872	0.187086	-0.743059	-0.626359	-1.15079	-1.84524
Nedd8	4	rc_AA892544_s_at	-0.27914	-0.289574	-1.09241	-0.788567	-1.48453	-1.24081	0.876664	1.21111	0.78712	1.50647	1.59401	0.063783	0.921243	0.306068	-0.51124	-0.50893	-1.07126
A2m	4	M22670cds_at	-1.25746	-0.54686	-1.13972	-1.055	-1.06571	-0.680912	1.12416	0.3936	0.886548	0.655024	0.560466	1.33458	1.80897	0.783954	-0.131443	-0.634477	-1.03571
A2m	4	M22670cds_g_at	-1.34331	-0.622862	-1.1211	-1.09481	-1.10398	-0.647962	1.18197	0.507152	1.02051	0.641107	0.937243	0.990867	1.70205	0.530226	0.0941868	-0.55022	-1.12106
A2m	4	rc_AA900582_at	-1.98932	-0.0967959	-1.08817	-1.07485	-0.29027	0.621314	1.22131	0.343832	-0.0382582	-0.196903	1.0819	-0.241108	1.13277	1.55213	0.707242	-0.190112	-1.45471
A2m	4	rc_AI113046_at	-1.39699	-0.440562	-0.796721	-1.10611	-0.783713	-0.313049	1.278	0.111581	1.10217	0.371254	1.32294	1.4926	1.30111	0.29767	-0.30707	-0.78669	-1.34642
Snd1	4	U83883_at	-0.389594	1.51029	-0.279434	0.348502	-0.675955	0.556424	-0.612054	0.783355	1.83244	0.616816	0.396403	0.38679	0.0319875	-0.240207	-0.993482	-0.871868	-2.40042
Snd1	4	U83883_g_at	-0.616413	1.16588	-0.821696	0.322289	-0.293821	0.820078	0.100416	0.677187	0.789515	1.02975	0.650593	0.291023	0.961591	-0.789829	-1.25118	-0.435601	-2.59977
Serp1	4	AF100470_g_at	-0.285628	0.0714018	-0.205717	-0.14824	-0.397347	-0.53869	1.3902	1.03035	0.933349	1.38121	0.330878	0.607529	1.06828	-1.26776	-0.99216	-0.787686	-2.18997
Psmb6	4	D10754_g_at	-0.0676884	-0.0826212	-0.379848	0.385147	-0.556545	-1.27948	-0.156267	1.4866	1.16867	0.2592	0.587315	0.263288	1.99081	0.261164	-1.28901	-1.85147	-0.739267
Rps7	4	X53377cds_s_at	-0.452294	0.165381	-0.392163	-0.100543	-0.940512	-1.09755	0.633962	1.52397	1.32525	0.135197	0.474722	0.380348	2.12393	-0.384413	-0.843358	-1.17662	-1.37531
Hspd1	4	X54793_at	-0.79621	-0.470074	-0.19266	-0.325744	-0.903494	-0.482905	0.481369	1.18586	0.482319	0.449167	0.566033	0.909581	2.19851	0.775823	-0.964843	-1.70537	-1.20735
Rpl17	4	X58389cds_s_at	-0.597579	0.644673	-0.610672	0.168624	-0.635758	-0.0609692	0.955667	1.16376	1.44141	0.458429	0.933369	0.932168	0.62774	-1.16143	-1.68714	-1.62135	-0.950935
Slc25a3	4	rc_AA892776_at	-0.960532	-0.376266	-0.530498	-0.0674826	-0.694461	-0.164904	0.120439	0.42148	1.52065	0.659496	1.52783	1.3629	0.886909	0.37675	-1.40095	-0.829267	-1.85209
Clcn3	4	D17521_at	-0.390667	0.580904	0.601502	-0.405906	-1.10781	-0.842895	0.230034	-0.216898	1.18755	1.31075	1.32642	1.37135	0.625915	-1.27463	-0.331974	-0.830206	-1.83344
Cops7a	4	rc_AA875470_at	0.357212	-0.0290665	-1.23014	-0.555734	-0.616937	-0.522725	0.653736	0.662713	2.51755	1.19284	0.796772	0.15974	-0.566613	0.168374	-0.545001	-0.732551	-1.71018
Ppil3	4	rc_AA892298_at	-1.04243	0.0448724	-0.0460608	-0.919777	-1.50232	-0.647477	0.657666	0.431935	1.70075	1.51295	0.66154	0.422262	1.45452	-0.00744389	-0.478331	-1.35711	-0.885546
Ppil3	4	rc_AA892680_at	-0.74973	0.139278	-0.380469	-0.756862	-0.973161	-0.511008	0.854849	0.402331	2.30391	1.25302	0.391304	0.894085	0.750438	-0.0903107	-0.994897	-1.28789	-1.24489
Rpsa	4	D25224_at	-0.122695	0.759321	-0.116466	0.231077	-0.13145	0.739184	0.595097	1.19759	0.633048	0.607901	0.33024	0.0534724	1.03855	-0.0869265	-1.87357	-2.13051	-1.72386
Rpsa	4	D25224_g_at	0.019452	-0.0342406	-0.949523	-0.673465	-0.0870319	0.670992	1.63062	1.40662	0.252291	0.250175	0.513926	-0.0408828	1.45017	0.131854	-1.19128	-1.61891	-1.73077
Gnb2l1	4	U03390_at	-0.936776	1.10936	-0.100376	0.527886	-0.561636	0.243926	0.178964	0.655115	1.52009	0.408065	0.602043	0.81683	0.575805	-0.18403	-1.2493	-1.15786	-2.44811
Stip1	4	Y15068_at	-0.774613	0.252052	0.202388	-1.11188	-0.430092	-0.797227	0.787992	0.325575	1.96358	1.37964	1.05697	0.594606	0.529937	-0.787476	-0.297906	-1.21657	-1.67696
Rps10	4	X13549_s_at	-0.754618	0.969824	-0.27252	0.743511	-0.44974	-0.0168714	0.852045	0.414307	1.29638	0.621941	0.347175	0.435296	0.342641	0.486052	-2.13537	-0.626241	-2.25382
Rpl18	4	M20156_at	-0.116442	-0.399246	-1.34805	-1.48282	-0.515677	0.101737	0.166406	0.447077	0.519052	0.567678	1.10398	0.227905	2.67211	0.402256	-0.830191	-1.1483	-0.367461
Rps3	4	X51536cds_at	-0.794173	1.50794	-0.306513	0.281117	-0.40641	-0.0477779	0.994145	0.441183	1.04849	0.45841	0.471268	0.557253	0.581888	0.295121	-2.02742	-1.01307	-2.04144
Csda	4	D28557_s_at	-1.35216	-0.119694	-0.0979159	-0.996746	-0.362991	0.708913	0.628415	0.70548	0.78003	1.05034	0.899513	1.73758	0.798772	-1.26914	-0.942871	-1.63173	-0.535793
LOC688786	4	rc_AA858572_at	-0.124067	-0.0317868	0.844741	-2.26542	-0.308712	-0.74189	0.375229	0.546677	1.82571	1.13947	0.263788	0.753235	0.183252	-0.148879	-1.0975	-1.55217	0.33834
Rpl11	4	X62146cds_at	-0.321513	-0.422959	-0.484232	-0.583314	-0.283751	0.00905214	1.24244	1.29347	0.810841	0.237637	0.489542	0.395725	1.61353	0.759472	-1.49764	-1.67373	-1.58459
Ndufa5	4	D86215_at	-0.212144	0.0146571	-1.02564	0.143865	-1.47654	-0.499403	0.0392236	0.269695	0.800859	-0.110741	0.388772	2.55559	1.32686	0.631564	-0.824501	-0.72932	-1.2928
Chchd6	4	rc_AA799633_at	-0.419431	1.36394	0.118759	-1.39575	-0.397628	0.216014	0.0476612	0.939538	0.348247	0.714779	1.71008	0.979716	0.125813	-0.59246	-2.05153	-1.27904	-0.428698
Slc35b1	4	D87991_at	-0.789706	0.264166	0.149632	0.143535	-0.427482	0.244751	0.322196	1.02864	1.45937	0.739178	0.675694	0.810033	1.01273	-1.47034	-0.673877	-1.32976	-2.15877
Slc35b1	4	D87991_g_at	-0.762316	0.230251	0.384773	0.297511	-0.35719	0.175878	0.0286794	1.16438	1.80158	0.505951	0.522037	0.693158	0.911167	-1.40927	-0.876808	-1.26949	-2.04029
Ywhae	4	D30739_s_at	-0.300437	-0.0437538	-0.699413	0.591517	-1.1882	-1.31812	0.0651873	1.30556	1.53646	0.0751698	0.700539	1.34284	1.285	-0.677182	-0.1992	-0.82828	-1.64769
Ywhae	4	rc_AA965154_at	-0.311446	-0.630063	1.13434	-1.51715	-1.28934	0.254085	0.50532	-0.075996	0.790775	0.613476	1.42925	0.406483	0.974674	0.426439	-1.03173	-2.08731	0.408198
Psmc4	4	D50695_at	-0.551621	0.0450076	-0.752049	-0.620194	-0.677036	0.527941	0.529311	1.02877	1.00394	1.7264	0.870361	1.31963	0.151854	-0.376677	-1.53358	-1.48767	-1.20439
Ybx1	4	D13309_s_at	-1.34435	-0.146018	-1.01228	-0.495005	-1.23731	-0.36359	0.522734	0.944753	1.10986	0.375171	0.995419	1.17153	1.64593	0.586277	-0.214604	-1.17995	-1.35856
Actg1	4	X52815cds_f_at	-0.541216	0.431327	-1.17486	-0.509948	-0.750768	0.547505	0.312059	0.713059	0.986789	0.445646	1.26405	0.446769	2.16219	-1.20717	-0.916445	-0.982755	-1.22624
Gfer	4	D30735_at	-0.382172	0.383155	-1.00915	-1.22558	-1.63432	-0.818732	-0.112127	0.505472	1.67445	1.22913	1.24322	1.11655	0.773317	0.226583	-1.23417	-0.484796	-0.250822
Atp6v0c	4	D10874_at	-0.53658	0.624656	-0.728163	0.12866	-1.51019	0.714937	0.505983	0.565842	1.32485	1.00988	0.526475	1.10986	0.451449	-0.382623	-1.21203	-0.31109	-2.2819
Atp6v0c	4	D10874_g_at	-0.577101	0.290164	-0.786567	-0.242373	-1.2567	1.00974	1.01738	0.381263	0.954107	0.668811	0.497353	1.0993	0.928393	-0.231718	-1.16078	-0.135422	-2.45586
Rpl13	4	X78327_at	-0.272907	0.25952	-0.363768	-0.130163	-0.76202	-0.0297439	0.292243	1.03174	0.935414	0.69972	0.828165	0.452478	1.64723	0.480993	-1.58158	-2.05629	-1.43102
Pdap1	4	U26541_at	-0.195606	1.04377	-1.18159	-0.230214	-0.520572	0.736652	0.45249	1.21303	0.95662	0.765857	1.03053	0.644721	0.369147	-0.66349	-0.830951	-2.14274	-1.44766
Rpl7a	4	X15013cds_g_at	-0.0720017	-0.469199	-0.567638	-0.906427	0.135087	0.844006	1.05551	-0.683873	-0.0479589	0.447587	1.34189	0.54986	1.66973	0.707443	-1.16699	-0.600563	-2.23647
Chordc1	4	rc_AA892238_at	-1.20774	0.60121	1.0829	-2.10998	0.773967	-0.424656	0.798746	0.866394	1.37377	0.465165	0.186228	0.494205	0.419135	-0.0998546	-0.627109	-1.47722	-1.11516
Kpnb1	4	L38644_at	-0.225067	-0.223331	-0.961957	-0.878126	-0.884451	-0.271501	0.751618	0.588785	1.8281	0.90844	1.17704	1.54568	0.456215	-1.22585	-0.355406	-0.823821	-1.40636
Psma7	4	D30804_at	-0.985211	0.319189	0.33381	-0.684709	-1.33164	-0.029395	0.962969	-0.369939	1.21053	1.03398	1.11773	1.80649	-0.633773	0.190536	-0.113253	-1.49755	-1.32976
Psma7	4	D30804_g_at	-0.897885	0.585924	0.276977	-0.381574	-0.351046	0.262774	0.751803	0.502809	1.65073	0.763645	0.905958	0.881349	0.361446	-0.273341	-1.81279	-1.52774	-1.69904
Rpl23a	4	X65228cds_s_at	-0.791468	0.529916	-0.805345	0.588457	-0.669114	-0.299194	1.07546	0.7487	0.912506	0.503549	0.527964	0.0234	1.68181	0.270398	-0.531123	-1.5642	-2.20172
Arf1	4	L12380_at	-0.643934	0.687862	-0.553421	-0.58427	-0.0207965	1.03873	0.948348	0.960497	0.829328	1.40089	0.34195	0.26165	-0.000909361	-0.169122	-1.09432	-0.775775	-2.62671
Atp6v1d	4	rc_AA893246_at	-0.363611	-0.262914	-0.091249	-0.863632	-0.493588	0.152666	-0.00479268	1.26968	2.236	0.826201	0.497246	0.870826	0.814823	-1.41689	-0.873589	-1.59822	-0.698967
Psmb1	4	rc_AA849722_at	-1.35733	0.688791	-0.417881	-0.306627	-0.72581	0.325666	0.601949	0.393949	1.77724	0.885373	0.892741	0.83811	0.51141	0.211317	-1.57018	-1.00497	-1.74375
Rps15a	4	rc_AI235364_at	-1.32667	0.798331	-0.417586	0.799678	-0.2081	0.562371	0.428336	1.08406	0.990636	0.4692	0.416808	0.559618	0.12314	0.307052	-2.57358	-0.448662	-1.56463
Rpl35a	4	rc_AI103236_at	-0.311439	-0.355281	-0.560523	-0.270196	-1.24797	0.0123466	-0.125397	1.45296	0.237811	0.299362	0.407271	0.291911	2.74131	0.520666	-0.794083	-1.50249	-0.796264
Hspe1	4	rc_AI170613_at	-0.603243	-0.472794	0.282759	-1.07615	-0.852079	0.501135	0.295403	0.556026	0.918742	0.519061	0.279879	0.966103	1.20268	1.73239	-1.10068	-1.74459	-1.40464
Hspe1	4	rc_AI170613_g_at	-1.0128	-0.194543	-0.28019	-0.780516	-0.739122	0.625167	0.955923	0.948321	1.23279	0.056131	0.820602	1.33216	0.638728	0.762359	-1.75767	-1.46147	-1.14587
Rps15	4	rc_AA892895_i_at	-0.408361	0.325346	-0.840882	-0.26994	1.03744	0.63352	0.626355	0.570533	0.825284	1.04205	0.49272	-0.798116	1.79592	-1.5336	-0.670079	-1.61367	-1.21452
Tubb5	4	AB011679_at	-0.355954	0.458596	-0.475301	1.28274	-0.340546	-1.64538	0.152043	0.953745	0.479388	0.102133	0.360033	1.5845	0.639889	-1.69993	0.106938	0.329892	-1.93279
Tubb5	4	rc_AA860030_s_at	-0.776623	0.662721	-0.451253	-0.799395	-0.0847881	-0.389846	0.578711	0.514217	1.02866	1.07892	0.952082	1.67517	0.292679	-0.51776	-0.84148	-0.438575	-2.48344
Tuba1c	4	rc_AA892333_at	-0.984179	-0.00415584	0.453602	-0.762139	-0.155908	0.803542	0.998379	0.0165215	0.588952	0.633818	0.764377	0.444002	1.24991	0.990007	-1.5393	-1.84843	-1.64899
Odc1	4	J04791_s_at	-1.19659	0.0454351	-0.287551	-0.801203	-0.537637	0.0110868	0.842682	2.32009	1.18423	0.541783	0.970294	0.898571	0.0128488	-1.00949	-0.959437	-1.06203	-0.973084
Odc1	4	J04792_at	-0.979274	-0.136579	-0.527756	-0.346371	-0.143086	0.475624	2.18048	1.07062	0.74957	0.380531	1.27097	0.713332	-0.0138152	-1.06564	-1.25091	-0.94557	-1.43212
C1qbp	4	rc_AI178135_at	-0.802416	-0.508156	-0.339551	0.0470008	-0.707563	0.974993	1.69975	1.98049	0.92125	-0.473451	-0.208708	0.0132527	1.25513	-0.823972	-0.917203	-0.682767	-1.42807
Lrrc59	4	D13623_at	-1.23795	0.429454	-0.447155	-0.752559	0.0402304	0.501811	0.933446	0.954317	1.42223	0.926133	1.13169	0.56793	0.62562	-1.28093	-1.00234	-1.34592	-1.46601
Lrrc59	4	D13623_g_at	-1.07675	0.557972	-0.0627259	-0.336842	0.204652	0.596023	0.931946	1.03806	1.19315	0.532688	0.917654	0.591654	0.714904	-1.55111	-1.075	-1.42674	-1.74954
Rps8	4	X06423_at	-0.702341	0.795041	0.0264941	0.401845	-0.269545	1.03493	0.680363	0.405838	0.835822	0.649941	0.593066	0.585588	0.259603	0.240227	-1.99446	-1.1596	-2.38281
Rps8	4	X06423_g_at	-0.940452	0.0653536	0.0292625	-0.145391	-0.0399511	1.24062	1.43692	0.706365	0.606518	0.634735	0.445894	0.451484	0.341281	0.0399757	-1.64761	-0.66952	-2.55548
Rps19	4	X51707cds_s_at	-0.241844	0.688037	0.355995	-0.971117	0.652955	0.706602	1.49163	0.335606	0.413772	0.271188	0.25036	0.994122	0.23769	0.0120589	-1.8479	-1.05831	-2.29084
Rpl10a	4	X93352_at	-0.821166	0.375966	0.137355	-0.453433	-0.0943571	1.67513	0.752451	0.281472	0.459136	0.449882	0.746448	0.216905	1.01008	0.468405	-2.10421	-1.48093	-1.61912
Pfdn2	4	rc_AA891049_at	-0.443283	0.0438461	0.00669338	-0.767412	-1.03447	0.268187	2.4131	0.607254	0.566133	0.932764	0.503994	0.956892	0.186162	-0.50001	-1.23336	-0.718726	-1.78777
Ywhag	4	S55305_s_at	-0.833313	0.137161	0.200641	-0.564033	-0.336356	-0.244043	1.30582	1.92946	1.30072	0.603345	0.703477	0.451878	0.073382	-1.91048	-0.586298	-0.910489	-1.32086
Guk1	4	rc_AA800291_at	-0.447447	0.869991	-0.410566	-0.0839496	-0.0995956	0.327261	0.879629	0.758785	1.87355	0.489703	0.488815	0.392634	0.317659	-1.61838	-1.2576	-0.2708	-2.20969
Cntf	4	rc_AA892559_at	-1.03499	1.85795	-0.276985	-0.322155	-0.799942	-0.235466	1.04766	0.136933	1.83607	0.626611	0.580016	0.954035	-1.00039	-1.00364	-0.392906	-0.558718	-1.41408
Psmd4	4	AB017188_at	-1.05035	0.172497	0.288887	-0.190052	-0.636253	0.544828	2.36678	-0.207474	0.146815	1.34278	0.608248	0.511085	0.126029	-0.832146	-0.678923	-0.356644	-2.15611
Psmd4	4	rc_AA799887_s_at	-0.122501	0.838961	0.683569	-1.53563	-0.168114	-0.817088	0.736434	1.44251	0.339685	1.10555	1.44981	0.471889	-0.287607	-0.941713	-1.33071	-1.63781	-0.22724
Rps6	4	M29358_at	-0.619422	-0.190737	-0.551002	-0.629132	-0.625734	0.512406	0.655119	1.98927	0.889832	0.728721	0.936165	0.632819	1.00894	-0.974622	-0.797592	-1.82938	-1.13565
Bet1l	4	AF003998_at	-1.0464	-1.1071	-1.12907	-0.394984	-0.540139	-0.31237	1.26456	0.72558	0.0635744	1.76719	0.946966	0.785849	1.63744	-0.549652	-0.541762	-1.32503	-0.244653
Bet1l	4	rc_AA892602_at	-0.822688	-0.129552	0.0298391	-0.707749	-0.560181	-1.3658	2.10309	0.447931	0.365948	2.13988	0.63278	0.0159381	0.112646	-0.297349	-0.0121183	-1.63982	-0.312797
Vcp	4	rc_AI044341_s_at	-0.810794	0.182843	-0.798896	-0.511911	-0.285494	0.0579499	1.1935	0.546381	1.20147	2.41231	0.199925	0.808352	-0.0874273	-0.595484	-1.25443	-0.847154	-1.41115
Vcp	4	U11760_at	-0.8021	0.670207	-0.826683	-0.210655	-0.0940621	0.804024	1.16961	0.593671	1.36879	1.46846	0.671736	0.575186	-0.57317	-0.441676	-1.42672	-1.25937	-1.68725
Oxnad1	4	rc_AA891742_at	-0.355786	0.248596	-0.655768	-0.0328305	-0.147094	0.863398	0.930247	1.2484	1.35047	0.766628	0.725765	1.02793	-0.303375	-1.22045	-1.48922	-1.36964	-1.58728
Mapre1	4	U75920_at	-0.733578	0.447461	-0.645311	-0.270409	-0.388573	0.480509	1.35641	1.12745	0.664181	1.95065	0.265001	0.210741	-0.26773	-0.902297	-1.51538	0.148123	-1.92725
Nap1l1	4	AF062594_at	-0.909103	0.0465265	-0.43189	-0.82955	-0.801939	-0.0429588	0.810142	1.03474	1.76818	0.46417	1.20663	1.77248	-0.268502	-1.20716	-0.552357	-0.90691	-1.1525
Nap1l1	4	AF062594_g_at	-1.10234	-0.182336	-0.665223	-0.437398	-0.763922	0.426212	0.689923	1.01684	1.47461	0.730917	1.3165	1.58472	-0.0620747	-1.27318	-0.766887	-0.400091	-1.58628
Nap1l1	4	rc_AA866472_at	-1.21669	0.340052	-0.500135	-1.15471	-0.51753	-0.261636	0.85012	0.58689	1.2183	0.450448	1.5357	2.09567	-0.388723	-0.16437	-0.788335	-1.09916	-0.985891
Rpl4	4	rc_AA850940_at	-1.29984	0.291681	-0.436857	0.184909	-0.544478	1.27119	1.35038	0.781736	0.495969	0.461578	0.824579	0.837094	0.387163	-0.455623	-1.53685	-0.389458	-2.22317
Ddx39	4	AF063447_at	-1.20806	0.280327	0.188254	-0.138432	-0.572199	0.663883	1.91453	0.268771	0.97951	0.346651	0.822744	1.10657	0.259388	-0.53326	-1.2607	-1.3154	-1.80259
Nat5	4	rc_AA893199_at	-0.702329	0.578984	-0.85475	-0.254238	-0.00451148	0.987524	0.975776	0.70501	2.02306	0.746482	0.567071	0.660146	-0.944254	-1.17871	-1.03616	-0.57981	-1.68929
Eif5	4	rc_AI012604_at	-0.307368	-0.24016	-1.05485	-0.451836	-0.831245	0.815839	0.263901	2.07855	1.05944	0.790923	0.783289	1.36021	-0.861761	-1.63432	-0.630213	-0.806466	-0.333932
Eif5	4	rc_AI177986_at	-0.352373	-0.574405	-0.846415	-1.1982	-0.418204	0.27955	0.441824	2.03074	1.08837	0.445726	1.11249	1.46948	-1.03487	-1.56934	0.112943	-0.554833	-0.43247
Farsa	4	rc_AA875602_at	-0.406718	0.782544	-0.122655	-0.610047	-0.637642	0.26718	1.35272	1.63728	1.23559	1.23217	0.318145	0.104568	-0.263495	-1.401	-1.26282	-0.571914	-1.65391
Hnrnpc	4	rc_AA799995_g_at	-0.523252	0.483831	0.371089	-0.85785	-0.0716924	0.834257	0.399052	0.79453	2.4872	0.786785	0.277779	0.163056	-0.257162	-1.13645	-1.16383	-1.01207	-1.57527
Rpl3	4	X62166cds_s_at	-0.692405	0.192191	-0.141403	0.546478	-0.246718	0.944474	1.45653	0.473923	0.525401	0.365971	0.912265	0.818732	0.613846	-0.572478	-1.75718	-1.3693	-2.07034
Chronic data for transcriptional module 4:
gene	cluster		0	6	10	13	18	24	36	48	72	96	168
Mrpl38	4	1383618_at	-0.13906	0.415492	0.718759	1.19793	1.8021	0.0484485	-1.40692	-1.16879	-0.206403	-0.171095	-1.09046
Nedd8	4	1398860_at	-0.208939	-0.444577	1.68974	0.969253	1.17874	-0.0827999	-0.377415	-1.79552	0.165972	-0.0110777	-1.08339
A2m	4	1367794_at	-1.71163	-0.291035	1.15745	0.609316	1.1691	1.31774	0.323727	-0.388671	-1.11419	-0.759231	-0.312588
Snd1	4	1367790_at	-0.785645	0.7604	0.471608	1.2827	1.30892	0.715192	-0.810468	-1.67886	-0.35831	0.138082	-1.04363
Serp1	4	1367686_at	-0.404325	-0.447145	0.535128	0.810852	2.04526	0.918449	-0.665277	-1.3842	-1.09986	-0.312729	0.00385009
Serp1	4	1386900_at	-0.0624178	-0.202384	0.608445	0.886124	1.38658	1.25552	-0.779761	-2.01424	-0.765192	-0.180592	-0.132087
Psmb6	4	1398777_at	0.634504	-0.851774	0.773252	0.948047	1.43646	0.818158	-0.568044	-0.989417	-1.74463	0.0821804	-0.538736
Rps7	4	1398751_at	0.290219	-0.342352	0.694968	1.85163	1.16747	0.697305	-0.914145	-0.744953	-0.843015	-0.602918	-1.25421
Hspd1	4	1386894_at	-1.53808	-0.481676	0.942293	1.13031	1.41529	0.0574302	0.89104	-0.251968	-0.444446	-0.270193	-1.45
Rpl17	4	1398871_at	-0.403638	-0.111474	1.2485	1.15461	1.83713	-0.277986	-0.731325	-1.52875	-0.589275	-0.0956733	-0.502118
Slc25a3	4	1370277_at	-0.86437	-1.30425	1.39302	1.51139	1.35016	-0.198184	-0.388729	-1.01321	-0.356678	0.210653	-0.339801
Clcn3	4	1380547_at	-0.959208	-0.232593	0.902284	1.75664	0.280683	0.812667	0.534548	-0.915388	-1.41679	-1.07597	0.313127
Clcn3	4	1392453_at	-1.87856	-0.00354025	-0.327207	1.04535	1.00972	0.523196	0.722483	-0.666422	-1.10854	-0.53839	1.22191
Cops7a	4	1389897_at	0.515984	-1.27997	0.343297	1.92492	1.03254	0.219789	-0.927562	-0.477467	0.441369	-0.530791	-1.26212
Ppil3	4	1375686_at	-0.698357	-0.110791	1.15153	1.52688	1.59024	0.233607	-0.545717	-1.26455	-0.282946	-0.834767	-0.765124
Rpsa	4	1367569_at	0.215238	-0.0372084	1.11192	1.33313	1.27246	0.582798	-0.36497	-0.947749	-1.22788	-0.438135	-1.4996
Rpsa	4	1388244_s_at	0.200336	-0.395708	1.16056	1.26944	1.3024	0.886926	-0.445569	-1.13074	-1.14358	-1.10225	-0.601809
Gnb2l1	4	1367618_a_at	-0.0920513	-0.317758	0.82381	1.92214	1.01256	0.749648	-1.00104	-1.37894	-0.535181	-0.450089	-0.733099
Stip1	4	1398877_at	0.0289075	-1.14204	0.626163	1.63384	1.59926	-0.467023	0.467246	-1.37399	-0.632201	-0.56741	-0.172758
Rps10	4	1386868_at	-0.429115	-0.454596	0.611588	1.16719	2.20737	0.455731	-0.928644	-0.909116	-0.845253	-0.381025	-0.494128
Rpl18	4	1367623_at	-0.0292019	-1.05212	0.60491	1.50097	1.88934	0.0164406	-0.680125	-0.893631	-0.579467	0.245721	-1.02283
Rps3	4	1371299_at	-0.18599	-0.122658	1.13484	0.887421	1.66348	0.932032	-0.971497	-1.21353	-0.555933	-0.40721	-1.16095
Csda	4	1370376_a_at	-0.608537	-0.482812	1.27704	1.96354	0.857789	-0.849642	-1.22435	-0.967755	-0.0463295	-0.0353865	0.11644
LOC688786	4	1373671_at	-1.42927	-0.892389	0.61078	1.10974	1.05259	0.795781	-1.82054	-0.0879247	-0.161271	0.664924	0.157585
Rpl11	4	1371330_at	-0.0681448	-0.319754	0.773521	0.98447	1.50096	1.38237	-0.6809	-0.575099	-1.28112	-0.502294	-1.21402
Ndufa5	4	1386951_at	-1.60798	-0.449079	1.72629	1.02836	1.03807	0.325834	-0.807135	-1.00243	-0.0549829	-0.493849	0.296904
Chchd6	4	1372134_at	-0.813653	-0.581903	0.649985	1.70135	1.78242	-0.349653	-1.38826	-0.367932	0.035004	-0.553291	-0.11407
Slc35b1	4	1377143_at	-0.462053	-1.03352	0.0188372	1.30577	2.08524	0.434716	-0.648759	-1.30794	-0.572285	0.104518	0.0754727
Ywhae	4	1398851_at	-0.731037	-0.632125	0.16309	1.87606	1.6743	0.50612	-0.800463	-0.77528	-1.09248	-0.154769	-0.0334161
Psmc4	4	1398869_at	-0.26734	-0.109861	0.931348	1.32359	1.76544	0.378886	-0.288919	-0.987538	-1.43052	-0.474483	-0.840605
Ybx1	4	1370213_at	-0.0648574	-0.00814623	0.673973	0.740584	0.755124	1.55965	-1.09352	-2.08366	-0.576607	-0.191755	0.28921
Actg1	4	1371327_a_at	0.272966	-1.4849	0.164809	1.50012	1.37548	0.87503	-0.996406	-1.21526	-0.510213	0.175389	-0.157021
Gfer	4	1367867_at	-0.403043	0.0322016	0.297575	1.69982	0.430715	0.685474	-2.38472	-0.635241	0.29518	-0.121895	0.103934
Atp6v0c	4	1398755_at	-0.177196	-1.46244	0.47983	1.75689	1.2688	-0.261039	-1.03924	-0.89882	-0.667453	0.478906	0.521757
Rpl13	4	1386858_at	-0.256771	-0.378132	0.493108	1.03453	2.25625	0.114331	-0.671206	-0.826027	-1.46373	0.011468	-0.313823
Pdap1	4	1398810_at	-0.037021	-0.839	0.72762	2.23647	0.998072	-0.0877715	-0.926603	-1.14625	0.0585861	-0.715066	-0.269034
Rpl7a	4	1371297_at	0.197817	-0.35705	0.59456	0.766958	2.02219	0.972556	-0.806804	-0.579828	-1.13074	-0.539635	-1.14002
Chordc1	4	1383160_at	-0.806186	-1.27532	1.06891	1.95073	0.67915	0.24463	0.591082	-0.237606	-0.972895	-0.876564	-0.365924
Kpnb1	4	1368573_at	0.183279	-1.20932	0.13257	1.84928	0.798993	-0.62951	0.438294	-0.623642	-1.45372	-0.5195	1.03328
Kpnb1	4	1372550_at	0.506054	-1.72462	0.216061	2.08097	0.823846	-0.109307	0.25274	-0.182393	-0.8451	-0.940431	-0.0778222
Psma7	4	1371869_at	0.124451	-2.18459	0.675666	1.02803	1.12755	0.549232	0.0990086	-1.21734	-0.279225	-0.48723	0.564439
Rpl23a	4	1371313_at	0.260408	-0.0761444	1.06215	0.802203	1.44839	0.665492	-0.820512	-1.76245	-1.24827	-0.4984	0.16714
Arf1	4	1367459_at	-0.294087	-0.444257	0.33904	0.52026	2.71638	-0.503672	-0.225086	-0.728974	-1.02636	-0.18838	-0.164863
Arf1	4	1398817_at	-0.584367	-0.801046	0.926447	1.17533	1.99882	-0.50466	0.0867185	-1.51851	-0.278225	-0.175645	-0.324853
Atp6v1d	4	1388325_at	0.229361	-1.1465	1.01384	1.17916	1.15628	0.357196	0.296254	-0.83892	-1.00053	0.421205	-1.66735
Psmb1	4	1398812_at	-0.213557	-1.05139	1.13374	1.45462	1.09352	0.525318	0.363297	-0.669414	-0.0410523	-1.41366	-1.18141
Rps15a	4	1398775_at	0.0461859	-0.681802	1.31958	1.20027	0.724292	1.43114	-0.824875	-0.279879	-1.10848	-0.665313	-1.16111
Rpl35a	4	1398760_at	-0.292952	-0.782363	0.655923	1.00513	2.10851	0.706102	-0.960291	-1.21734	-0.474657	-0.437292	-0.310773
Hspe1	4	1386898_at	-1.44757	-0.999416	0.966946	1.68629	1.41668	-0.482964	-0.636326	0.0694422	-0.105457	0.188511	-0.656142
Rps15	4	1386874_at	-0.316608	-0.634363	0.632993	1.34824	1.64033	0.47805	-1.13888	-0.239982	-0.695504	0.448839	-1.52312
Tubb5	4	1370290_at	0.661598	-0.743032	-0.0850851	1.50333	1.72395	0.581404	-1.02594	-1.24652	-0.104966	-0.721214	-0.543516
Tubb5	4	1387892_at	0.311624	-0.721088	0.107791	2.04093	1.19673	0.680334	-1.15857	-0.556733	-0.105654	-1.03156	-0.763805
Tuba1c	4	1367579_a_at	-0.344007	-1.04317	0.54205	1.04389	1.49273	1.51384	-0.452913	-1.32412	-0.0703154	-0.631447	-0.726543
Odc1	4	1370163_at	-1.46531	0.369705	1.13847	2.0892	0.171116	-0.381389	-1.07164	-0.822957	-0.183719	0.144948	0.0115867
C1qbp	4	1398784_at	-1.25565	0.238855	1.46379	1.45234	0.995013	-0.67406	-1.35087	-0.588899	-0.64488	0.27171	0.0926432
Lrrc59	4	1371445_at	-0.322076	0.891496	0.754338	0.89846	1.72749	0.269107	-0.789368	-1.68447	-0.908543	-0.54629	-0.290137
Rps8	4	1367597_at	-0.128763	-0.0478778	1.13321	1.24688	1.50644	0.625961	-0.771799	-1.56104	-0.901767	-0.671039	-0.430204
Rps19	4	1371377_at	0.0496723	-0.31754	1.03245	0.819472	1.49509	1.10142	-0.163634	-0.611535	-1.16498	-0.649483	-1.59093
Rpl10a	4	1367580_at	-0.0506804	-0.232359	1.13084	1.0857	1.80831	0.566364	-0.76061	-0.864875	-0.979325	-0.569921	-1.13345
Pfdn2	4	1372141_at	-0.200989	0.210724	1.9055	1.39431	0.639217	-1.38964	-0.0128059	-0.763187	-1.03387	-0.559395	-0.189867
Ywhag	4	1386866_at	-0.0300686	0.978775	0.656844	1.46106	0.97992	-0.0497484	-2.04456	-0.251981	-0.354579	-1.01736	-0.32831
Guk1	4	1371743_at	0.424074	0.0429984	0.834904	1.48424	1.12328	0.280968	-1.69903	-1.48808	-0.336353	-0.598912	-0.0680922
Cntf	4	1368658_at	-0.694644	-0.198756	2.0992	0.909037	0.726511	-1.38002	-0.903398	-0.932296	0.300428	0.168148	-0.0942038
Psmd4	4	1386930_at	-0.154038	0.765164	1.22431	0.604615	1.2862	-0.0411356	0.373986	-2.11068	-0.715406	-0.574751	-0.658261
Rps6	4	1367573_at	0.0183777	0.0356805	1.56458	1.67047	0.961446	0.0644264	-0.732508	-1.14853	-0.835854	-0.809384	-0.788702
Bet1l	4	1387448_at	-0.419496	1.24362	-0.547513	1.04243	1.95679	-0.78536	-1.17	-0.241407	-0.117963	0.0401408	-1.00124
Vcp	4	1367455_at	1.38517	0.285415	1.06725	0.288713	1.21793	0.183128	0.0812915	-1.33276	-0.785691	-1.23595	-1.15449
Oxnad1	4	1388909_at	-0.0904539	-0.0882673	2.46928	0.863189	0.54463	-0.276359	-0.221969	-0.959674	-1.00289	-0.502899	-0.734587
Mapre1	4	1370792_at	0.162305	0.132557	1.49764	0.69173	1.65872	-0.266192	-0.296898	-1.53289	-0.636372	-1.24135	-0.169249
Mapre1	4	1373397_at	0.303019	0.242885	1.09307	1.07637	1.82732	-0.675352	-1.23536	-0.53436	-0.968126	-0.960842	-0.16863
Nap1l1	4	1370826_at	-0.642803	-1.1365	1.76907	1.83698	0.488664	-0.491215	-0.305529	-0.589791	-0.831891	-0.342652	0.245673
Nap1l1	4	1373473_a_at	-0.729537	-0.790379	1.94397	1.55042	0.626266	-1.08284	0.142469	-0.540527	-0.072623	-0.862312	-0.184903
Rpl4	4	1398749_at	-0.339353	-0.401861	0.988712	2.0509	1.34449	-0.129731	-0.609682	-1.0854	-0.684717	-0.402037	-0.731328
Ddx39	4	1387048_at	-0.432179	-0.153545	1.74034	1.53084	0.991412	0.156367	-0.818891	-1.00865	-0.95872	-0.880445	-0.166533
Nat5	4	1388352_at	0.516569	0.79538	1.14543	-0.401268	1.49796	0.265502	-0.0492726	-1.59791	-0.846106	-1.42536	0.0990735
Eif5	4	1388206_a_at	0.240954	0.075622	1.19906	1.20628	1.64723	-0.221603	-0.313004	-0.839746	-1.4894	-0.501366	-1.00402
Farsa	4	1374255_at	0.843607	0.852856	0.566725	1.23815	1.09133	-0.833643	-1.39709	-1.50318	-0.254897	0.123584	-0.727433
Hnrnpc	4	1371505_at	0.262514	-0.184249	1.48962	1.09572	1.65293	-0.369247	-0.338636	-0.694259	-1.11705	-1.17194	-0.625408
Rpl3	4	1371300_at	-0.112734	0.26994	1.20342	1.20587	1.66278	0.152907	-0.610117	-1.31333	-1.07998	-0.618828	-0.759927

## Sheet: Module5
The left pattern is of acute administration and the right one is of chronic administration.
Average profiles:
Acute	0	0.25	0.5	0.75	1	2	4	5	5.5	6	7	8	12	18	30	48	72
=avg()	0.998454	-0.0390673	-0.1883	1.3053	0.352117	-0.692137	-0.428082	-0.434733	-0.560257	-0.60975	-1.06685	-1.12304	-0.803932	0.129521	0.753819	1.36644	1.0405
=std()/2	0.220586	0.209636	0.255018	0.39124	0.240733	0.306039	0.203612	0.21678	0.26973	0.220614	0.241796	0.225782	0.253127	0.253644	0.375675	0.467679	0.273783
Chronic	0	6	10	13	18	24	36	48	72	96	168
=avg()	1.01069	1.32444	0.683422	-0.0467595	-0.270366	0.205062	0.0696189	0.0962309	-0.500878	-1.26374	-1.30772
=std()/2	0.225323	0.268301	0.277589	0.207642	0.38308	0.223039	0.37282	0.155732	0.265913	0.236735	0.310679
Acute data for transcriptional module 5:
gene	cluster		0	0.25	0.5	0.75	1	2	4	5	5.5	6	7	8	12	18	30	48	72
Clec4f	5	M55532_at	1.39812	-0.671167	-0.613142	0.828656	0.122311	-0.856362	-0.510569	-0.424433	-0.251482	-1.09707	-0.547336	-1.45551	-0.74641	0.597379	0.697552	1.64419	1.88527
Tacstd1	5	AJ001044cds_at	0.444867	0.0148413	0.209873	1.55972	-0.119434	-1.05993	-0.615458	-1.60382	-1.02357	-0.167164	-1.21965	-0.267741	-0.260499	0.220082	1.53263	2.00304	0.35221
Klkb1	5	M30282_at	0.642788	0.195519	0.0877139	1.7707	0.880835	-0.455662	-0.418121	-0.511088	-0.878712	-0.532917	-1.32916	-1.41898	-0.930948	-0.749139	0.896269	1.63505	1.11586
Mug1	5	M22359mRNA_s_at	0.795772	-0.389555	-0.331393	0.718606	0.413396	-0.746226	0.420363	-0.392902	-0.843036	-0.456844	-1.70611	-0.934324	-0.567212	-0.25612	0.662126	2.66477	0.948692
Mug1	5	M22360_s_at	0.967899	-1.03009	-0.897472	-0.54847	-0.12865	-0.727219	0.420476	-0.349945	-0.683989	-0.390508	-1.0452	-0.360196	-0.169374	-0.169709	0.738633	2.32906	2.04475
Krt10	5	rc_AI639470_g_at	1.63026	0.536814	0.106427	1.73148	-0.100173	-1.24683	-0.985866	-0.501895	-0.450752	-0.866306	-0.61828	-0.619064	-1.7186	0.572704	0.594731	0.847149	1.0882
Col4a5	5	rc_AA891834_at	0.444032	-0.0978256	0.247012	1.17408	-0.00337434	0.115417	-0.52637	-0.120487	-0.807278	-1.35977	-1.19384	-1.21507	-1.14144	0.376846	1.12152	2.3547	0.631844
Gatm	5	U07971_at	0.775077	0.365502	-1.01393	2.4177	0.0400807	-2.10775	-0.600883	-0.25145	0.706784	0.101889	-0.214484	-0.9034	-0.493652	-0.407602	-0.167089	1.17423	0.578974
Aldh1a1	5	AF001898_at	0.50491	0.297865	0.729789	2.40124	1.23554	0.389998	-0.631664	-0.389342	-0.89755	-0.207944	-1.54537	-1.61443	-0.939672	0.0322849	-0.0778325	0.0901477	0.622031
Abcc2	5	D86086_s_at	0.634939	-0.158985	-0.147413	1.21228	-0.0657836	-1.02905	-0.713521	0.290268	0.138351	-0.698296	-0.531524	-1.4273	-1.12119	0.170589	2.84965	0.376731	0.22026
Bdh1	5	rc_AA817846_at	1.44569	0.0786465	0.0832865	1.21648	0.355164	-0.330429	-0.714688	-0.823806	-1.26535	-0.922174	-1.50832	-1.16447	-0.344615	0.402131	0.660946	1.71882	1.11269
Pgcp	5	AF097723_s_at	1.7075	0.104123	0.144148	1.48256	0.684338	-0.487534	-0.0401212	-0.557837	-1.12444	-1.29153	-0.750804	-0.881154	-1.25406	-0.612729	0.204239	1.32217	1.35113
Fabp7	5	U02096_at	1.38649	0.39013	-0.286601	2.10717	0.607832	-1.19178	-0.321043	-0.507459	-0.358249	-0.763212	-1.36129	-1.64231	-0.539434	0.362064	0.904896	0.518881	0.693905
AA893529	5	rc_AA893529_at	1.30458	0.0357785	-0.11685	1.16935	1.26369	-0.122549	-0.77677	0.19388	0.0721294	-0.0712611	-1.77143	-1.25749	-1.67097	1.1885	-0.157209	-0.492341	1.20896
U06230	5	U06230_s_at	0.893893	-0.257607	-1.02595	0.337906	0.0959816	-0.526156	-0.406993	-0.570679	-0.736703	-0.423144	-0.659984	-1.68416	-0.160912	0.215546	0.846231	2.31005	1.75269
Chronic data for transcriptional module 5:
gene	cluster		0	6	10	13	18	24	36	48	72	96	168
Clec4f	5	1368755_at	2.14825	1.28195	0.609677	0.162085	-0.164449	-0.291663	-0.637119	-0.387774	-0.842835	-1.25623	-0.621888
Tacstd1	5	1388199_at	1.33213	0.375117	-0.618345	-0.159911	0.371104	0.547582	1.65676	0.11242	-0.948162	-1.43861	-1.23009
Klkb1	5	1387323_at	1.37596	1.49777	1.02231	0.276741	-0.946198	-0.311327	0.10365	0.17961	-1.44752	-0.677849	-1.07316
Mug1	5	1388229_a_at	1.11401	1.36785	0.882139	0.326712	0.336341	0.0375019	-0.816656	0.401528	-0.608965	-1.70367	-1.3368
Krt10	5	1373254_at	0.955953	1.33688	1.48996	-0.353734	-0.62739	0.444649	-0.285283	-0.178447	0.102078	-1.24463	-1.64003
Col4a5	5	1374705_at	0.606848	1.29924	0.497183	-0.394519	-0.798424	0.705006	-0.0135182	0.499769	0.141073	-2.47631	-0.0663472
Gatm	5	1367627_at	1.27222	2.17897	-0.00430342	0.084878	-0.541744	0.309707	-0.666803	-0.0157163	-0.391544	-0.828269	-1.39739
Aldh1a1	5	1387022_at	0.502393	0.70915	0.707142	0.713593	1.24047	0.199887	0.0850506	0.0266995	-0.681361	-1.59505	-1.90797
Abcc2	5	1368497_at	0.6988	1.55872	0.757232	0.393142	-0.558325	0.00269343	1.01328	-0.182192	-1.27439	-0.726536	-1.68242
Bdh1	5	1368387_at	1.04014	1.90355	0.290833	-0.627944	-0.519263	0.488632	0.293821	0.00314282	0.0274674	-1.53433	-1.36605
Pgcp	5	1368399_a_at	0.538287	2.02117	0.871648	0.274123	-0.351245	0.110507	-0.485009	0.114803	-0.202383	-1.14289	-1.74901
Fabp7	5	1370024_at	1.21434	1.28781	0.488391	-0.373905	-0.205355	0.945894	-0.65675	0.0860279	0.195059	-0.929398	-2.05211
AA893529	5	1380254_at	0.769481	0.418174	1.16029	-0.477078	0.783923	0.417675	1.00578	-0.136786	-0.838631	-1.14968	-1.95315
U06230	5	1371037_at	0.580844	1.30584	1.41374	-0.498815	-1.80456	-0.735875	0.377454	0.824148	-0.242175	-0.988915	-0.231685

## Sheet: Module6
The left pattern is of acute administration and the right one is of chronic administration.
Average profiles:
Acute	0	0.25	0.5	0.75	1	2	4	5	5.5	6	7	8	12	18	30	48	72
=avg()	-0.75645	0.224535	-0.153266	-0.498364	-0.396764	0.466471	0.871835	0.997309	1.4365	0.794805	0.64908	0.772923	-0.582471	-1.23919	-0.739255	-0.855189	-0.992502
=std()/2	0.194291	0.199149	0.340402	0.249077	0.230801	0.392876	0.25945	0.273618	0.332513	0.297104	0.18522	0.30498	0.287876	0.251992	0.205437	0.284787	0.314031
Chronic	0	6	10	13	18	24	36	48	72	96	168
=avg()	-0.0922525	0.826945	1.63751	0.989266	0.58796	-0.500188	-0.609301	-0.607987	-0.679228	-0.821038	-0.731686
=std()/2	0.284145	0.246666	0.228186	0.243377	0.179924	0.250282	0.245262	0.250058	0.247149	0.225065	0.297483
Acute data for transcriptional module 6:
gene	cluster		0	0.25	0.5	0.75	1	2	4	5	5.5	6	7	8	12	18	30	48	72
Ppp2ca	6	rc_AI012595_at	-1.16898	-0.104897	-0.537033	-0.832489	-0.32381	-0.239763	0.706037	0.771062	2.46824	1.58577	0.585334	0.59388	-0.0412393	-0.889425	-0.70111	-1.09035	-0.781225
Ppp2ca	6	X16043cds_at	-1.02157	-0.0924143	-0.577916	-0.568081	-0.51673	-0.459173	0.719252	0.660677	2.96278	0.872858	0.499561	0.634758	0.0954272	-0.965191	-0.570294	-0.829646	-0.844294
Npm1	6	J03969_at	-0.799696	0.291837	-0.293413	-0.532039	-0.819152	1.00433	2.1042	1.07999	1.5623	0.391999	0.375351	0.294808	-0.962837	-1.4012	-0.789814	-0.46969	-1.03698
Npm1	6	J04943_at	-0.953566	0.245282	0.0845519	-0.422503	-0.573375	1.12973	0.724288	0.535216	1.89688	0.38145	0.784936	1.44417	-0.626525	-1.3759	-1.07514	-0.851798	-1.34769
Metap2	6	L10652_at	-0.791617	0.234031	-0.091595	-0.95885	-0.586699	0.495474	1.13269	1.05716	1.99067	0.546942	0.924561	0.907308	-0.819984	-1.53217	-0.413604	-0.851636	-1.24269
Metap2	6	L10652_g_at	-1.14273	0.240071	-0.130553	-0.472513	-0.614868	0.334541	0.890934	1.57856	2.22943	0.431392	0.572528	0.575908	-0.644253	-1.58409	-0.427561	-0.991202	-0.845581
Tomm20	6	D63411_s_at	-0.576166	0.0863936	-0.434025	-0.378818	-0.772231	-0.225372	1.79865	1.25889	1.86176	0.718154	0.690904	0.554484	-0.309961	-1.51768	-0.780239	-1.24897	-0.725786
Tomm20	6	U21871_at	-0.847798	0.0772244	-0.254196	-0.544709	-0.39031	1.02405	1.0271	1.63955	1.38564	0.702842	0.788419	0.702225	-0.368293	-1.59245	-1.07933	-1.25388	-1.01609
Ppp2r1a	6	D14418_at	-0.0903666	0.581903	-0.215631	0.510612	-0.880668	-1.74533	0.706085	1.06305	0.841156	0.695708	1.42598	0.81237	-0.693571	-1.83285	0.379575	-0.141613	-1.41641
Psmc5	6	AB000491_at	0.0500645	-0.388066	-1.2033	-0.750129	-0.884597	-0.085623	0.247369	0.44967	1.95922	1.69319	0.309124	1.27567	0.452143	0.321645	-1.31084	-1.22314	-0.912404
Lyve1	6	rc_AI639246_at	-1.37785	-0.196757	-0.498173	-0.175348	-0.482319	0.832783	0.5659	1.66706	0.986394	0.851502	0.957183	1.4266	-0.248133	-1.52329	-0.765518	-0.785626	-1.23441
Psmc2	6	D50694_at	-0.457711	0.457238	-0.623075	-0.820456	-0.36968	0.0167173	0.362982	0.906805	1.65627	2.07573	0.744237	0.0666152	0.0992459	-0.591428	-1.17671	-1.98607	-0.360706
Psmc2	6	U13895_s_at	-0.445211	0.0313165	-0.421332	-0.720362	-0.646981	-0.816363	0.754819	0.400202	1.43416	1.08552	0.571172	1.5254	1.13543	0.101458	-0.682834	-1.94414	-1.36226
Ipo7	6	rc_AA800753_at	-0.914299	0.184062	0.56017	-0.677717	-0.265311	0.462817	1.71467	1.00419	1.7642	0.56644	0.62974	0.426279	-0.88792	-1.35497	-1.14316	-0.892211	-1.17697
RGD1565840	6	rc_AA686164_at	-1.00449	0.060428	-0.300431	-0.603595	-0.523243	0.188711	0.682498	1.45191	2.19518	0.863033	0.725271	0.95476	-0.881955	-1.2203	-0.788761	-0.634049	-1.16497
Set	6	S68589_s_at	-0.644342	0.137029	-0.628303	-0.92888	-0.750549	0.361915	1.71996	1.53954	1.08515	0.687762	1.25979	0.725574	-0.651975	-1.32874	-0.846152	-1.09815	-0.63962
Gnpat	6	rc_AA799779_at	-0.962693	-0.138341	-1.0265	-0.774507	-0.833217	-0.105669	1.10224	1.22452	1.90641	0.73718	0.651153	1.53282	0.0987878	-0.722429	-0.658326	-0.994594	-1.03685
Gnpat	6	rc_AA799779_g_at	-0.778279	-0.0292693	-0.993193	-0.990715	-0.913332	-0.186595	0.897802	1.19007	2.16633	0.864333	0.65819	1.29848	0.0911247	-0.814105	-0.749691	-1.05268	-0.658477
Ppp2cb	6	X16044cds_s_at	-0.733363	0.149282	-0.258154	-0.702435	-0.604195	0.858225	1.62033	1.90585	0.445735	0.292634	0.820931	0.59777	-0.248522	-2.15573	-0.421593	-0.57022	-0.996543
Eif4h	6	rc_AA875327_at	-0.18662	0.617259	-1.13168	0.0260099	-1.02334	-0.0459658	0.462612	1.95415	0.524125	1.57675	0.706354	0.0477183	0.261537	-1.5274	-0.312087	-0.0915801	-1.85783
Eif4h	6	rc_AA875327_g_at	0.0475738	1.36966	-0.693885	-0.206493	-0.63104	-0.975426	0.380838	2.01972	0.874942	0.498309	0.85508	1.06431	-0.529288	-1.13164	-0.330456	-1.48521	-1.127
Cttn	6	AF054618_s_at	-0.680816	-0.192002	-0.297379	-0.7363	0.117242	-0.3894	1.18876	0.436411	1.92878	1.95311	1.17372	0.0113407	-0.835588	-0.648488	-0.930334	-1.04024	-1.05882
Cox4nb	6	rc_AA800179_at	-0.487683	0.434685	-1.53154	-0.252842	-0.797759	-0.31563	0.89683	0.861337	2.24462	1.50805	0.870018	0.116321	-0.391842	-0.527935	-0.752494	-0.789225	-1.08491
Ifrd1	6	rc_AI014163_at	-0.741366	0.0117629	-0.100244	-0.680568	-0.254348	0.473959	1.78564	1.31556	1.55181	0.890674	0.241083	0.833673	-0.834368	-1.29916	-0.9617	-1.19757	-1.03484
Parp1	6	U94340_at	-1.42481	0.625032	-0.182818	-0.360959	-0.665395	0.0495632	1.02339	0.728525	1.78623	1.22393	0.854462	0.262927	0.112486	-1.74573	0.055473	-1.39238	-0.949924
RGD1562281	6	rc_AI013194_at	-0.897032	0.383003	-0.10028	-0.862378	-0.477654	0.871479	1.23931	0.706361	1.91108	1.12541	0.466442	0.749138	-1.12934	-1.41916	-0.966892	-0.610811	-0.988674
Hnrpab	6	rc_AI104524_s_at	-0.727529	0.108492	-0.472247	-0.211304	-0.209695	-0.0190055	1.15938	0.943992	1.46741	0.656607	1.61741	1.18155	-1.41808	-1.08235	-0.910307	-0.785363	-1.29895
Eftud2	6	rc_AA892940_g_at	-0.404384	0.694908	-1.06175	-0.0711138	-0.764561	0.415125	0.389233	0.563477	1.80817	0.991965	0.342821	1.38516	-1.27366	-0.470148	0.0653383	-0.453651	-2.15693
Rpl5	6	M17419_at	0.130603	-0.136889	-0.945636	-0.925616	0.0142383	0.26765	0.907587	2.31556	0.341652	0.896637	0.953296	0.241264	-0.12813	-1.58799	-1.13876	-1.4707	0.265231
Psen1	6	D82363_s_at	-0.570911	-0.358254	-0.37821	-0.583503	0.142384	0.827073	0.143813	0.928632	0.239582	0.122402	0.358368	3.02895	-1.07752	-0.414748	-1.27202	-0.0664609	-1.06957
Tcp1	6	rc_AA875054_at	-1.31219	0.423427	0.568342	-1.97221	-0.062014	0.320858	0.364759	0.951813	1.43659	0.211081	0.739374	1.6418	0.293414	-0.888549	-0.722608	-0.950279	-1.0436
Kras	6	U09793_at	-1.10733	0.129663	-0.573895	-0.594154	-0.550382	0.559257	1.26084	0.828383	1.43834	1.38612	0.281491	1.13041	-0.157089	-1.76895	-0.0252093	-0.820312	-1.41718
Dars	6	U30485mRNA_s_at	-0.37383	0.576419	0.292015	-0.486582	-1.3854	0.0388195	0.59923	0.546864	1.08856	1.56962	0.945219	1.64218	-1.31017	-1.20254	-0.662661	-1.04702	-0.830733
Cpsf2	6	rc_AI639474_at	-0.804921	0.381492	-0.182839	-0.0753064	-0.939192	-0.235695	0.331328	1.11918	2.59463	0.974383	0.379112	0.860801	-0.94804	-1.12867	-0.565641	-0.52063	-1.23999
Cdc34	6	L38482_g_at	-0.617313	0.589547	-0.455511	0.0318948	-0.231875	0.282262	0.525115	0.75084	1.09108	1.03068	1.02909	1.60616	-1.34386	-0.838022	-1.32668	-0.146373	-1.97703
Cdc34	6	rc_AA799788_s_at	-0.372151	0.0713974	-0.242629	-0.851474	0.0460053	-0.89617	0.318412	0.719455	2.57385	1.2804	1.12167	0.524425	-1.14559	-0.966909	-0.616836	-0.796125	-0.76773
Rnf4	6	AF022081_at	-0.942646	-0.0927021	-1.60613	-0.920663	-0.394907	-0.176887	1.20858	1.89704	0.640551	1.47407	1.19419	0.705011	-0.382692	-0.748622	-0.702604	-0.747505	-0.404085
Rchy1	6	rc_AA800053_at	-1.16404	0.384342	-0.630263	-0.968618	-0.581326	-0.88421	0.212669	1.87054	1.90757	0.856823	0.479835	1.23687	0.0105014	-0.524592	-0.612227	-1.26839	-0.325481
AA799526	6	rc_AA799526_at	-0.881932	-0.0801418	-0.0309728	-0.379079	0.336394	0.279345	0.930433	0.686089	2.26565	0.65271	0.460148	1.22763	-1.03066	-1.15136	-1.24253	-0.667708	-1.37401
Minpp1	6	AF012714_at	-0.750841	-0.547567	-0.678739	-0.454892	-0.846784	1.93333	0.813948	1.42609	0.694173	1.40351	0.727622	0.3547	-0.131725	-0.583764	-1.22668	-1.25907	-0.873306
Minpp1	6	rc_AI111401_s_at	-1.23596	-0.319445	-0.854219	0.00874173	-0.280149	0.907565	0.338321	1.5669	1.16571	1.36305	0.967799	0.356592	0.258899	-0.489439	-0.708762	-1.05299	-1.99261
Ica1	6	L20900_at	-1.40893	0.344313	-0.324423	-0.418438	-0.316637	0.102962	0.208134	0.282135	2.65258	1.61819	0.662205	0.347296	-0.333085	-1.08155	-0.908114	-0.86396	-0.562679
Timm17a	6	AB006450_at	-0.546616	-0.225462	-0.663096	-0.798187	-1.7785	-0.281705	-0.0223867	0.974847	1.81852	1.8005	0.667025	0.821699	0.304953	-0.760139	0.364761	-1.33947	-0.336735
Foxa3	6	AB017044exon_at	-0.262519	0.744632	-0.510657	0.645136	-0.825213	-1.08964	0.45821	-0.196738	1.05597	0.322152	1.31718	2.3492	-1.17125	-1.34982	-0.331755	-0.313512	-0.841378
Gas5	6	U77829mRNA_i_at	-0.658533	-0.150211	-0.979915	-0.497368	-1.01663	0.197969	1.52157	2.17662	1.14945	-0.101845	0.544601	0.49094	-1.07608	-1.6203	-0.590232	0.413716	0.196252
Phb2	6	U75392_s_at	-0.445091	-0.400575	-0.295979	-1.0937	-0.856204	0.319517	-0.331741	1.65385	2.11892	0.101527	0.711364	0.647348	0.490552	-1.46011	-1.54179	0.654357	-0.272244
Copb1	6	rc_AI105054_at	-0.600548	0.299731	1.39163	0.0300963	0.517667	0.718911	0.766166	0.44237	1.21036	1.59731	0.265431	-0.964592	-0.550412	-1.10897	-1.15859	-1.61818	-1.23839
Id1	6	L23148_at	-0.421643	0.480363	1.21955	-1.26102	-0.407355	0.911692	1.13235	0.714487	1.5889	0.363746	0.27022	0.329646	-1.56582	-1.93244	-0.411402	-0.408508	-0.602769
Id1	6	L23148_g_at	0.0625431	1.16316	0.356535	-0.439622	0.00865404	1.51125	0.843731	0.691601	0.0132186	0.0849347	0.854897	0.89049	-0.915838	-2.06589	-0.289599	-1.76598	-1.00409
Matr3	6	M63485_at	-0.769366	0.454898	0.585082	0.794776	-0.704304	1.01596	0.522454	0.824065	2.12513	-0.25074	0.0416742	0.366757	-0.258218	-1.91591	-0.751447	-0.509061	-1.57175
Picalm	6	AF041373_s_at	-0.956568	-0.205412	2.15045	-1.05188	0.0806226	0.457712	0.535379	0.00691885	0.771571	1.81745	0.530861	0.232437	-1.03606	-1.55307	-0.455181	-0.708315	-0.616917
Bat1a	6	M75168_at	-0.632826	-0.0341579	0.176537	-0.753352	-0.192833	1.37574	0.778067	1.94004	0.880446	0.730919	0.616966	0.5191	-0.441863	-1.35009	-0.705961	-1.44347	-1.46327
Bat1a	6	rc_AA892014_r_at	-1.77595	-0.137007	1.20496	-1.08242	0.860306	-0.000287788	0.0856455	1.26712	1.60247	-0.357987	-0.252118	0.359038	-1.36217	-1.09123	-0.20146	-0.421739	1.30283
Bat1a	6	rc_AA892014_s_at	-1.04778	0.125987	0.556982	-0.108515	-0.237652	1.6437	1.17688	1.06777	1.34384	0.344004	0.238329	0.326443	-0.138565	-1.4154	-1.14067	-1.11421	-1.62115
Eif4e2	6	rc_AA859804_at	-0.287254	0.593228	0.00195854	-0.468769	-0.40195	2.01146	0.226162	0.335145	0.5345	0.954953	1.36461	0.316027	-0.730923	-0.911687	-1.19826	-2.23683	-0.102382
Eif3s9	6	rc_AA875205_at	-1.21945	0.371441	-0.0419382	-0.473864	-0.105786	1.00328	1.51849	0.731043	1.39533	0.915341	0.878329	0.48014	-0.773608	-1.65296	-0.966859	-0.785798	-1.27313
Eif3s9	6	rc_AA875205_g_at	-1.12771	0.514312	-0.0122797	-0.407429	-0.0403288	1.38483	1.14349	0.808795	1.67222	0.611305	0.588136	0.516407	-0.797045	-1.45018	-0.988819	-1.21085	-1.20485
Stat3	6	rc_AI639141_at	-0.794102	0.867858	0.111757	0.590413	0.68279	1.74913	0.849018	1.31155	1.02083	-0.679078	0.00896385	-0.30623	-0.801479	-1.52329	-0.591867	-1.61052	-0.88573
Stat3	6	X91810_at	-1.02598	-0.076774	0.00312107	0.220174	-0.277122	0.487881	1.31892	1.22068	1.07917	0.479117	0.596573	1.34047	0.0143298	-1.46185	-1.1925	-0.85015	-1.87607
Eif2s1	6	J02646_at	-1.13138	-0.0682923	0.711816	-0.45713	0.253124	1.53785	1.14613	0.635456	1.05125	1.31167	0.192396	0.378323	-0.849691	-1.50262	-0.754289	-1.60553	-0.849075
Il1r2	6	Z22812_at	-1.32224	0.169575	0.751185	-0.506014	0.00799857	1.92927	1.26603	0.249955	0.633457	0.23526	0.109831	1.35757	-0.529187	-1.46122	-0.385772	-1.26276	-1.24294
Csde1	6	rc_AI070521_s_at	-0.940223	0.106163	0.134437	-0.0390672	-0.579208	1.49734	1.25503	0.402206	0.938325	0.587607	1.20971	1.02974	-0.993237	-1.39661	-0.667782	-0.824371	-1.72008
Csde1	6	X52311_at	-0.587444	0.770884	-0.838704	-0.674329	-0.508192	0.498499	0.67701	0.407463	2.37852	0.751861	0.675228	1.01651	-1.08958	-1.34602	-1.21784	-0.174221	-0.739639
Naca	6	rc_AA685178_at	-0.857312	0.454562	0.355917	-0.0864749	-0.565281	0.928148	0.0891705	0.564337	2.13566	0.688228	0.671085	0.504885	-1.26172	-1.32789	-1.37686	0.543262	-1.45971
Plaa	6	U17901_at	-1.0702	0.656057	0.451895	-0.569375	0.326499	0.638275	1.05744	1.17324	1.49273	1.25723	0.042994	0.119243	-0.68058	-1.16872	-0.862225	-0.992356	-1.87215
Psmb2	6	D21799_g_at	-0.638637	0.787626	0.988275	-0.329734	-0.245491	0.950255	1.34513	0.0859763	0.733586	0.571164	0.160251	1.4216	-0.429723	-1.33288	-0.856086	-1.19034	-2.02097
RGD1566118	6	rc_AA875620_at	-0.462098	-0.260681	0.181213	-1.63095	-0.433309	0.989944	2.25661	1.16621	0.481764	0.110009	0.437162	0.301653	-0.96831	-1.96503	-0.213315	0.136441	-0.127322
RGD1566118	6	rc_AA875620_g_at	-0.631312	-0.305551	0.176383	-1.42691	0.126751	1.44264	1.01985	1.27047	0.488948	0.0895431	0.545354	0.239773	-1.36779	-2.29253	-0.223466	-0.101211	0.949054
Ptma	6	M86564_at	-0.267475	0.68731	0.0886433	0.211235	-0.239989	1.34826	1.03077	0.500443	0.874632	0.471997	0.746523	0.806503	-1.29091	-2.1444	-0.835356	-0.259042	-1.72914
Btg3	6	AF087037_at	-0.958053	1.08906	0.472675	0.0681697	0.28488	1.23884	1.1959	0.582684	0.939505	-0.480739	0.000838026	1.30739	-1.62587	-0.975768	-1.42733	-0.431389	-1.2808
Chronic data for transcriptional module 6:
gene	cluster		0	6	10	13	18	24	36	48	72	96	168
Ppp2ca	6	1388805_at	-0.347887	1.23747	2.0781	0.675979	0.533223	-0.43701	-0.495919	-0.522998	-1.17681	-0.784954	-0.759204
Ppp2ca	6	1398790_at	-1.25614	0.567329	1.97279	1.43514	0.482885	-0.605926	-0.352238	-0.278773	-0.85021	-0.523422	-0.591438
Npm1	6	1398756_at	0.0856273	-0.00715824	1.86565	1.74142	0.558894	-0.643937	-1.01534	-0.540204	-0.550016	-0.677721	-0.817214
Npm1	6	1398757_at	0.156371	1.32937	2.09041	0.48948	0.22435	-0.540378	-0.576379	-0.304083	-0.799272	-0.875439	-1.19443
Npm1	6	1399158_a_at	0.475539	0.387412	2.29764	0.751991	0.265349	-0.390295	-0.520112	-0.336928	-1.32703	-1.05244	-0.551124
Metap2	6	1398798_at	-0.331296	1.46328	1.7185	0.676543	0.333605	-0.184251	-0.668496	-0.83885	-0.401914	-0.0713399	-1.69578
Tomm20	6	1370785_s_at	-0.322093	0.815264	2.44592	0.670063	0.235832	-0.424223	-0.677643	-0.435087	-0.463557	-0.917126	-0.927353
Tomm20	6	1398870_at	-0.658771	1.46111	1.71585	1.01612	0.527248	-0.440566	-0.611893	-0.743028	-1.06747	-0.914048	-0.284553
Ppp2r1a	6	1375245_at	0.253909	1.35908	1.04891	0.79703	1.23028	0.00982003	-0.528947	-1.14929	-0.645183	-1.2052	-1.1704
Psmc5	6	1367833_at	-0.232763	0.707961	1.9082	1.08228	0.70365	-0.071069	-0.320162	-1.35096	-0.410132	-1.03972	-0.977281
Lyve1	6	1382732_at	-0.0544167	0.800878	1.54984	1.21516	0.603981	-0.0962109	-1.35906	-0.940254	-1.11295	-0.992307	0.385347
Psmc2	6	1367711_at	-0.479505	0.676286	1.69389	0.131287	0.94929	0.572207	0.631521	-1.12907	-0.511985	-1.42747	-1.10644
Ipo7	6	1375185_at	-0.129733	0.772938	1.36983	1.63063	0.495824	-0.0783467	-0.543766	-0.0745117	-0.668607	-1.35654	-1.41772
RGD1565840	6	1373044_at	-0.0960522	0.812198	2.01903	1.08649	0.547887	-0.390319	-0.398248	-0.495281	-0.85767	-1.11774	-1.1103
Set	6	1372460_at	0.812259	0.519072	1.35939	1.33315	0.581474	-0.100311	-1.27933	-0.10039	-1.32997	-1.08497	-0.710373
Set	6	1372461_at	1.21233	0.229156	1.61967	0.959665	0.60818	-0.00618425	-0.621947	-0.824511	-0.77741	-1.28624	-1.11271
Gnpat	6	1368890_at	-1.12958	0.39537	1.46942	1.92983	0.484546	-0.597154	-1.23017	-0.254376	-0.0565087	-0.49392	-0.517451
Ppp2cb	6	1367827_at	0.532071	0.456339	2.01045	1.14481	0.475593	-0.741578	-0.874993	-0.8025	-0.30413	-0.747521	-1.14854
Eif4h	6	1367531_at	-0.0680147	1.20622	1.49915	0.914274	1.03327	-0.913205	-0.698977	-1.26408	0.00507831	-0.839824	-0.87389
Cttn	6	1370123_a_at	0.524149	0.226499	1.11307	1.38066	0.924226	0.294347	-0.710544	-0.0522944	-1.79518	-1.09965	-0.805278
Cox4nb	6	1371658_at	-0.181659	1.28327	2.01366	-0.411312	0.979194	-0.965159	-0.507032	-0.617764	0.0779618	-0.54863	-1.12253
Ifrd1	6	1367795_at	-0.518228	0.841695	1.57505	1.86554	0.234866	-0.708246	-0.234739	-0.603368	-0.617919	-0.814222	-1.02043
Parp1	6	1369969_at	-0.691364	1.85254	1.32029	1.25158	0.203403	-0.874726	-0.605054	-0.594	-0.400726	-0.617365	-0.84458
RGD1562281	6	1398845_at	0.0717815	0.925302	1.78824	1.06307	0.792183	-0.317015	-0.827309	-1.0088	-1.28948	-0.610197	-0.587768
Hnrpab	6	1367754_s_at	-0.0162801	1.42366	2.17353	0.214163	-0.0130569	-1.25518	-0.332358	-0.346578	-0.558342	-0.288867	-1.0007
Hnrpab	6	1370309_a_at	-0.325329	0.976417	1.57385	1.54982	0.437478	-0.963743	-1.37353	-0.340431	-0.434427	-0.280497	-0.819609
Eftud2	6	1371698_at	-0.814399	1.32921	0.810866	1.47536	0.879035	-0.371791	-0.530993	-0.509798	-1.76087	-0.0889964	-0.417613
Rpl5	6	1398761_at	0.802921	0.467032	1.28763	1.27077	1.1896	-0.806516	-0.750172	-1.12079	-0.529478	-0.732876	-1.07812
Psen1	6	1376075_at	0.232934	0.118	2.27134	1.10293	0.0449704	-1.40457	-0.333879	-0.272886	-0.321022	-0.359144	-1.07868
Tcp1	6	1368049_at	-0.717158	0.195656	1.55954	1.0104	0.816579	0.227227	0.72657	-1.76386	-0.346678	-0.684571	-1.0237
Kras	6	1370035_at	-0.421717	0.900103	2.06975	0.549984	0.60697	-0.45341	-1.26733	0.0333586	-0.321832	-0.255131	-1.44074
Dars	6	1398795_at	-1.0137	0.0485624	2.04121	1.21425	-0.0965311	0.114647	0.278502	0.0609859	-0.186205	-0.947443	-1.51428
Cpsf2	6	1389293_at	-0.022456	0.882498	1.82675	0.832102	0.574881	-0.519184	-0.380187	-0.261776	-0.380015	-0.577803	-1.97481
Cdc34	6	1388400_at	-0.430677	0.813142	1.09675	1.41042	0.751407	-0.257883	-0.660633	-2.08757	-0.679976	-0.167605	0.212628
Rnf4	6	1387458_at	-0.570976	1.03589	1.89179	0.293702	0.975368	-1.6359	-0.905047	-0.104546	-0.0059998	-0.444799	-0.529479
Rnf4	6	1388089_a_at	0.307042	1.13668	1.7817	-0.634728	0.78778	-0.190568	0.159543	-0.272019	-0.534989	-1.88943	-0.651014
Rchy1	6	1388651_at	-0.694496	0.714244	1.22218	1.41916	1.28483	-0.2973	-0.17096	-1.06354	-0.57317	-0.383286	-1.45767
AA799526	6	1371848_at	0.119897	0.958932	2.11076	0.528927	0.725566	-0.456808	-1.33152	-0.543106	-0.79216	-0.540612	-0.779872
Minpp1	6	1388126_at	0.0201223	0.462651	2.13772	1.24002	0.389647	-0.830494	-0.46983	-0.316881	-1.22546	-0.811116	-0.596388
Ica1	6	1367787_at	-0.135281	0.953614	0.962607	1.08534	1.48526	-0.0450293	-0.376974	-0.492761	-1.12427	-0.688807	-1.62369
Timm17a	6	1370304_at	-1.50367	0.678558	2.2093	0.86405	0.33335	-0.361644	-0.287024	-0.176451	-0.564447	-0.961024	-0.230997
Foxa3	6	1387506_at	0.631978	1.28012	0.715965	1.49439	0.334306	-0.479936	-0.994	-0.568814	-0.340836	-1.84195	-0.231211
Gas5	6	1373499_at	0.757092	0.947939	1.52775	0.111521	0.543305	-1.11991	0.471951	-0.476559	-1.64197	-1.21555	0.0944282
Phb2	6	1367463_at	-0.954467	0.0187239	2.43794	1.12838	0.286643	-0.276846	-0.614319	-0.979286	-0.434875	-0.292752	-0.31914
Copb1	6	1367461_at	-0.125134	0.540022	1.8699	0.744605	0.862428	0.111257	-0.321142	-0.424873	-1.66795	-1.32241	-0.266697
Id1	6	1387028_a_at	0.0682828	0.935308	1.5095	1.16803	0.454527	-1.67723	0.0784122	0.0331228	-1.13753	-0.971962	-0.460462
Matr3	6	1368151_at	0.89546	0.972352	1.72399	1.03706	0.176634	-0.459956	-0.531193	-0.860608	-1.05376	-1.05974	-0.840246
Picalm	6	1369452_a_at	0.291517	0.464067	1.85288	0.822176	0.183788	-0.377517	-1.18811	0.622071	-0.0723216	-0.9571	-1.64145
Bat1a	6	1388158_at	0.429991	0.928129	1.39251	0.827643	0.905571	-0.672741	-0.779377	-1.71866	0.0118961	-1.21829	-0.106678
Eif4e2	6	1373876_at	0.339179	1.01676	1.58743	0.959701	0.438725	0.13614	-1.21887	-0.688968	-0.165829	-1.60283	-0.801442
Eif3s9	6	1388576_at	-0.0585087	1.12012	1.68821	1.08979	0.895507	-0.503201	-0.913349	-0.824184	-1.02949	-0.695276	-0.769617
Stat3	6	1370224_at	-0.185801	1.62836	0.890689	0.862595	0.640898	-0.71234	-0.479181	-1.24077	-1.10373	-1.10581	0.80509
Stat3	6	1371781_at	-0.405405	1.36441	0.93864	1.39805	0.542726	-0.590856	-0.952345	-1.27957	-0.894058	-0.817032	0.695448
Eif2s1	6	1367713_at	-0.610242	1.49821	1.92805	0.609607	0.53349	-0.256494	-0.608101	-0.70225	-0.463542	-1.01802	-0.910703
Il1r2	6	1387180_at	-0.405352	1.17071	0.769302	0.740738	0.796844	-0.841214	-1.51606	0.169218	-1.6876	-0.0903372	0.89375
Csde1	6	1387863_at	-0.329992	0.76535	1.66634	0.698833	1.1239	-0.0390845	-0.238106	-0.47886	-0.508806	-1.91888	-0.7407
Naca	6	1371435_at	0.676903	-0.21215	1.75385	1.50352	0.108772	-1.60918	-0.670899	0.178425	-0.351601	-0.641788	-0.735851
Plaa	6	1368668_at	-0.48429	1.06308	1.10044	1.08359	1.37416	0.0745641	-0.815664	-1.18469	-0.44078	-1.39808	-0.372321
Psmb2	6	1398786_at	-0.38342	-0.548985	2.25407	1.62759	-0.277653	-0.47891	-0.944898	-0.298303	0.0752118	-0.475049	-0.549656
RGD1566118	6	1388900_at	0.921804	1.84961	0.391738	0.74288	0.540994	-1.69514	-0.446902	-0.507491	-0.173258	-0.972394	-0.651836
Ptma	6	1370243_a_at	0.387697	0.243493	1.5884	1.1015	0.373735	-1.3546	-1.84278	-0.799025	0.00346091	0.129865	0.168247
Btg3	6	1368072_at	0.379736	0.811202	1.3677	1.32477	0.431866	-0.0305587	-0.21911	-0.825028	-1.3643	-0.218935	-1.65734
